# Supplementary material for: Phytohormone Crosstalk of Cytokinin Biosynthesis and Signaling Family Genes in Moso Bamboo (Phyllostachys edulis)
Source: Int J Mol Sci. 2023 Jun 29;24(13):10863. doi: 10.3390/ijms241310863 (PMC10341911; doi:10.3390/ijms241310863)
Supplement: Supplementary file 1 [file ijms-24-10863-s001.zip]

Archive with 10 entries (10 files):
- FIGS1.tif
- FIGS2.tif
- Supplementary Captions.pdf
- Table S1. Identification of CK pathway gene family and physicochemical property analysis of Moso bamboo.xlsx
- Table S2. Information on the identified phytohormone gene family members in Moso bamboo.xlsx
- Table S3. Analysis of the cis-acting elements of the CK pathway gene family promoter  in Moso bamboo.xlsx
- Table S4. Specific information on Moso bamboo and rice selection pressure analysis.xlsx
- Table S5. Genetic information on the syntenic relationships of Moso bamboo and rice.xlsx
- Table S6. Expression of the CK pathway genes in Moso bamboo.xlsx
- Table S7. Co-expressed gene information of phytohormone-related genes in Moso bamboo.xlsx
