# Supplementary material for: Phytohormone Crosstalk of Cytokinin Biosynthesis and Signaling Family Genes in Moso Bamboo (Phyllostachys edulis)
Source: Int J Mol Sci. 2023 Jun 29;24(13):10863. doi: 10.3390/ijms241310863 (PMC10341911; doi:10.3390/ijms241310863)
Supplement: Supplementary file 1 [file ijms-24-10863-s001.zip › Table S1. Identification of CK pathway gene family and physicochemical property analysis of Moso bamboo.xlsx]

## Sheet: Sheet1
Gene family	Gene ID	Database NO.	Number of Amino Acid	Molecular Weight (Da)	Theoretical pI	Instability Index	Grand Average of Hydropathicity	Aliphatic Index
PheIPT	PheIPT1	PH02Gene01437.t1	366	38425.6	9	33.95	-0.084	85.74
	PheIPT2	PH02Gene01695.t1	347	37381.7	6.83	29.8	-0.099	89.39
	PheIPT3	PH02Gene04562.t1	353	38489	8.46	47.09	-0.101	90.48
	PheIPT4	PH02Gene06887.t1	154	16355.8	4.78	49.69	0.285	101.23
	PheIPT5	PH02Gene18429.t1	309	32921.4	6.32	35.77	-0.008	89.22
	PheIPT6	PH02Gene20020.t1	385	40674.7	9.75	33.54	-0.05	89.06
	PheIPT7	PH02Gene20449.t6	529	59326	6.17	33.94	-0.425	82.55
	PheIPT8	PH02Gene29187.t1	378	40847.8	8.79	43.27	0.004	89.68
	PheIPT9	PH02Gene31018.t1	362	39251.2	4.78	33.79	-0.149	89.5
	PheIPT10	PH02Gene31446.t1	313	34246.5	8.86	39.31	-0.02	94.5
	PheIPT11	PH02Gene39505.t1	356	38293.9	6.7	44.19	-0.104	89.86
	PheIPT12	PH02Gene40520.t1	329	35114.8	9.34	35.24	-0.182	80.85
	PheIPT13	PH02Gene43214.t1	383	41757.8	9.13	46.33	-0.051	91.04
	PheIPT14	PH02Gene47287.t1	549	61963	8.86	62.39	-0.31	79.07
	PheIPT15	PH02Gene49074.t1	365	39502.1	5.88	44.13	-0.124	81.84
PheLOG	PheLOG1	PH02Gene00977.t1	202	22228.6	5.96	36.21	-0.033	92.67
	PheLOG2	PH02Gene08449.t1	246	27448.8	6.27	39.65	-0.263	92.32
	PheLOG3	PH02Gene11990.t1	241	25689.5	5.07	40.2	0.088	93.11
	PheLOG4	PH02Gene12876.t3	254	27609.9	6.08	42.69	0.16	94.45
	PheLOG5	PH02Gene16977.t5	280	30100.8	5.48	32.89	0.029	88.86
	PheLOG6	PH02Gene20702.t1	204	22535.9	6.38	51.62	-0.083	98.43
	PheLOG7	PH02Gene21305.t1	202	21313.6	7.8	42.72	0.06	99.95
	PheLOG8	PH02Gene22403.t1	204	22560.9	6.16	46.1	-0.098	96.03
	PheLOG9	PH02Gene22722.t1	229	25581.2	5.74	36.22	-0.06	91.92
	PheLOG10	PH02Gene30203.t1	271	28626.7	5.26	38.55	-0.028	91.51
	PheLOG11	PH02Gene30515.t1	251	28100.6	6.62	48.96	-0.279	92.43
	PheLOG12	PH02Gene32416.t1	235	25308.8	5.61	38.58	-0.148	88.77
	PheLOG13	PH02Gene33389.t1	239	25583.2	5.15	40.35	-0.013	91.84
	PheLOG14	PH02Gene35550.t1	230	24616.9	5.24	43.84	-0.194	88.13
	PheLOG15	PH02Gene40263.t1	263	27848.8	5.03	42.16	0.011	93.5
	PheLOG16	PH02Gene40448.t1	250	27952.4	6.35	47.72	-0.289	90.44
	PheLOG17	PH02Gene45193.t2	218	23574	5.01	39.54	-0.006	90.41
	PheLOG18	PH02Gene46758.t1	183	19953.1	6.09	37.78	0.011	96.45
	PheLOG19	PH02Gene47251.t1	229	24516.3	6.71	39.81	0.066	103.06
PheHK	PheHK1	PH02Gene06290.t1	468	50994	5.23	39.79	-0.171	88.61
	PheHK2	PH02Gene08025.t1	507	55003.2	6.05	36.47	-0.018	97.71
	PheHK3	PH02Gene08187.t1	135	14444.4	4.62	35.4	0.165	102.52
	PheHK4	PH02Gene12548.t1	699	77190.8	5.27	42.89	-0.011	98.8
	PheHK5	PH02Gene12655.t1	1245	136434	4.99	41.32	-0.046	98.37
	PheHK6	PH02Gene15132.t1	559	60927.2	5.43	33.85	-0.125	89.53
	PheHK7	PH02Gene16046.t1	263	28467.3	6.07	35.62	-0.141	86.77
	PheHK8	PH02Gene21334.t1	132	15217.9	9.37	28.2	0.057	95.15
	PheHK9	PH02Gene24831.t1	507	54835.9	5.75	35.04	-0.018	96.37
	PheHK10	PH02Gene29892.t1	439	47533.2	5.63	37.57	-0.073	97.95
	PheHK11	PH02Gene30951.t1	241	26291.4	8.29	48.61	0.101	98.8
	PheHK12	PH02Gene31153.t1	491	52916	5.25	42.92	0.047	92.2
	PheHK13	PH02Gene31302.t1	418	45660.6	8.07	49.92	0.015	92.13
	PheHK14	PH02Gene38073.t1	262	28303.2	6.24	34.69	-0.124	87.48
	PheHK15	PH02Gene40020.t1	432	47044.9	5.25	39.2	0.028	99.79
	PheHK16	PH02Gene41019.t1	500	53983.6	5.94	38.08	-0.045	95.02
	PheHK17	PH02Gene45424.t1	273	29736	6.56	48.21	-0.114	99.6
	PheHK18	PH02Gene45438.t1	464	49662.6	5	38.86	-0.003	97.39
	PheHK19	PH02Gene46133.t1	438	47853.6	5.29	26.32	-0.068	96.64
	PheHK20	PH02Gene46796.t1	319	34859.2	7.79	41.17	0.022	97.27
	PheHK21	PH02Gene47705.t1	179	20299.6	5.95	26.42	0.28	105.64
	PheHK22	PH02Gene48829.t1	240	26180.9	5.21	41.48	-0.05	100.04
PheHP	PheHP1	PH02Gene08019.t1	145	16725.8	6.73	65.5	-0.774	55.93
	PheHP2	PH02Gene08183.t1	151	17758.2	7.67	60.77	-0.697	71.66
	PheHP3	PH02Gene13780.t1	296	32617.2	9.43	61.65	-0.408	66.66
	PheHP4	PH02Gene15129.t4	149	17030.4	6.58	63.7	-0.34	62.82
	PheHP5	PH02Gene23351.t1	149	16677	4.59	46.1	-0.087	85.77
	PheHP6	PH02Gene31843.t1	249	27388.3	8.65	48.31	0.359	100.68
	PheHP7	PH02Gene33224.t1	119	12983.8	4.56	28.61	0.139	89.33
	PheHP8	PH02Gene34486.t1	148	16435	5.05	30.71	0.057	86.96
	PheHP9	PH02Gene42341.t1	151	17393.7	6.73	68.38	-0.695	59.47
	PheHP10	PH02Gene44390.t1	146	16614.2	5.4	31	-0.234	80.82
	PheHP11	PH02Gene45441.t1	287	32146	5.2	43.73	-0.495	87.94
PheRR	PheRR1	PH02Gene00342.t1	153	16825.6	7.75	53.48	-0.002	103.14
	PheRR2	PH02Gene04797.t1	626	68432.2	6.11	39.8	-0.583	75.69
	PheRR3	PH02Gene05139.t1	629	70302.2	6.7	52.2	-0.848	63.72
	PheRR4	PH02Gene05183.t1	226	25040.3	6.99	46.08	0.131	102.12
	PheRR5	PH02Gene09447.t1	579	64689.2	5.03	51.42	-0.422	80.78
	PheRR6	PH02Gene09855.t1	200	22503.3	5.97	51.52	-0.616	82.35
	PheRR7	PH02Gene11458.t1	681	74575.5	8.44	49.32	-0.603	71.67
	PheRR8	PH02Gene11687.t1	676	74367	5.98	47.99	-0.392	81.05
	PheRR9	PH02Gene11688.t1	293	32765.5	5.46	47.93	-0.301	94.1
	PheRR10	PH02Gene11768.t1	689	74154.2	5.79	42.49	-0.431	76.24
	PheRR11	PH02Gene13612.t1	583	65035	5.24	48.85	-0.352	86.05
	PheRR12	PH02Gene13861.t1	657	71378.9	5.29	35.75	-0.489	75.54
	PheRR13	PH02Gene14057.t1	127	13577.6	5.17	32.46	-0.001	102.99
	PheRR14	PH02Gene14808.t1	226	24906.2	6.99	50.04	0.119	100
	PheRR15	PH02Gene17031.t1	229	25344.5	8.91	66.57	-0.171	91.14
	PheRR16	PH02Gene17941.t1	126	14119.6	7.75	55.39	0.074	105.24
	PheRR17	PH02Gene18317.t1	891	97589.2	5.6	39.59	-0.165	84.35
	PheRR18	PH02Gene18320.t1	882	97694.4	7.76	53.11	-0.165	87.97
	PheRR19	PH02Gene18336.t1	687	74810.6	6.69	42.26	-0.354	82.88
	PheRR20	PH02Gene18607.t1	662	72098.5	8.68	48.75	-0.932	52.33
	PheRR21	PH02Gene18684.t1	519	57968	6.81	47.72	-0.654	67.59
	PheRR22	PH02Gene19728.t1	143	15344.5	10.76	61.45	-0.491	70.98
	PheRR23	PH02Gene21053.t1	289	31385.9	8.33	63.81	-0.414	79.38
	PheRR24	PH02Gene21205.t1	685	74410.9	6.04	47.81	-0.368	81.58
	PheRR25	PH02Gene21608.t1	138	14698.9	5.85	59.81	0.042	96.67
	PheRR26	PH02Gene22372.t2	683	75084.2	8.1	51.46	-0.618	73
	PheRR27	PH02Gene22615.t1	134	14849.1	7.72	57.36	-0.105	98.06
	PheRR28	PH02Gene23108.t1	133	14677	5.87	57.19	-0.047	100.3
	PheRR29	PH02Gene24406.t1	141	15764.5	6.96	32.75	-0.115	106.31
	PheRR30	PH02Gene24407.t1	241	26091	6.45	48.34	-0.111	95.85
	PheRR31	PH02Gene24504.t1	324	35746	5.39	39.09	-0.516	75.74
	PheRR32	PH02Gene25596.t1	192	21773.4	6.3	30.91	-0.133	94.84
	PheRR33	PH02Gene26606.t1	689	74480.9	5.86	44.89	-0.408	77.66
	PheRR34	PH02Gene27734.t1	124	14331.8	5.3	30.36	-0.083	110.73
	PheRR35	PH02Gene29316.t1	200	22766.9	7.73	40.6	-0.646	87.6
	PheRR36	PH02Gene30734.t1	619	67709.5	6.06	41.7	-0.574	76.53
	PheRR37	PH02Gene32035.t1	200	23081.4	7.69	53.63	-0.597	87.7
	PheRR38	PH02Gene33414.t1	692	74996	5.59	43.25	-0.481	73.14
	PheRR39	PH02Gene33490.t1	114	13319.6	6.04	25.47	-0.132	97.28
	PheRR40	PH02Gene33753.t1	267	29115.7	6.6	48.96	0.05	97.98
	PheRR41	PH02Gene35280.t1	153	17365.4	9.02	57.32	-0.111	103.07
	PheRR42	PH02Gene36737.t1	119	13073	6.57	63.53	-0.095	92.52
	PheRR43	PH02Gene37738.t1	93	10451.1	4.98	25.82	-0.103	87.96
	PheRR44	PH02Gene37739.t1	144	16561.7	9.14	39.17	-1.045	72.92
	PheRR45	PH02Gene38329.t1	105	11606.6	5.65	41.78	0.055	92.76
	PheRR46	PH02Gene38758.t1	125	13087.7	9.12	58.77	-0.582	64.8
	PheRR47	PH02Gene40770.t1	193	21826.1	6.76	49.86	-0.381	89.9
	PheRR48	PH02Gene42667.t1	220	24113.3	5.54	64.94	-0.552	80.68
	PheRR49	PH02Gene42762.t1	624	69698.4	6.22	53.44	-0.806	66.43
	PheRR50	PH02Gene43445.t1	132	14424.9	4.91	36.96	0.12	107.05
	PheRR51	PH02Gene44091.t1	560	60327.1	6.33	42.4	-0.534	67.07
	PheRR52	PH02Gene45228.t1	113	12896	6.11	58.11	-0.063	95.66
	PheRR53	PH02Gene45313.t1	90	10182.7	5.83	62.92	-0.311	102.78
	PheRR54	PH02Gene46123.t1	145	15626.3	4.82	32.4	0.163	106.9
	PheRR55	PH02Gene46298.t1	243	26661	9.23	52	-0.001	98.44
	PheRR56	PH02Gene47955.t1	154	17355.4	8.24	47.44	0.101	111.17
	PheRR57	PH02Gene48403.t1	193	21157.3	8.41	37.58	-0.154	82.8
	PheRR58	PH02Gene49081.t1	170	19005.8	5.8	37.62	-0.05	98.06
	PheRR59	PH02Gene49394.t1	143	16433.5	9.3	42.97	-1.055	74.83
	PheRR60	PH02Gene49401.t1	130	14504.3	6.06	62.84	-0.755	78
	PheRR61	PH02Gene49695.t1	225	25326.7	6.13	64	-0.346	87.91
	PheRR62	PH02Gene49758.t1	247	27874.7	6.76	37.68	-0.597	85.55
