# Supplementary material for: Phytohormone Crosstalk of Cytokinin Biosynthesis and Signaling Family Genes in Moso Bamboo (Phyllostachys edulis)
Source: Int J Mol Sci. 2023 Jun 29;24(13):10863. doi: 10.3390/ijms241310863 (PMC10341911; doi:10.3390/ijms241310863)
Supplement: Supplementary file 1 [file ijms-24-10863-s001.zip › Table S3. Analysis of the cis-acting elements of the CK pathway gene family promoter in Moso bamboo.xlsx]

## Sheet: IPT
PH02Gene01437	ABRE	ACGTG	996	5	-	Arabidopsis thaliana	cis-acting element involved in the abscisic acid responsiveness
PH02Gene01437	Box 4	ATTAAT	956	6	+	Petroselinum crispum	part of a conserved DNA module involved in light responsiveness
PH02Gene01437	MRE	AACCTAA	1612	7	-	Petroselinum crispum	MYB binding site involved in light responsiveness
PH02Gene01437	TATA-box	TATA	135	4	+	Arabidopsis thaliana	core promoter element around -30 of transcription start
PH02Gene01437	TATA-box	TACAAAA	173	7	-	Oryza sativa	core promoter element around -30 of transcription start
PH02Gene01437	TATA-box	TATACA	228	6	-	Helianthus annuus	core promoter element around -30 of transcription start
PH02Gene01437	TATA-box	TATATA	230	6	+	Arabidopsis thaliana	core promoter element around -30 of transcription start
PH02Gene01437	TATA-box	ATATAT	231	6	+	Brassica napus	core promoter element around -30 of transcription start
PH02Gene01437	TATA-box	TATA	232	4	+	Arabidopsis thaliana	core promoter element around -30 of transcription start
PH02Gene01437	TATA-box	ATATAT	238	6	+	Brassica napus	core promoter element around -30 of transcription start
PH02Gene01437	TATA-box	TATA	239	4	+	Arabidopsis thaliana	core promoter element around -30 of transcription start
PH02Gene01437	TATA-box	TATA	298	4	+	Arabidopsis thaliana	core promoter element around -30 of transcription start
PH02Gene01437	TATA-box	TATACA	938	6	-	Helianthus annuus	core promoter element around -30 of transcription start
PH02Gene01437	TATA-box	TATA	940	4	+	Arabidopsis thaliana	core promoter element around -30 of transcription start
PH02Gene01437	TATA-box	TATA	977	4	+	Arabidopsis thaliana	core promoter element around -30 of transcription start
PH02Gene01437	TATA-box	ATATAT	1006	6	-	Brassica napus	core promoter element around -30 of transcription start
PH02Gene01437	TATA-box	TATATA	1007	6	-	Arabidopsis thaliana	core promoter element around -30 of transcription start
PH02Gene01437	TATA-box	ATATAT	1008	6	-	Brassica napus	core promoter element around -30 of transcription start
PH02Gene01437	TATA-box	TATATA	1009	6	-	Arabidopsis thaliana	core promoter element around -30 of transcription start
PH02Gene01437	TATA-box	ATATAT	1010	6	-	Brassica napus	core promoter element around -30 of transcription start
PH02Gene01437	TATA-box	TATATA	1011	6	-	Arabidopsis thaliana	core promoter element around -30 of transcription start
PH02Gene01437	TATA-box	ATATAT	1012	6	-	Brassica napus	core promoter element around -30 of transcription start
PH02Gene01437	TATA-box	TATA	1013	4	-	Arabidopsis thaliana	core promoter element around -30 of transcription start
PH02Gene01437	TATA-box	TATAAA	1094	6	-	Helianthus annuus	core promoter element around -30 of transcription start
PH02Gene01437	TATA-box	TATAA	1095	5	-	Arabidopsis thaliana	core promoter element around -30 of transcription start
PH02Gene01437	TATA-box	TATA	1096	4	-	Arabidopsis thaliana	core promoter element around -30 of transcription start
PH02Gene01437	TATA-box	TATA	1111	4	-	Arabidopsis thaliana	core promoter element around -30 of transcription start
PH02Gene01437	TATA-box	ATATAT	1324	6	-	Brassica napus	core promoter element around -30 of transcription start
PH02Gene01437	TATA-box	TATA	1325	4	-	Arabidopsis thaliana	core promoter element around -30 of transcription start
PH02Gene01437	TATA-box	TATAAAA	1420	7	-	Pisum sativum	core promoter element around -30 of transcription start
PH02Gene01437	TATA-box	TATAAA	1421	6	-	Helianthus annuus	core promoter element around -30 of transcription start
PH02Gene01437	TATA-box	TATAA	1422	5	-	Arabidopsis thaliana	core promoter element around -30 of transcription start
PH02Gene01437	TATA-box	TATA	1423	4	-	Arabidopsis thaliana	core promoter element around -30 of transcription start
PH02Gene01437	TATA-box	TATATA	1560	6	-	Arabidopsis thaliana	core promoter element around -30 of transcription start
PH02Gene01437	TATA-box	ATATAA	1561	6	+	Brassica oleracea	core promoter element around -30 of transcription start
PH02Gene01437	TATA-box	TATA	1562	4	-	Arabidopsis thaliana	core promoter element around -30 of transcription start
PH02Gene01437	TATA-box	TATACA	1705	6	-	Helianthus annuus	core promoter element around -30 of transcription start
PH02Gene01437	TATA-box	TATA	1707	4	-	Arabidopsis thaliana	core promoter element around -30 of transcription start
PH02Gene01437	TATA-box	taTATAAAtc	1905	9	+	Arabidopsis thaliana	core promoter element around -30 of transcription start
PH02Gene01437	TATA	TATAAAAT	1419	8	-	Arabidopsis thaliana
PH02Gene01437	TATA	TATAAAAT	1707	8	+	Arabidopsis thaliana
PH02Gene01437	STRE	AGGGG	210	5	+	Arabidopsis thaliana
PH02Gene01437	STRE	AGGGG	288	5	+	Arabidopsis thaliana
PH02Gene01437	STRE	AGGGG	340	5	+	Arabidopsis thaliana
PH02Gene01437	STRE	AGGGG	676	5	+	Arabidopsis thaliana
PH02Gene01437	STRE	AGGGG	797	5	-	Arabidopsis thaliana
PH02Gene01437	STRE	AGGGG	1115	5	-	Arabidopsis thaliana
PH02Gene01437	STRE	AGGGG	1839	5	+	Arabidopsis thaliana
PH02Gene01437	CAAT-box	CAAAT	8	5	+	Pisum sativum	common cis-acting element in promoter and enhancer regions
PH02Gene01437	CAAT-box	CAAT	323	4	+	Nicotiana glutinosa
PH02Gene01437	CAAT-box	CAAT	325	4	-	Nicotiana glutinosa
PH02Gene01437	CAAT-box	CCAAT	582	5	+	Arabidopsis thaliana	common cis-acting element in promoter and enhancer regions
PH02Gene01437	CAAT-box	CAAT	583	4	+	Nicotiana glutinosa
PH02Gene01437	CAAT-box	CCAAT	598	5	+	Arabidopsis thaliana	common cis-acting element in promoter and enhancer regions
PH02Gene01437	CAAT-box	CAAT	599	4	+	Nicotiana glutinosa
PH02Gene01437	CAAT-box	CAAAT	764	5	-	Pisum sativum	common cis-acting element in promoter and enhancer regions
PH02Gene01437	CAAT-box	CCAAT	781	5	-	Arabidopsis thaliana	common cis-acting element in promoter and enhancer regions
PH02Gene01437	CAAT-box	TGCCAAC	861	7	+	Petunia hybrida	common cis-acting element in promoter and enhancer regions
PH02Gene01437	CAAT-box	CAAAT	919	5	-	Pisum sativum	common cis-acting element in promoter and enhancer regions
PH02Gene01437	CAAT-box	CAAT	1068	4	+	Nicotiana glutinosa
PH02Gene01437	CAAT-box	CAAT	1087	4	+	Nicotiana glutinosa
PH02Gene01437	CAAT-box	CAAAT	1436	5	+	Pisum sativum	common cis-acting element in promoter and enhancer regions
PH02Gene01437	CAAT-box	CAAT	1480	4	+	Nicotiana glutinosa
PH02Gene01437	CAAT-box	CAAT	1593	4	+	Nicotiana glutinosa
PH02Gene01437	CAAT-box	CAAT	1634	4	-	Nicotiana glutinosa
PH02Gene01437	CAAT-box	CAAT	1651	4	+	Nicotiana glutinosa
PH02Gene01437	CAAT-box	CAAT	1767	4	+	Nicotiana glutinosa
PH02Gene01437	CAAT-box	CAAT	1800	4	+	Nicotiana glutinosa
PH02Gene01437	CAAT-box	CCAAT	1863	5	+	Arabidopsis thaliana	common cis-acting element in promoter and enhancer regions
PH02Gene01437	CAAT-box	CAAT	1864	4	+	Nicotiana glutinosa
PH02Gene01437	CAAT-box	CAAT	1942	4	+	Nicotiana glutinosa
PH02Gene01437	MYB recognition site	CCGTTG	1895	6	-	Arabidopsis thaliana
PH02Gene01437	TGACG-motif	TGACG	383	5	+	Hordeum vulgare	cis-acting regulatory element involved in the MeJA-responsiveness
PH02Gene01437	TGACG-motif	TGACG	1031	5	+	Hordeum vulgare	cis-acting regulatory element involved in the MeJA-responsiveness
PH02Gene01437	AT~TATA-box	TATATA	230	6	+	Arabidopsis thaliana
PH02Gene01437	AT~TATA-box	TATATA	1007	6	-	Arabidopsis thaliana
PH02Gene01437	AT~TATA-box	TATATA	1009	6	-	Arabidopsis thaliana
PH02Gene01437	AT~TATA-box	TATATA	1011	6	-	Arabidopsis thaliana
PH02Gene01437	AT~TATA-box	TATATA	1560	6	-	Arabidopsis thaliana
PH02Gene01437	ATC-motif	TGCTATCCA	1080	9	-	Pisum sativum	part of a conserved DNA module involved in light responsiveness
PH02Gene01437	LTR	CCGAAA	1757	6	+	Hordeum vulgare	cis-acting element involved in low-temperature responsiveness
PH02Gene01437	Myb	TAACTG	1380	6	-	Arabidopsis thaliana
PH02Gene01437	Myb	TAACTG	1410	6	+	Arabidopsis thaliana
PH02Gene01437	MYB-like sequence	TAACCA	1969	6	-	Arabidopsis thaliana
PH02Gene01437	G-box	CACGTC	996	6	+	Zea mays	cis-acting regulatory element involved in light responsiveness
PH02Gene01437	G-box	CACGAC	1360	6	-	Zea mays	cis-acting regulatory element involved in light responsiveness
PH02Gene01437	MYC	CAATTG	323	6	+	Arabidopsis thaliana
PH02Gene01437	MYC	CATGTG	1553	6	+	Arabidopsis thaliana
PH02Gene01437	MYC	CATGTG	1603	6	-	Arabidopsis thaliana
PH02Gene01437	as-1	TGACG	383	5	+	Arabidopsis thaliana
PH02Gene01437	as-1	TGACG	1031	5	+	Arabidopsis thaliana
PH02Gene01437		motif_sequence	78	4	+	organism	short_function
PH02Gene01437		motif_sequence	242	4	+	organism	short_function
PH02Gene01437		motif_sequence	244	4	-	organism	short_function
PH02Gene01437		motif_sequence	252	4	-	organism	short_function
PH02Gene01437		motif_sequence	334	4	-	organism	short_function
PH02Gene01437		motif_sequence	507	4	-	organism	short_function
PH02Gene01437		motif_sequence	558	4	+	organism	short_function
PH02Gene01437		motif_sequence	575	4	-	organism	short_function
PH02Gene01437		motif_sequence	608	4	+	organism	short_function
PH02Gene01437		motif_sequence	663	4	+	organism	short_function
PH02Gene01437		motif_sequence	820	4	+	organism	short_function
PH02Gene01437		motif_sequence	902	4	+	organism	short_function
PH02Gene01437		motif_sequence	1063	4	+	organism	short_function
PH02Gene01437		motif_sequence	1548	4	+	organism	short_function
PH02Gene01437		motif_sequence	1554	4	+	organism	short_function
PH02Gene01437		motif_sequence	1602	4	-	organism	short_function
PH02Gene01437		motif_sequence	1661	4	-	organism	short_function
PH02Gene01437		motif_sequence	1683	4	+	organism	short_function
PH02Gene01437		motif_sequence	1977	4	+	organism	short_function
PH02Gene01437	TCA	TCATCTTCAT	1570	9	-	Pisum sativum
PH02Gene01437	TCA	TCATCTTCAT	1975	9	+	Pisum sativum
PH02Gene01437	Unnamed__1	CGTGG	2	5	-	Zea mays
PH02Gene01437	Unnamed__1	CGTGG	271	5	-	Zea mays
PH02Gene01437	Unnamed__1	CGTGG	467	5	+	Zea mays
PH02Gene01437	TCT-motif	TCTTAC	1776	6	-	Arabidopsis thaliana	part of a light responsive element
PH02Gene01437	TCT-motif	TCTTAC	1849	6	+	Arabidopsis thaliana	part of a light responsive element
PH02Gene01437	MYB	CAACCA	907	6	+	Arabidopsis thaliana
PH02Gene01437	MYB	CAACCA	1232	6	-	Arabidopsis thaliana
PH02Gene01437	MYB	TAACCA	1969	6	-	Arabidopsis thaliana
PH02Gene01437	CAT-box	GCCACT	855	6	+	Arabidopsis thaliana	cis-acting regulatory element related to meristem expression
PH02Gene01437	GATA-motif	GATAGGG	285	7	+	Pisum sativum	part of a light responsive element
PH02Gene01437	Sp1	GGGCGG	689	6	+	Oryza sativa	light responsive element
PH02Gene01437	TGA-element	AACGAC	406	6	-	Brassica oleracea	auxin-responsive element
PH02Gene01437	Unnamed__2	CCCCGG	562	6	+	Zea mays
PH02Gene01437	Unnamed__2	CCCCGG	770	6	+	Zea mays
PH02Gene01437	GT1-motif	GGTTAA	539	6	+	Arabidopsis thaliana	light responsive element
PH02Gene01437	GT1-motif	GGTTAA	1136	6	-	Arabidopsis thaliana	light responsive element
PH02Gene01437	Unnamed__4	CTCC	80	4	+	Petroselinum hortense
PH02Gene01437	Unnamed__4	CTCC	85	4	+	Petroselinum hortense
PH02Gene01437	Unnamed__4	CTCC	276	4	-	Petroselinum hortense
PH02Gene01437	Unnamed__4	CTCC	475	4	-	Petroselinum hortense
PH02Gene01437	Unnamed__4	CTCC	619	4	-	Petroselinum hortense
PH02Gene01437	Unnamed__4	CTCC	674	4	-	Petroselinum hortense
PH02Gene01437	Unnamed__4	CTCC	828	4	+	Petroselinum hortense
PH02Gene01437	Unnamed__4	CTCC	1128	4	-	Petroselinum hortense
PH02Gene01437	Unnamed__4	CTCC	1274	4	+	Petroselinum hortense
PH02Gene01437	Unnamed__4	CTCC	1348	4	-	Petroselinum hortense
PH02Gene01437	Unnamed__4	CTCC	1464	4	-	Petroselinum hortense
PH02Gene01437	Unnamed__4	CTCC	1487	4	+	Petroselinum hortense
PH02Gene01437	Unnamed__4	CTCC	1550	4	+	Petroselinum hortense
PH02Gene01437	Unnamed__4	CTCC	1584	4	-	Petroselinum hortense
PH02Gene01437	Unnamed__4	CTCC	1666	4	-	Petroselinum hortense
PH02Gene01437	Unnamed__4	CTCC	1685	4	+	Petroselinum hortense
PH02Gene01437	Unnamed__4	CTCC	1689	4	-	Petroselinum hortense
PH02Gene01437	Unnamed__4	CTCC	1748	4	-	Petroselinum hortense
PH02Gene01437	CGTCA-motif	CGTCA	383	5	-	Hordeum vulgare	cis-acting regulatory element involved in the MeJA-responsiveness
PH02Gene01437	CGTCA-motif	CGTCA	1031	5	-	Hordeum vulgare	cis-acting regulatory element involved in the MeJA-responsiveness
PH02Gene01437	A-box	CCGTCC	566	6	-	Petroselinum crispum	cis-acting regulatory element
PH02Gene01437	A-box	CCGTCC	876	6	+	Petroselinum crispum	cis-acting regulatory element
PH02Gene01437	DRE core	GCCGAC	1870	6	+	Arabidopsis thaliana
PH02Gene01437	AC-I	(T/C)C(T/C)(C/T)ACC(T/C)ACC	927	8.5	+	Phaseolus vulgaris
PH02Gene01437	CCAAT-box	CAACGG	1895	6	+	Hordeum vulgare	MYBHv1 binding site
PH02Gene01437	CCGTCC motif	CCGTCC	566	6	-	Nicotiana tabacum
PH02Gene01437	CCGTCC motif	CCGTCC	876	6	+	Nicotiana tabacum
PH02Gene01437	GC-motif	CCCCCG	1754	6	+	Zea mays	enhancer-like element involved in anoxic specific inducibility
PH02Gene01437	CCGTCC-box	CCGTCC	566	6	-	Petroselinum hortense
PH02Gene01437	CCGTCC-box	CCGTCC	876	6	+	Petroselinum hortense
PH02Gene01695	Unnamed__4	CTCC	301	4	+	Petroselinum hortense
PH02Gene01695	Unnamed__4	CTCC	428	4	+	Petroselinum hortense
PH02Gene01695	Unnamed__4	CTCC	475	4	-	Petroselinum hortense
PH02Gene01695	Unnamed__4	CTCC	1032	4	-	Petroselinum hortense
PH02Gene01695	Unnamed__4	CTCC	1155	4	-	Petroselinum hortense
PH02Gene01695	Unnamed__4	CTCC	1185	4	-	Petroselinum hortense
PH02Gene01695	Unnamed__4	CTCC	1198	4	+	Petroselinum hortense
PH02Gene01695	Unnamed__4	CTCC	1227	4	-	Petroselinum hortense
PH02Gene01695	Unnamed__4	CTCC	1273	4	+	Petroselinum hortense
PH02Gene01695	Unnamed__4	CTCC	1411	4	-	Petroselinum hortense
PH02Gene01695	Unnamed__4	CTCC	1557	4	+	Petroselinum hortense
PH02Gene01695	Unnamed__4	CTCC	1821	4	-	Petroselinum hortense
PH02Gene01695	Unnamed__4	CTCC	1844	4	-	Petroselinum hortense
PH02Gene01695	Unnamed__4	CTCC	1986	4	-	Petroselinum hortense
PH02Gene01695	GT1-motif	GGTTAA	764	6	-	Arabidopsis thaliana	light responsive element
PH02Gene01695	CGTCA-motif	CGTCA	1576	5	-	Hordeum vulgare	cis-acting regulatory element involved in the MeJA-responsiveness
PH02Gene01695	A-box	CCGTCC	564	6	-	Petroselinum crispum	cis-acting regulatory element
PH02Gene01695	TCT-motif	TCTTAC	1996	6	-	Arabidopsis thaliana	part of a light responsive element
PH02Gene01695	TCA-element	CCATCTTTTT	257	10	-	Nicotiana tabacum	cis-acting element involved in salicylic acid responsiveness
PH02Gene01695	TCA-element	CCATCTTTTT	1349	9	+	Nicotiana tabacum	cis-acting element involved in salicylic acid responsiveness
PH02Gene01695	WUN-motif	AAATTACT	105	8	+	Nicotiana glutinosa
PH02Gene01695	GA-motif	ATAGATAA	877	8	-	Arabidopsis thaliana	part of a light responsive element
PH02Gene01695	CAT-box	GCCACT	1035	6	+	Arabidopsis thaliana	cis-acting regulatory element related to meristem expression
PH02Gene01695	MYB	CAACCA	456	6	+	Arabidopsis thaliana
PH02Gene01695	MYB	TAACCA	765	6	+	Arabidopsis thaliana
PH02Gene01695	Sp1	GGGCGG	560	6	+	Oryza sativa	light responsive element
PH02Gene01695	CCGTCC motif	CCGTCC	564	6	-	Nicotiana tabacum
PH02Gene01695	P-box	CCTTTTG	1116	7	-	Oryza sativa	gibberellin-responsive element
PH02Gene01695	CCGTCC-box	CCGTCC	564	6	-	Petroselinum hortense
PH02Gene01695	O2-site	GATGA(C/T)(A/G)TG(A/G)	1774	8	-	Zea mays	cis-acting regulatory element involved in zein metabolism regulation
PH02Gene01695	MBS	CAACTG	1102	6	+	Arabidopsis thaliana	MYB binding site involved in drought-inducibility
PH02Gene01695	DRE core	GCCGAC	530	6	+	Arabidopsis thaliana
PH02Gene01695	STRE	AGGGG	841	5	-	Arabidopsis thaliana
PH02Gene01695	STRE	AGGGG	909	5	-	Arabidopsis thaliana
PH02Gene01695	STRE	AGGGG	1182	5	+	Arabidopsis thaliana
PH02Gene01695	STRE	AGGGG	1420	5	+	Arabidopsis thaliana
PH02Gene01695	CAAT-box	CAAT	122	4	+	Nicotiana glutinosa
PH02Gene01695	CAAT-box	CAAT	124	4	-	Nicotiana glutinosa
PH02Gene01695	CAAT-box	CAAT	326	4	+	Nicotiana glutinosa
PH02Gene01695	CAAT-box	CAAAT	352	5	+	Pisum sativum	common cis-acting element in promoter and enhancer regions
PH02Gene01695	CAAT-box	CAAT	379	4	-	Nicotiana glutinosa
PH02Gene01695	CAAT-box	CAAT	438	4	+	Nicotiana glutinosa
PH02Gene01695	CAAT-box	CAAT	504	4	-	Nicotiana glutinosa
PH02Gene01695	CAAT-box	CAAT	601	4	-	Nicotiana glutinosa
PH02Gene01695	CAAT-box	CAAT	640	4	-	Nicotiana glutinosa
PH02Gene01695	CAAT-box	CAAAT	649	5	-	Pisum sativum	common cis-acting element in promoter and enhancer regions
PH02Gene01695	CAAT-box	CAAT	748	4	+	Nicotiana glutinosa
PH02Gene01695	CAAT-box	CCAAT	768	5	+	Arabidopsis thaliana	common cis-acting element in promoter and enhancer regions
PH02Gene01695	CAAT-box	CAAT	769	4	+	Nicotiana glutinosa
PH02Gene01695	CAAT-box	CAAT	860	4	-	Nicotiana glutinosa
PH02Gene01695	CAAT-box	CAAT	985	4	-	Nicotiana glutinosa
PH02Gene01695	CAAT-box	CCAAT	1050	5	-	Arabidopsis thaliana	common cis-acting element in promoter and enhancer regions
PH02Gene01695	CAAT-box	CAAAT	1134	5	-	Pisum sativum	common cis-acting element in promoter and enhancer regions
PH02Gene01695	CAAT-box	CAAAT	1231	5	+	Pisum sativum	common cis-acting element in promoter and enhancer regions
PH02Gene01695	CAAT-box	CAAT	1311	4	-	Nicotiana glutinosa
PH02Gene01695	CAAT-box	CAAT	1321	4	+	Nicotiana glutinosa
PH02Gene01695	CAAT-box	CAAAT	1331	5	-	Pisum sativum	common cis-acting element in promoter and enhancer regions
PH02Gene01695	CAAT-box	CAAAT	1492	5	+	Pisum sativum	common cis-acting element in promoter and enhancer regions
PH02Gene01695	CAAT-box	CAAT	1574	4	-	Nicotiana glutinosa
PH02Gene01695	CAAT-box	CAAT	1586	4	-	Nicotiana glutinosa
PH02Gene01695	CAAT-box	CAAAT	1680	5	-	Pisum sativum	common cis-acting element in promoter and enhancer regions
PH02Gene01695	CAAT-box	CAAT	1733	4	-	Nicotiana glutinosa
PH02Gene01695	CAAT-box	CAAT	1737	4	-	Nicotiana glutinosa
PH02Gene01695	CAAT-box	CAAAT	1775	5	+	Pisum sativum	common cis-acting element in promoter and enhancer regions
PH02Gene01695	CAAT-box	CAAT	1790	4	-	Nicotiana glutinosa
PH02Gene01695	CAAT-box	CCAAT	1795	5	-	Arabidopsis thaliana	common cis-acting element in promoter and enhancer regions
PH02Gene01695	CAAT-box	CAAAT	1806	5	-	Pisum sativum	common cis-acting element in promoter and enhancer regions
PH02Gene01695	CAAT-box	CAAAT	1829	5	-	Pisum sativum	common cis-acting element in promoter and enhancer regions
PH02Gene01695	CAAT-box	CAAT	1887	4	+	Nicotiana glutinosa
PH02Gene01695	AT~TATA-box	TATATA	1392	6	-	Arabidopsis thaliana
PH02Gene01695	AT~TATA-box	TATATA	1948	6	-	Arabidopsis thaliana
PH02Gene01695	TGACG-motif	TGACG	1576	5	+	Hordeum vulgare	cis-acting regulatory element involved in the MeJA-responsiveness
PH02Gene01695	ABRE	ACGTG	1578	5	+	Arabidopsis thaliana	cis-acting element involved in the abscisic acid responsiveness
PH02Gene01695	TATA-box	TACAAAA	93	7	+	Oryza sativa	core promoter element around -30 of transcription start
PH02Gene01695	TATA-box	ATATAA	101	6	+	Brassica oleracea	core promoter element around -30 of transcription start
PH02Gene01695	TATA-box	TATA	102	4	+	Arabidopsis thaliana	core promoter element around -30 of transcription start
PH02Gene01695	TATA-box	TATA	419	4	+	Arabidopsis thaliana	core promoter element around -30 of transcription start
PH02Gene01695	TATA-box	ATATAA	659	6	+	Brassica oleracea	core promoter element around -30 of transcription start
PH02Gene01695	TATA-box	TATA	660	4	+	Arabidopsis thaliana	core promoter element around -30 of transcription start
PH02Gene01695	TATA-box	TATAAATA	668	8	-	Daucus carota	core promoter element around -30 of transcription start
PH02Gene01695	TATA-box	TATAAAT	669	7	-	Brassica juncea	core promoter element around -30 of transcription start
PH02Gene01695	TATA-box	TATAAA	670	6	-	Helianthus annuus	core promoter element around -30 of transcription start
PH02Gene01695	TATA-box	TATAA	671	5	-	Arabidopsis thaliana	core promoter element around -30 of transcription start
PH02Gene01695	TATA-box	TATA	672	4	+	Arabidopsis thaliana	core promoter element around -30 of transcription start
PH02Gene01695	TATA-box	TATACA	980	6	-	Helianthus annuus	core promoter element around -30 of transcription start
PH02Gene01695	TATA-box	TATA	982	4	+	Arabidopsis thaliana	core promoter element around -30 of transcription start
PH02Gene01695	TATA-box	ccTATAAAaa	1174	9	+	Arabidopsis thaliana	core promoter element around -30 of transcription start
PH02Gene01695	TATA-box	TATA	1176	4	-	Arabidopsis thaliana	core promoter element around -30 of transcription start
PH02Gene01695	TATA-box	ATATAT	1391	6	-	Brassica napus	core promoter element around -30 of transcription start
PH02Gene01695	TATA-box	TATATA	1392	6	-	Arabidopsis thaliana	core promoter element around -30 of transcription start
PH02Gene01695	TATA-box	TATA	1394	4	-	Arabidopsis thaliana	core promoter element around -30 of transcription start
PH02Gene01695	TATA-box	ccTATAAAaa	1753	9	-	Arabidopsis thaliana	core promoter element around -30 of transcription start
PH02Gene01695	TATA-box	ATATAT	1947	6	-	Brassica napus	core promoter element around -30 of transcription start
PH02Gene01695	TATA-box	TATATA	1948	6	-	Arabidopsis thaliana	core promoter element around -30 of transcription start
PH02Gene01695	TATA-box	TATA	1950	4	-	Arabidopsis thaliana	core promoter element around -30 of transcription start
PH02Gene01695	Box 4	ATTAAT	1059	6	-	Petroselinum crispum	part of a conserved DNA module involved in light responsiveness
PH02Gene01695	DRE1	ACCGAGA	1500	7	-	Zea mays
PH02Gene01695		motif_sequence	180	4	-	organism	short_function
PH02Gene01695		motif_sequence	266	4	-	organism	short_function
PH02Gene01695		motif_sequence	500	4	-	organism	short_function
PH02Gene01695		motif_sequence	814	4	+	organism	short_function
PH02Gene01695		motif_sequence	938	4	-	organism	short_function
PH02Gene01695		motif_sequence	950	4	-	organism	short_function
PH02Gene01695		motif_sequence	954	4	+	organism	short_function
PH02Gene01695		motif_sequence	1105	4	+	organism	short_function
PH02Gene01695		motif_sequence	1167	4	-	organism	short_function
PH02Gene01695		motif_sequence	1196	4	+	organism	short_function
PH02Gene01695		motif_sequence	1216	4	-	organism	short_function
PH02Gene01695		motif_sequence	1271	4	+	organism	short_function
PH02Gene01695		motif_sequence	1512	4	-	organism	short_function
PH02Gene01695		motif_sequence	1522	4	+	organism	short_function
PH02Gene01695		motif_sequence	1552	4	+	organism	short_function
PH02Gene01695		motif_sequence	1693	4	+	organism	short_function
PH02Gene01695		motif_sequence	1980	4	-	organism	short_function
PH02Gene01695	MYC	CAATTG	122	6	+	Arabidopsis thaliana
PH02Gene01695	MYC	CATTTG	1679	6	+	Arabidopsis thaliana
PH02Gene01695	MYC	CATGTG	1981	6	-	Arabidopsis thaliana
PH02Gene01695	as-1	TGACG	1576	5	+	Arabidopsis thaliana
PH02Gene01695	AAGAA-motif	GAAAGAA	544	7	+	Avena sativa
PH02Gene01695	AAGAA-motif	GAAAGAA	1598	7	-	Avena sativa
PH02Gene01695	Unnamed__1	CGTGG	868	5	-	Zea mays
PH02Gene01695	Unnamed__1	CGTGG	1579	5	+	Zea mays
PH02Gene01695	chs-CMA1a	TTACTTAA	239	8	-	Daucus carota	part of a light responsive element
PH02Gene01695	ARE	AAACCA	1052	6	-	Zea mays	cis-acting regulatory element essential for the anaerobic induction
PH02Gene01695	ARE	AAACCA	1248	6	+	Zea mays	cis-acting regulatory element essential for the anaerobic induction
PH02Gene01695	ARE	AAACCA	1567	6	-	Zea mays	cis-acting regulatory element essential for the anaerobic induction
PH02Gene01695	WRE3	CCACCT	1466	6	-	Pisum sativum
PH02Gene01695	Myb	CAACTG	1102	6	+	Arabidopsis thaliana
PH02Gene01695	MYB-like sequence	TAACCA	765	6	+	Arabidopsis thaliana
PH02Gene01695	ATCT-motif	AATCTAATCC	1723	9	-	Pisum sativum	part of a conserved DNA module involved in light responsiveness
PH02Gene01695	G-box	CACGTC	1577	6	-	Zea mays	cis-acting regulatory element involved in light responsiveness
PH02Gene01695	box S	AGCCACC	852	7	+	Arabidopsis thaliana
PH02Gene04562	MBS	CAACTG	634	6	-	Arabidopsis thaliana	MYB binding site involved in drought-inducibility
PH02Gene04562	GC-motif	CCCCCG	945	6	-	Zea mays	enhancer-like element involved in anoxic specific inducibility
PH02Gene04562	GC-motif	CCCCCG	986	6	-	Zea mays	enhancer-like element involved in anoxic specific inducibility
PH02Gene04562	CCGTCC-box	CCGTCC	136	6	+	Petroselinum hortense
PH02Gene04562	CCGTCC motif	CCGTCC	136	6	+	Nicotiana tabacum
PH02Gene04562	ERE	ATTTTAAA	1356	8	-	Nicotiana glutinos
PH02Gene04562	AT-rich element	ATAGAAATCAA	461	10	-	Glycine max	binding site of AT-rich DNA binding protein (ATBP-1)
PH02Gene04562	DRE core	GCCGAC	884	6	-	Arabidopsis thaliana
PH02Gene04562	A-box	CCGTCC	136	6	+	Petroselinum crispum	cis-acting regulatory element
PH02Gene04562	Unnamed__4	CTCC	45	4	+	Petroselinum hortense
PH02Gene04562	Unnamed__4	CTCC	929	4	-	Petroselinum hortense
PH02Gene04562	Unnamed__4	CTCC	969	4	+	Petroselinum hortense
PH02Gene04562	Unnamed__4	CTCC	1002	4	+	Petroselinum hortense
PH02Gene04562	Unnamed__4	CTCC	1007	4	-	Petroselinum hortense
PH02Gene04562	Unnamed__4	CTCC	1088	4	+	Petroselinum hortense
PH02Gene04562	Unnamed__4	CTCC	1173	4	-	Petroselinum hortense
PH02Gene04562	Unnamed__4	CTCC	1236	4	-	Petroselinum hortense
PH02Gene04562	Unnamed__4	CTCC	1512	4	-	Petroselinum hortense
PH02Gene04562	Unnamed__4	CTCC	1601	4	-	Petroselinum hortense
PH02Gene04562	Unnamed__4	CTCC	1651	4	-	Petroselinum hortense
PH02Gene04562	Unnamed__4	CTCC	1823	4	-	Petroselinum hortense
PH02Gene04562	Unnamed__4	CTCC	1925	4	-	Petroselinum hortense
PH02Gene04562	Unnamed__4	CTCC	1941	4	+	Petroselinum hortense
PH02Gene04562	GT1-motif	GGTTAA	1272	6	+	Arabidopsis thaliana	light responsive element
PH02Gene04562	GT1-motif	GGTTAAT	1310	7	+	Avena sativa	light responsive element
PH02Gene04562	Sp1	GGGCGG	876	6	+	Oryza sativa	light responsive element
PH02Gene04562	Sp1	GGGCGG	961	6	-	Oryza sativa	light responsive element
PH02Gene04562	MYB	TAACCA	1271	6	-	Arabidopsis thaliana
PH02Gene04562	MYB	TAACCA	1363	6	+	Arabidopsis thaliana
PH02Gene04562	CAT-box	GCCACT	700	6	+	Arabidopsis thaliana	cis-acting regulatory element related to meristem expression
PH02Gene04562	MBSI	aaaAaaC(G/C)GTTA	1303	10.5	+	Petunia hybrida	MYB binding site involved in flavonoid biosynthetic genes regulation
PH02Gene04562	WUN-motif	CCATTTCAA	1280	9	-	Nicotiana glutinosa
PH02Gene04562	Unnamed__1	CGTGG	597	5	-	Zea mays
PH02Gene04562	Unnamed__1	CGTGG	667	5	-	Zea mays
PH02Gene04562	AAGAA-motif	GAAAGAA	74	7	-	Avena sativa
PH02Gene04562	AAGAA-motif	GAAAGAA	1742	7	+	Avena sativa
PH02Gene04562	MYC	CATTTG	9	6	-	Arabidopsis thaliana
PH02Gene04562	MYC	CATTTG	1102	6	-	Arabidopsis thaliana
PH02Gene04562	MYC	CATTTG	1147	6	-	Arabidopsis thaliana
PH02Gene04562	MYC	CAATTG	1585	6	-	Arabidopsis thaliana
PH02Gene04562	MYC	CATTTG	1811	6	-	Arabidopsis thaliana
PH02Gene04562		motif_sequence	228	4	+	organism	short_function
PH02Gene04562		motif_sequence	237	4	+	organism	short_function
PH02Gene04562		motif_sequence	519	4	-	organism	short_function
PH02Gene04562		motif_sequence	648	4	+	organism	short_function
PH02Gene04562		motif_sequence	684	4	-	organism	short_function
PH02Gene04562		motif_sequence	1097	4	+	organism	short_function
PH02Gene04562		motif_sequence	1205	4	+	organism	short_function
PH02Gene04562		motif_sequence	1517	4	+	organism	short_function
PH02Gene04562		motif_sequence	1823	4	-	organism	short_function
PH02Gene04562		motif_sequence	1913	4	-	organism	short_function
PH02Gene04562		motif_sequence	1952	4	-	organism	short_function
PH02Gene04562	box S	AGCCACC	1965	7	+	Arabidopsis thaliana
PH02Gene04562	MYB-like sequence	TAACCA	1271	6	-	Arabidopsis thaliana
PH02Gene04562	MYB-like sequence	TAACCA	1363	6	+	Arabidopsis thaliana
PH02Gene04562	Myb	CAACTG	634	6	-	Arabidopsis thaliana
PH02Gene04562	WRE3	CCACCT	1453	6	+	Pisum sativum
PH02Gene04562	WRE3	CCACCT	1736	6	-	Pisum sativum
PH02Gene04562	W box	TTGACC	1288	6	-	Arabidopsis thaliana
PH02Gene04562	ARE	AAACCA	857	6	+	Zea mays	cis-acting regulatory element essential for the anaerobic induction
PH02Gene04562	TCCC-motif	TCTCCCT	1649	7	-	Spinacia oleracea	part of a light responsive element
PH02Gene04562	AT~TATA-box	TATATA	478	6	+	Arabidopsis thaliana
PH02Gene04562	CAAT-box	CAAAT	9	5	+	Pisum sativum	common cis-acting element in promoter and enhancer regions
PH02Gene04562	CAAT-box	CAAT	32	4	-	Nicotiana glutinosa
PH02Gene04562	CAAT-box	CAAT	147	4	-	Nicotiana glutinosa
PH02Gene04562	CAAT-box	CAAT	214	4	+	Nicotiana glutinosa
PH02Gene04562	CAAT-box	CCAAT	246	5	+	Arabidopsis thaliana	common cis-acting element in promoter and enhancer regions
PH02Gene04562	CAAT-box	CAAT	247	4	+	Nicotiana glutinosa
PH02Gene04562	CAAT-box	CAAT	328	4	-	Nicotiana glutinosa
PH02Gene04562	CAAT-box	CAAT	359	4	+	Nicotiana glutinosa
PH02Gene04562	CAAT-box	CAAAT	444	5	+	Pisum sativum	common cis-acting element in promoter and enhancer regions
PH02Gene04562	CAAT-box	CAAT	449	4	+	Nicotiana glutinosa
PH02Gene04562	CAAT-box	CAAAT	456	5	+	Pisum sativum	common cis-acting element in promoter and enhancer regions
PH02Gene04562	CAAT-box	CAAAT	459	5	-	Pisum sativum	common cis-acting element in promoter and enhancer regions
PH02Gene04562	CAAT-box	CAAAT	546	5	+	Pisum sativum	common cis-acting element in promoter and enhancer regions
PH02Gene04562	CAAT-box	CCAAT	591	5	+	Arabidopsis thaliana	common cis-acting element in promoter and enhancer regions
PH02Gene04562	CAAT-box	CAAT	592	4	+	Nicotiana glutinosa
PH02Gene04562	CAAT-box	CAAT	706	4	+	Nicotiana glutinosa
PH02Gene04562	CAAT-box	CCCAATTT	741	8	+	Arabidopsis thaliana	common cis-acting element in promoter and enhancer regions
PH02Gene04562	CAAT-box	CCAAT	742	5	+	Arabidopsis thaliana	common cis-acting element in promoter and enhancer regions
PH02Gene04562	CAAT-box	CAAT	743	4	+	Nicotiana glutinosa
PH02Gene04562	CAAT-box	CAAAT	745	5	-	Pisum sativum	common cis-acting element in promoter and enhancer regions
PH02Gene04562	CAAT-box	CAAT	825	4	-	Nicotiana glutinosa
PH02Gene04562	CAAT-box	CAAT	1037	4	-	Nicotiana glutinosa
PH02Gene04562	CAAT-box	CAAAT	1102	5	+	Pisum sativum	common cis-acting element in promoter and enhancer regions
PH02Gene04562	CAAT-box	CAAAT	1147	5	+	Pisum sativum	common cis-acting element in promoter and enhancer regions
PH02Gene04562	CAAT-box	CCAAT	1227	5	+	Arabidopsis thaliana	common cis-acting element in promoter and enhancer regions
PH02Gene04562	CAAT-box	CAAT	1228	4	+	Nicotiana glutinosa
PH02Gene04562	CAAT-box	CCAAT	1269	5	-	Arabidopsis thaliana	common cis-acting element in promoter and enhancer regions
PH02Gene04562	CAAT-box	CAAT	1279	4	-	Nicotiana glutinosa
PH02Gene04562	CAAT-box	CAAT	1291	4	+	Nicotiana glutinosa
PH02Gene04562	CAAT-box	CAAAT	1293	5	-	Pisum sativum	common cis-acting element in promoter and enhancer regions
PH02Gene04562	CAAT-box	CAAT	1375	4	+	Nicotiana glutinosa
PH02Gene04562	CAAT-box	CCAAT	1407	5	+	Arabidopsis thaliana	common cis-acting element in promoter and enhancer regions
PH02Gene04562	CAAT-box	CAAT	1408	4	+	Nicotiana glutinosa
PH02Gene04562	CAAT-box	CAAT	1433	4	-	Nicotiana glutinosa
PH02Gene04562	CAAT-box	CAAT	1488	4	+	Nicotiana glutinosa
PH02Gene04562	CAAT-box	CAAT	1548	4	-	Nicotiana glutinosa
PH02Gene04562	CAAT-box	CAAT	1585	4	+	Nicotiana glutinosa
PH02Gene04562	CAAT-box	CAAT	1587	4	-	Nicotiana glutinosa
PH02Gene04562	CAAT-box	CCAAT	1598	5	-	Arabidopsis thaliana	common cis-acting element in promoter and enhancer regions
PH02Gene04562	CAAT-box	CAAT	1614	4	-	Nicotiana glutinosa
PH02Gene04562	CAAT-box	CAAT	1625	4	+	Nicotiana glutinosa
PH02Gene04562	CAAT-box	CAAT	1678	4	-	Nicotiana glutinosa
PH02Gene04562	CAAT-box	CAAAT	1701	5	-	Pisum sativum	common cis-acting element in promoter and enhancer regions
PH02Gene04562	CAAT-box	CAAAT	1776	5	-	Pisum sativum	common cis-acting element in promoter and enhancer regions
PH02Gene04562	CAAT-box	CAAAT	1782	5	+	Pisum sativum	common cis-acting element in promoter and enhancer regions
PH02Gene04562	CAAT-box	CAAAT	1802	5	-	Pisum sativum	common cis-acting element in promoter and enhancer regions
PH02Gene04562	CAAT-box	CAAAT	1811	5	+	Pisum sativum	common cis-acting element in promoter and enhancer regions
PH02Gene04562	CAAT-box	CAAT	1846	4	-	Nicotiana glutinosa
PH02Gene04562	CAAT-box	CAAT	1857	4	-	Nicotiana glutinosa
PH02Gene04562	CAAT-box	CAAT	1880	4	-	Nicotiana glutinosa
PH02Gene04562	CAAT-box	CAAT	1909	4	+	Nicotiana glutinosa
PH02Gene04562	CAAT-box	CAAT	1919	4	+	Nicotiana glutinosa
PH02Gene04562	CAAT-box	CAAT	1934	4	-	Nicotiana glutinosa
PH02Gene04562	CAAT-box	CAAAT	1993	5	+	Pisum sativum	common cis-acting element in promoter and enhancer regions
PH02Gene04562	STRE	AGGGG	1117	5	-	Arabidopsis thaliana
PH02Gene04562	STRE	AGGGG	1123	5	+	Arabidopsis thaliana
PH02Gene04562	STRE	AGGGG	1153	5	+	Arabidopsis thaliana
PH02Gene04562	Box 4	ATTAAT	411	6	+	Petroselinum crispum	part of a conserved DNA module involved in light responsiveness
PH02Gene04562	TATA-box	TACAAAA	26	7	-	Oryza sativa	core promoter element around -30 of transcription start
PH02Gene04562	TATA-box	TATA	280	4	+	Arabidopsis thaliana	core promoter element around -30 of transcription start
PH02Gene04562	TATA-box	TATAA	288	5	-	Arabidopsis thaliana	core promoter element around -30 of transcription start
PH02Gene04562	TATA-box	TATA	289	4	+	Arabidopsis thaliana	core promoter element around -30 of transcription start
PH02Gene04562	TATA-box	TATA	294	4	+	Arabidopsis thaliana	core promoter element around -30 of transcription start
PH02Gene04562	TATA-box	ATTATA	322	6	+	Brassica napus	core promoter element around -30 of transcription start
PH02Gene04562	TATA-box	TATAA	323	5	-	Arabidopsis thaliana	core promoter element around -30 of transcription start
PH02Gene04562	TATA-box	TATA	324	4	+	Arabidopsis thaliana	core promoter element around -30 of transcription start
PH02Gene04562	TATA-box	TATA	336	4	+	Arabidopsis thaliana	core promoter element around -30 of transcription start
PH02Gene04562	TATA-box	taTATAAAtc	463	9	-	Arabidopsis thaliana	core promoter element around -30 of transcription start
PH02Gene04562	TATA-box	TATAAAT	464	7	-	Brassica juncea	core promoter element around -30 of transcription start
PH02Gene04562	TATA-box	TATAAA	465	6	-	Helianthus annuus	core promoter element around -30 of transcription start
PH02Gene04562	TATA-box	TATAA	466	5	-	Arabidopsis thaliana	core promoter element around -30 of transcription start
PH02Gene04562	TATA-box	TATA	467	4	+	Arabidopsis thaliana	core promoter element around -30 of transcription start
PH02Gene04562	TATA-box	TATATA	478	6	+	Arabidopsis thaliana	core promoter element around -30 of transcription start
PH02Gene04562	TATA-box	TATA	480	4	+	Arabidopsis thaliana	core promoter element around -30 of transcription start
PH02Gene04562	TATA-box	ccTATAAAaa	510	9	-	Arabidopsis thaliana	core promoter element around -30 of transcription start
PH02Gene04562	TATA-box	ATTATA	532	6	+	Brassica napus	core promoter element around -30 of transcription start
PH02Gene04562	TATA-box	TATAA	533	5	-	Arabidopsis thaliana	core promoter element around -30 of transcription start
PH02Gene04562	TATA-box	TATA	534	4	+	Arabidopsis thaliana	core promoter element around -30 of transcription start
PH02Gene04562	TATA-box	TATAA	586	5	-	Arabidopsis thaliana	core promoter element around -30 of transcription start
PH02Gene04562	TATA-box	TATA	587	4	+	Arabidopsis thaliana	core promoter element around -30 of transcription start
PH02Gene04562	TATA-box	TATAAA	934	6	-	Helianthus annuus	core promoter element around -30 of transcription start
PH02Gene04562	TATA-box	TATAA	935	5	-	Arabidopsis thaliana	core promoter element around -30 of transcription start
PH02Gene04562	TATA-box	TATA	936	4	+	Arabidopsis thaliana	core promoter element around -30 of transcription start
PH02Gene04562	TATA-box	ccTATAAAaa	1078	9	-	Arabidopsis thaliana	core promoter element around -30 of transcription start
PH02Gene04562	TATA-box	TATAAAT	1079	7	-	Brassica juncea	core promoter element around -30 of transcription start
PH02Gene04562	TATA-box	TATAAA	1080	6	-	Helianthus annuus	core promoter element around -30 of transcription start
PH02Gene04562	TATA-box	TATAA	1081	5	-	Arabidopsis thaliana	core promoter element around -30 of transcription start
PH02Gene04562	TATA-box	TATA	1082	4	-	Arabidopsis thaliana	core promoter element around -30 of transcription start
PH02Gene04562	TATA-box	TATA	1139	4	-	Arabidopsis thaliana	core promoter element around -30 of transcription start
PH02Gene04562	TATA-box	TATA	1177	4	-	Arabidopsis thaliana	core promoter element around -30 of transcription start
PH02Gene04562	TATA-box	TATA	1403	4	-	Arabidopsis thaliana	core promoter element around -30 of transcription start
PH02Gene04562	TATA-box	TATA	1611	4	-	Arabidopsis thaliana	core promoter element around -30 of transcription start
PH02Gene04562	TATA-box	taTATAAAtc	1669	9	-	Arabidopsis thaliana	core promoter element around -30 of transcription start
PH02Gene04562	TATA-box	TATAAAT	1670	7	-	Brassica juncea	core promoter element around -30 of transcription start
PH02Gene04562	TATA-box	TATAAA	1671	6	-	Helianthus annuus	core promoter element around -30 of transcription start
PH02Gene04562	TATA-box	TATAA	1672	5	-	Arabidopsis thaliana	core promoter element around -30 of transcription start
PH02Gene04562	TATA-box	TATA	1673	4	-	Arabidopsis thaliana	core promoter element around -30 of transcription start
PH02Gene04562	TATA-box	TATA	1958	4	-	Arabidopsis thaliana	core promoter element around -30 of transcription start
PH02Gene06887	Box III	atCATTTTCACt	563	11	-	Pisum sativum	protein binding site
PH02Gene06887	MBS	CAACTG	1788	6	+	Arabidopsis thaliana	MYB binding site involved in drought-inducibility
PH02Gene06887	ERE	ATTTTAAA	1936	8	-	Nicotiana glutinos
PH02Gene06887	CCAAT-box	CAACGG	1864	6	-	Hordeum vulgare	MYBHv1 binding site
PH02Gene06887	Unnamed__4	CTCC	101	4	-	Petroselinum hortense
PH02Gene06887	Unnamed__4	CTCC	1086	4	+	Petroselinum hortense
PH02Gene06887	Unnamed__4	CTCC	1670	4	+	Petroselinum hortense
PH02Gene06887	Unnamed__4	CTCC	1681	4	+	Petroselinum hortense
PH02Gene06887	Unnamed__4	CTCC	1859	4	-	Petroselinum hortense
PH02Gene06887	Unnamed__4	CTCC	1985	4	+	Petroselinum hortense
PH02Gene06887	ABRE2	CCACGTGG	771	8	+	Zea mays
PH02Gene06887	CGTCA-motif	CGTCA	1525	5	-	Hordeum vulgare	cis-acting regulatory element involved in the MeJA-responsiveness
PH02Gene06887	CGTCA-motif	CGTCA	1780	5	+	Hordeum vulgare	cis-acting regulatory element involved in the MeJA-responsiveness
PH02Gene06887	CGTCA-motif	CGTCA	1811	5	-	Hordeum vulgare	cis-acting regulatory element involved in the MeJA-responsiveness
PH02Gene06887	CGTCA-motif	CGTCA	1851	5	-	Hordeum vulgare	cis-acting regulatory element involved in the MeJA-responsiveness
PH02Gene06887	TCT-motif	TCTTAC	1036	6	-	Arabidopsis thaliana	part of a light responsive element
PH02Gene06887	TCT-motif	TCTTAC	1145	6	+	Arabidopsis thaliana	part of a light responsive element
PH02Gene06887	TCA-element	CCATCTTTTT	1724	9	-	Nicotiana tabacum	cis-acting element involved in salicylic acid responsiveness
PH02Gene06887	CAT-box	GCCACT	1746	6	+	Arabidopsis thaliana	cis-acting regulatory element related to meristem expression
PH02Gene06887	CAT-box	GCCACT	1869	6	+	Arabidopsis thaliana	cis-acting regulatory element related to meristem expression
PH02Gene06887	MYB	TAACCA	287	6	-	Arabidopsis thaliana
PH02Gene06887	MYB	CAACCA	681	6	+	Arabidopsis thaliana
PH02Gene06887	GATA-motif	GATAGGG	1753	7	-	Pisum sativum	part of a light responsive element
PH02Gene06887	TC-rich repeats	ATTCTCTAAC	229	9	-	Nicotiana tabacum	cis-acting element involved in defense and stress responsiveness
PH02Gene06887		motif_sequence	203	4	+	organism	short_function
PH02Gene06887		motif_sequence	509	4	-	organism	short_function
PH02Gene06887		motif_sequence	972	4	+	organism	short_function
PH02Gene06887		motif_sequence	1084	4	+	organism	short_function
PH02Gene06887		motif_sequence	1289	4	-	organism	short_function
PH02Gene06887		motif_sequence	1445	4	+	organism	short_function
PH02Gene06887		motif_sequence	1532	4	+	organism	short_function
PH02Gene06887		motif_sequence	1534	4	-	organism	short_function
PH02Gene06887		motif_sequence	1617	4	+	organism	short_function
PH02Gene06887		motif_sequence	1662	4	+	organism	short_function
PH02Gene06887		motif_sequence	1674	4	+	organism	short_function
PH02Gene06887		motif_sequence	1835	4	+	organism	short_function
PH02Gene06887		motif_sequence	1976	4	+	organism	short_function
PH02Gene06887	as-1	TGACG	1525	5	+	Arabidopsis thaliana
PH02Gene06887	as-1	TGACG	1780	5	-	Arabidopsis thaliana
PH02Gene06887	as-1	TGACG	1811	5	+	Arabidopsis thaliana
PH02Gene06887	as-1	TGACG	1851	5	+	Arabidopsis thaliana
PH02Gene06887	MYC	CATGTG	1046	6	-	Arabidopsis thaliana
PH02Gene06887	MYC	CAATTG	1191	6	-	Arabidopsis thaliana
PH02Gene06887	MYC	CAATTG	1842	6	-	Arabidopsis thaliana
PH02Gene06887	G-Box	CACGTG	772	6	+	Pisum sativum	cis-acting regulatory element involved in light responsiveness
PH02Gene06887	Unnamed__1	GCCACGTGGC	770	10	+	Petunia sp.
PH02Gene06887	Unnamed__1	CGTGG	771	5	-	Zea mays
PH02Gene06887	Unnamed__1	CGTGG	774	5	+	Zea mays
PH02Gene06887	Unnamed__1	CGTGG	831	5	-	Zea mays
PH02Gene06887	W box	TTGACC	364	6	+	Arabidopsis thaliana
PH02Gene06887	ARE	AAACCA	106	6	+	Zea mays	cis-acting regulatory element essential for the anaerobic induction
PH02Gene06887	ARE	AAACCA	499	6	+	Zea mays	cis-acting regulatory element essential for the anaerobic induction
PH02Gene06887	ARE	AAACCA	533	6	-	Zea mays	cis-acting regulatory element essential for the anaerobic induction
PH02Gene06887	ARE	AAACCA	883	6	+	Zea mays	cis-acting regulatory element essential for the anaerobic induction
PH02Gene06887	ARE	AAACCA	1485	6	-	Zea mays	cis-acting regulatory element essential for the anaerobic induction
PH02Gene06887	ARE	AAACCA	1735	6	-	Zea mays	cis-acting regulatory element essential for the anaerobic induction
PH02Gene06887	LTR	CCGAAA	433	6	+	Hordeum vulgare	cis-acting element involved in low-temperature responsiveness
PH02Gene06887	ABRE3a	TACGTG	326	6	+	Zea mays
PH02Gene06887	Myb	CAACTG	1788	6	+	Arabidopsis thaliana
PH02Gene06887	MYB-like sequence	TAACCA	287	6	-	Arabidopsis thaliana
PH02Gene06887	G-box	TACGTG	326	6	+	Arabidopsis thaliana	cis-acting regulatory element involved in light responsiveness
PH02Gene06887	G-box	CACGAC	634	6	+	Zea mays	cis-acting regulatory element involved in light responsiveness
PH02Gene06887	G-box	GCCACGTGGA	770	9	+	Arabidopsis thaliana	cis-acting regulatory element involved in light responsiveness
PH02Gene06887	G-box	CACGTG	772	6	+	Arabidopsis thaliana	cis-acting regulatory element involved in light responsiveness
PH02Gene06887	CTAG-motif	ACTAGCAGAA	403	9	+	Avena sativa
PH02Gene06887	CTAG-motif	ACTAGCAGAA	1018	9	-	Avena sativa
PH02Gene06887	CAAT-box	CAAT	127	4	+	Nicotiana glutinosa
PH02Gene06887	CAAT-box	CAAT	162	4	+	Nicotiana glutinosa
PH02Gene06887	CAAT-box	CCAAT	285	5	-	Arabidopsis thaliana	common cis-acting element in promoter and enhancer regions
PH02Gene06887	CAAT-box	CAAT	300	4	+	Nicotiana glutinosa
PH02Gene06887	CAAT-box	CCCAATTT	342	8	+	Arabidopsis thaliana	common cis-acting element in promoter and enhancer regions
PH02Gene06887	CAAT-box	CCAAT	343	5	+	Arabidopsis thaliana	common cis-acting element in promoter and enhancer regions
PH02Gene06887	CAAT-box	CAAT	344	4	+	Nicotiana glutinosa
PH02Gene06887	CAAT-box	CAAAT	362	5	-	Pisum sativum	common cis-acting element in promoter and enhancer regions
PH02Gene06887	CAAT-box	CCAAT	684	5	+	Arabidopsis thaliana	common cis-acting element in promoter and enhancer regions
PH02Gene06887	CAAT-box	CAAT	685	4	+	Nicotiana glutinosa
PH02Gene06887	CAAT-box	CAAAT	706	5	-	Pisum sativum	common cis-acting element in promoter and enhancer regions
PH02Gene06887	CAAT-box	CAAAT	744	5	-	Pisum sativum	common cis-acting element in promoter and enhancer regions
PH02Gene06887	CAAT-box	CAAT	819	4	+	Nicotiana glutinosa
PH02Gene06887	CAAT-box	CCAAT	849	5	+	Arabidopsis thaliana	common cis-acting element in promoter and enhancer regions
PH02Gene06887	CAAT-box	CAAT	850	4	+	Nicotiana glutinosa
PH02Gene06887	CAAT-box	CAAT	864	4	-	Nicotiana glutinosa
PH02Gene06887	CAAT-box	CAAT	874	4	+	Nicotiana glutinosa
PH02Gene06887	CAAT-box	CAAAT	878	5	+	Pisum sativum	common cis-acting element in promoter and enhancer regions
PH02Gene06887	CAAT-box	CAAT	933	4	-	Nicotiana glutinosa
PH02Gene06887	CAAT-box	CAAT	943	4	-	Nicotiana glutinosa
PH02Gene06887	CAAT-box	CAAT	965	4	+	Nicotiana glutinosa
PH02Gene06887	CAAT-box	CAAT	977	4	+	Nicotiana glutinosa
PH02Gene06887	CAAT-box	CAAT	1028	4	-	Nicotiana glutinosa
PH02Gene06887	CAAT-box	CCAAT	1110	5	-	Arabidopsis thaliana	common cis-acting element in promoter and enhancer regions
PH02Gene06887	CAAT-box	CCAAT	1173	5	-	Arabidopsis thaliana	common cis-acting element in promoter and enhancer regions
PH02Gene06887	CAAT-box	CCAAT	1190	5	+	Arabidopsis thaliana	common cis-acting element in promoter and enhancer regions
PH02Gene06887	CAAT-box	CAAT	1191	4	+	Nicotiana glutinosa
PH02Gene06887	CAAT-box	CAAT	1193	4	-	Nicotiana glutinosa
PH02Gene06887	CAAT-box	CAAAT	1306	5	-	Pisum sativum	common cis-acting element in promoter and enhancer regions
PH02Gene06887	CAAT-box	CAAT	1340	4	-	Nicotiana glutinosa
PH02Gene06887	CAAT-box	CAAAT	1373	5	+	Pisum sativum	common cis-acting element in promoter and enhancer regions
PH02Gene06887	CAAT-box	CAAT	1425	4	+	Nicotiana glutinosa
PH02Gene06887	CAAT-box	CAAT	1565	4	-	Nicotiana glutinosa
PH02Gene06887	CAAT-box	CAAAT	1589	5	-	Pisum sativum	common cis-acting element in promoter and enhancer regions
PH02Gene06887	CAAT-box	CAAAT	1610	5	+	Pisum sativum	common cis-acting element in promoter and enhancer regions
PH02Gene06887	CAAT-box	CAAT	1842	4	+	Nicotiana glutinosa
PH02Gene06887	CAAT-box	CCAAT	1844	5	-	Arabidopsis thaliana	common cis-acting element in promoter and enhancer regions
PH02Gene06887	CAAT-box	CCAAT	1878	5	-	Arabidopsis thaliana	common cis-acting element in promoter and enhancer regions
PH02Gene06887	CAAT-box	CAAAT	1897	5	-	Pisum sativum	common cis-acting element in promoter and enhancer regions
PH02Gene06887	CAAT-box	CAAT	1915	4	+	Nicotiana glutinosa
PH02Gene06887	AT~TATA-box	TATATA	45	6	+	Arabidopsis thaliana
PH02Gene06887	AT~TATA-box	TATATA	151	6	+	Arabidopsis thaliana
PH02Gene06887	AT~TATA-box	TATATA	179	6	+	Arabidopsis thaliana
PH02Gene06887	AT~TATA-box	TATATA	839	6	+	Arabidopsis thaliana
PH02Gene06887	AT~TATA-box	TATATA	926	6	+	Arabidopsis thaliana
PH02Gene06887	AT~TATA-box	TATATAAA	1738	8	-	Arabidopsis thaliana
PH02Gene06887	AT~TATA-box	TATATA	1740	6	-	Arabidopsis thaliana
PH02Gene06887	ABRE4	CACGTA	326	6	-	Zea mays
PH02Gene06887	MYB recognition site	CCGTTG	1864	6	+	Arabidopsis thaliana
PH02Gene06887	TGACG-motif	TGACG	1525	5	+	Hordeum vulgare	cis-acting regulatory element involved in the MeJA-responsiveness
PH02Gene06887	TGACG-motif	TGACG	1780	5	-	Hordeum vulgare	cis-acting regulatory element involved in the MeJA-responsiveness
PH02Gene06887	TGACG-motif	TGACG	1811	5	+	Hordeum vulgare	cis-acting regulatory element involved in the MeJA-responsiveness
PH02Gene06887	TGACG-motif	TGACG	1851	5	+	Hordeum vulgare	cis-acting regulatory element involved in the MeJA-responsiveness
PH02Gene06887	ABRE	ACGTG	327	5	+	Arabidopsis thaliana	cis-acting element involved in the abscisic acid responsiveness
PH02Gene06887	ABRE	GCCGCGTGGC	770	9	+	Oryza sativa	cis-acting element involved in the abscisic acid responsiveness
PH02Gene06887	ABRE	CACGTG	772	6	+	Arabidopsis thaliana	cis-acting element involved in the abscisic acid responsiveness
PH02Gene06887	ABRE	ACGTG	773	5	+	Arabidopsis thaliana	cis-acting element involved in the abscisic acid responsiveness
PH02Gene06887	TATA-box	TATAAAT	19	7	-	Brassica juncea	core promoter element around -30 of transcription start
PH02Gene06887	TATA-box	TATAAA	20	6	-	Helianthus annuus	core promoter element around -30 of transcription start
PH02Gene06887	TATA-box	TATAA	21	5	-	Arabidopsis thaliana	core promoter element around -30 of transcription start
PH02Gene06887	TATA-box	TATA	22	4	+	Arabidopsis thaliana	core promoter element around -30 of transcription start
PH02Gene06887	TATA-box	ATATAT	44	6	+	Brassica napus	core promoter element around -30 of transcription start
PH02Gene06887	TATA-box	TATATA	45	6	+	Arabidopsis thaliana	core promoter element around -30 of transcription start
PH02Gene06887	TATA-box	TATA	47	4	+	Arabidopsis thaliana	core promoter element around -30 of transcription start
PH02Gene06887	TATA-box	TATATA	151	6	+	Arabidopsis thaliana	core promoter element around -30 of transcription start
PH02Gene06887	TATA-box	ATATAT	152	6	+	Brassica napus	core promoter element around -30 of transcription start
PH02Gene06887	TATA-box	TATA	153	4	+	Arabidopsis thaliana	core promoter element around -30 of transcription start
PH02Gene06887	TATA-box	ATATAT	178	6	+	Brassica napus	core promoter element around -30 of transcription start
PH02Gene06887	TATA-box	TATATA	179	6	+	Arabidopsis thaliana	core promoter element around -30 of transcription start
PH02Gene06887	TATA-box	ATATAT	180	6	+	Brassica napus	core promoter element around -30 of transcription start
PH02Gene06887	TATA-box	TATA	181	4	+	Arabidopsis thaliana	core promoter element around -30 of transcription start
PH02Gene06887	TATA-box	TATACA	674	6	-	Helianthus annuus	core promoter element around -30 of transcription start
PH02Gene06887	TATA-box	TATA	676	4	+	Arabidopsis thaliana	core promoter element around -30 of transcription start
PH02Gene06887	TATA-box	TATA	703	4	+	Arabidopsis thaliana	core promoter element around -30 of transcription start
PH02Gene06887	TATA-box	TATA	822	4	+	Arabidopsis thaliana	core promoter element around -30 of transcription start
PH02Gene06887	TATA-box	TATATA	839	6	+	Arabidopsis thaliana	core promoter element around -30 of transcription start
PH02Gene06887	TATA-box	ATATAT	840	6	+	Brassica napus	core promoter element around -30 of transcription start
PH02Gene06887	TATA-box	TATA	841	4	+	Arabidopsis thaliana	core promoter element around -30 of transcription start
PH02Gene06887	TATA-box	ATATAT	925	6	+	Brassica napus	core promoter element around -30 of transcription start
PH02Gene06887	TATA-box	TATATA	926	6	+	Arabidopsis thaliana	core promoter element around -30 of transcription start
PH02Gene06887	TATA-box	TATA	928	4	+	Arabidopsis thaliana	core promoter element around -30 of transcription start
PH02Gene06887	TATA-box	TATA	968	4	+	Arabidopsis thaliana	core promoter element around -30 of transcription start
PH02Gene06887	TATA-box	ATATAT	1125	6	-	Brassica napus	core promoter element around -30 of transcription start
PH02Gene06887	TATA-box	TATA	1126	4	-	Arabidopsis thaliana	core promoter element around -30 of transcription start
PH02Gene06887	TATA-box	TACATAAA	1614	8	-	Oryza sativa	core promoter element around -30 of transcription start
PH02Gene06887	TATA-box	taTATAAAtc	1736	9	-	Arabidopsis thaliana	core promoter element around -30 of transcription start
PH02Gene06887	TATA-box	TATAAA	1738	6	-	Helianthus annuus	core promoter element around -30 of transcription start
PH02Gene06887	TATA-box	TATATAA	1739	7	-	Arabidopsis thaliana	core promoter element around -30 of transcription start
PH02Gene06887	TATA-box	TATATA	1740	6	-	Arabidopsis thaliana	core promoter element around -30 of transcription start
PH02Gene06887	TATA-box	TATA	1742	4	-	Arabidopsis thaliana	core promoter element around -30 of transcription start
PH02Gene06887	TATA-box	TATA	1894	4	-	Arabidopsis thaliana	core promoter element around -30 of transcription start
PH02Gene06887	MRE	AACCTAA	606	7	+	Petroselinum crispum	MYB binding site involved in light responsiveness
PH02Gene06887	Box 4	ATTAAT	1169	6	-	Petroselinum crispum	part of a conserved DNA module involved in light responsiveness
PH02Gene06887	Box 4	ATTAAT	1917	6	-	Petroselinum crispum	part of a conserved DNA module involved in light responsiveness
PH02Gene06887	AE-box	AGAAACAA	1378	8	+	Arabidopsis thaliana	part of a module for light response
PH02Gene06887	Box II	CCACGTGGC	770	9	-	Petroselinum crispum	part of a light responsive element
PH02Gene06887	Box II	CCACGTGGC	771	9	+	Petroselinum crispum	part of a light responsive element
PH02Gene18429	ABRE	GACACGTGGC	864	9	+	Triticum aestivum	cis-acting element involved in the abscisic acid responsiveness
PH02Gene18429	ABRE	CACGTG	866	6	+	Arabidopsis thaliana	cis-acting element involved in the abscisic acid responsiveness
PH02Gene18429	ABRE	ACGTG	867	5	+	Arabidopsis thaliana	cis-acting element involved in the abscisic acid responsiveness
PH02Gene18429	TATA-box	TATA	298	4	+	Arabidopsis thaliana	core promoter element around -30 of transcription start
PH02Gene18429	TATA-box	TATACA	371	6	-	Helianthus annuus	core promoter element around -30 of transcription start
PH02Gene18429	TATA-box	TATATA	373	6	+	Arabidopsis thaliana	core promoter element around -30 of transcription start
PH02Gene18429	TATA-box	ATATAT	374	6	+	Brassica napus	core promoter element around -30 of transcription start
PH02Gene18429	TATA-box	TATATA	375	6	+	Arabidopsis thaliana	core promoter element around -30 of transcription start
PH02Gene18429	TATA-box	ATATAT	376	6	+	Brassica napus	core promoter element around -30 of transcription start
PH02Gene18429	TATA-box	TATATA	377	6	+	Arabidopsis thaliana	core promoter element around -30 of transcription start
PH02Gene18429	TATA-box	ATATAT	378	6	+	Brassica napus	core promoter element around -30 of transcription start
PH02Gene18429	TATA-box	TATATA	379	6	+	Arabidopsis thaliana	core promoter element around -30 of transcription start
PH02Gene18429	TATA-box	ATATAT	380	6	+	Brassica napus	core promoter element around -30 of transcription start
PH02Gene18429	TATA-box	TATATA	381	6	+	Arabidopsis thaliana	core promoter element around -30 of transcription start
PH02Gene18429	TATA-box	ATATAT	382	6	+	Brassica napus	core promoter element around -30 of transcription start
PH02Gene18429	TATA-box	TATATA	383	6	+	Arabidopsis thaliana	core promoter element around -30 of transcription start
PH02Gene18429	TATA-box	TATA	385	4	+	Arabidopsis thaliana	core promoter element around -30 of transcription start
PH02Gene18429	TATA-box	TATA	435	4	+	Arabidopsis thaliana	core promoter element around -30 of transcription start
PH02Gene18429	TATA-box	TATA	1655	4	-	Arabidopsis thaliana	core promoter element around -30 of transcription start
PH02Gene18429	TATA-box	TATA	1740	4	-	Arabidopsis thaliana	core promoter element around -30 of transcription start
PH02Gene18429	TATA-box	TATA	1821	4	-	Arabidopsis thaliana	core promoter element around -30 of transcription start
PH02Gene18429	Box 4	ATTAAT	1205	6	-	Petroselinum crispum	part of a conserved DNA module involved in light responsiveness
PH02Gene18429	AE-box	AGAAACAA	284	8	-	Arabidopsis thaliana	part of a module for light response
PH02Gene18429	STRE	AGGGG	347	5	+	Arabidopsis thaliana
PH02Gene18429	STRE	AGGGG	390	5	+	Arabidopsis thaliana
PH02Gene18429	STRE	AGGGG	479	5	+	Arabidopsis thaliana
PH02Gene18429	STRE	AGGGG	651	5	+	Arabidopsis thaliana
PH02Gene18429	STRE	AGGGG	1435	5	+	Arabidopsis thaliana
PH02Gene18429	STRE	AGGGG	1543	5	-	Arabidopsis thaliana
PH02Gene18429	STRE	AGGGG	1833	5	+	Arabidopsis thaliana
PH02Gene18429	CAAT-box	CCAAT	109	5	+	Arabidopsis thaliana	common cis-acting element in promoter and enhancer regions
PH02Gene18429	CAAT-box	CAAT	110	4	+	Nicotiana glutinosa
PH02Gene18429	CAAT-box	CAAAT	178	5	-	Pisum sativum	common cis-acting element in promoter and enhancer regions
PH02Gene18429	CAAT-box	CAAAT	203	5	+	Pisum sativum	common cis-acting element in promoter and enhancer regions
PH02Gene18429	CAAT-box	CAAT	459	4	+	Nicotiana glutinosa
PH02Gene18429	CAAT-box	CAAT	461	4	-	Nicotiana glutinosa
PH02Gene18429	CAAT-box	CAAAT	581	5	-	Pisum sativum	common cis-acting element in promoter and enhancer regions
PH02Gene18429	CAAT-box	CAAAT	852	5	-	Pisum sativum	common cis-acting element in promoter and enhancer regions
PH02Gene18429	CAAT-box	CAAAT	946	5	+	Pisum sativum	common cis-acting element in promoter and enhancer regions
PH02Gene18429	CAAT-box	CCAAT	1040	5	+	Arabidopsis thaliana	common cis-acting element in promoter and enhancer regions
PH02Gene18429	CAAT-box	CAAT	1041	4	+	Nicotiana glutinosa
PH02Gene18429	CAAT-box	CAAAT	1043	5	-	Pisum sativum	common cis-acting element in promoter and enhancer regions
PH02Gene18429	CAAT-box	TGCCAAC	1132	7	+	Petunia hybrida	common cis-acting element in promoter and enhancer regions
PH02Gene18429	CAAT-box	CCAAT	1247	5	-	Arabidopsis thaliana	common cis-acting element in promoter and enhancer regions
PH02Gene18429	CAAT-box	CAAT	1440	4	+	Nicotiana glutinosa
PH02Gene18429	CAAT-box	CAAT	1519	4	+	Nicotiana glutinosa
PH02Gene18429	CAAT-box	CCAAT	1521	5	-	Arabidopsis thaliana	common cis-acting element in promoter and enhancer regions
PH02Gene18429	CAAT-box	CAAAT	1709	5	-	Pisum sativum	common cis-acting element in promoter and enhancer regions
PH02Gene18429	CAAT-box	CAAT	1760	4	-	Nicotiana glutinosa
PH02Gene18429	CAAT-box	CAAT	1949	4	+	Nicotiana glutinosa
PH02Gene18429	CAAT-box	CAAT	1951	4	-	Nicotiana glutinosa
PH02Gene18429	CAAT-box	CAAT	1968	4	+	Nicotiana glutinosa
PH02Gene18429	CAAT-box	CAAAT	1978	5	-	Pisum sativum	common cis-acting element in promoter and enhancer regions
PH02Gene18429	AT~TATA-box	TATATA	373	6	+	Arabidopsis thaliana
PH02Gene18429	AT~TATA-box	TATATA	375	6	+	Arabidopsis thaliana
PH02Gene18429	AT~TATA-box	TATATA	377	6	+	Arabidopsis thaliana
PH02Gene18429	AT~TATA-box	TATATA	379	6	+	Arabidopsis thaliana
PH02Gene18429	AT~TATA-box	TATATA	381	6	+	Arabidopsis thaliana
PH02Gene18429	AT~TATA-box	TATATA	383	6	+	Arabidopsis thaliana
PH02Gene18429	MYB recognition site	CCGTTG	1128	6	+	Arabidopsis thaliana
PH02Gene18429	MYB recognition site	CCGTTG	1175	6	-	Arabidopsis thaliana
PH02Gene18429	MYB recognition site	CCGTTG	1307	6	-	Arabidopsis thaliana
PH02Gene18429	MYB recognition site	CCGTTG	1576	6	-	Arabidopsis thaliana
PH02Gene18429	MYB recognition site	CCGTTG	1685	6	-	Arabidopsis thaliana
PH02Gene18429	TGACG-motif	TGACG	1418	5	-	Hordeum vulgare	cis-acting regulatory element involved in the MeJA-responsiveness
PH02Gene18429	W box	TTGACC	1623	6	+	Arabidopsis thaliana
PH02Gene18429	LTR	CCGAAA	1488	6	-	Hordeum vulgare	cis-acting element involved in low-temperature responsiveness
PH02Gene18429	ARE	AAACCA	870	6	-	Zea mays	cis-acting regulatory element essential for the anaerobic induction
PH02Gene18429	ARE	AAACCA	1046	6	-	Zea mays	cis-acting regulatory element essential for the anaerobic induction
PH02Gene18429	Unnamed_1	GGATTTTACAGT	1253	11	-	Pisum sativum	cis-acting element involved in phytochrome down-regulation expression
PH02Gene18429	Myb	TAACTG	1220	6	-	Arabidopsis thaliana
PH02Gene18429	MYB-like sequence	TAACCA	966	6	+	Arabidopsis thaliana
PH02Gene18429	MYB-like sequence	TAACCA	1693	6	-	Arabidopsis thaliana
PH02Gene18429	ATCT-motif	AATCTAATCC	1240	9	-	Pisum sativum	part of a conserved DNA module involved in light responsiveness
PH02Gene18429	G-box	CACGTG	866	6	+	Arabidopsis thaliana	cis-acting regulatory element involved in light responsiveness
PH02Gene18429	MSA-like	TCAAACGGT	1618	9	-	Catharanthus roseus	cis-acting element involved in cell cycle regulation
PH02Gene18429		motif_sequence	42	4	-	organism	short_function
PH02Gene18429		motif_sequence	152	4	+	organism	short_function
PH02Gene18429		motif_sequence	192	4	-	organism	short_function
PH02Gene18429		motif_sequence	241	4	+	organism	short_function
PH02Gene18429		motif_sequence	251	4	+	organism	short_function
PH02Gene18429		motif_sequence	393	4	-	organism	short_function
PH02Gene18429		motif_sequence	604	4	+	organism	short_function
PH02Gene18429		motif_sequence	654	4	-	organism	short_function
PH02Gene18429		motif_sequence	688	4	+	organism	short_function
PH02Gene18429		motif_sequence	706	4	-	organism	short_function
PH02Gene18429		motif_sequence	739	4	+	organism	short_function
PH02Gene18429		motif_sequence	979	4	-	organism	short_function
PH02Gene18429		motif_sequence	1029	4	-	organism	short_function
PH02Gene18429		motif_sequence	1154	4	+	organism	short_function
PH02Gene18429		motif_sequence	1180	4	-	organism	short_function
PH02Gene18429		motif_sequence	1199	4	+	organism	short_function
PH02Gene18429		motif_sequence	1251	4	-	organism	short_function
PH02Gene18429		motif_sequence	1300	4	+	organism	short_function
PH02Gene18429		motif_sequence	1365	4	+	organism	short_function
PH02Gene18429		motif_sequence	1382	4	+	organism	short_function
PH02Gene18429		motif_sequence	1389	4	-	organism	short_function
PH02Gene18429		motif_sequence	1472	4	+	organism	short_function
PH02Gene18429		motif_sequence	1855	4	+	organism	short_function
PH02Gene18429		motif_sequence	1894	4	+	organism	short_function
PH02Gene18429	TC-rich repeats	ATTCTCTAAC	1812	9	-	Nicotiana tabacum	cis-acting element involved in defense and stress responsiveness
PH02Gene18429	TC-rich repeats	GTTTTCTTAC	1912	9	-	Nicotiana tabacum	cis-acting element involved in defense and stress responsiveness
PH02Gene18429	MYC	CATGTG	83	6	+	Arabidopsis thaliana
PH02Gene18429	MYC	CAATTG	459	6	+	Arabidopsis thaliana
PH02Gene18429	MYC	CATTTG	580	6	+	Arabidopsis thaliana
PH02Gene18429	MYC	CAATTG	1519	6	-	Arabidopsis thaliana
PH02Gene18429	MYC	CAATTG	1949	6	-	Arabidopsis thaliana
PH02Gene18429	as-1	TGACG	1418	5	-	Arabidopsis thaliana
PH02Gene18429	G-Box	CACGTG	866	6	+	Pisum sativum	cis-acting regulatory element involved in light responsiveness
PH02Gene18429	Unnamed__1	CGTGG	224	5	-	Zea mays
PH02Gene18429	Unnamed__1	CGTGG	611	5	+	Zea mays
PH02Gene18429	Unnamed__1	CGTGG	831	5	+	Zea mays
PH02Gene18429	Unnamed__1	CGTGG	868	5	+	Zea mays
PH02Gene18429	Unnamed__1	CGTGG	1584	5	+	Zea mays
PH02Gene18429	Unnamed__1	CGTGG	1691	5	+	Zea mays
PH02Gene18429	TCT-motif	TCTTAC	1912	6	-	Arabidopsis thaliana	part of a light responsive element
PH02Gene18429	TCA-element	CCATCTTTTT	543	9	+	Nicotiana tabacum	cis-acting element involved in salicylic acid responsiveness
PH02Gene18429	CAT-box	GCCACT	68	6	-	Arabidopsis thaliana	cis-acting regulatory element related to meristem expression
PH02Gene18429	MYB	TAACCA	966	6	+	Arabidopsis thaliana
PH02Gene18429	MYB	CAACCA	1562	6	-	Arabidopsis thaliana
PH02Gene18429	MYB	CAACCA	1566	6	-	Arabidopsis thaliana
PH02Gene18429	MYB	CAACCA	1570	6	-	Arabidopsis thaliana
PH02Gene18429	MYB	TAACCA	1693	6	-	Arabidopsis thaliana
PH02Gene18429	Sp1	GGGCGG	791	6	-	Oryza sativa	light responsive element
PH02Gene18429	GATA-motif	GATAGGG	1544	7	-	Pisum sativum	part of a light responsive element
PH02Gene18429	TGA-element	AACGAC	839	6	-	Brassica oleracea	auxin-responsive element
PH02Gene18429	TGA-element	AACGAC	1161	6	-	Brassica oleracea	auxin-responsive element
PH02Gene18429	Unnamed__4	CTCC	15	4	-	Petroselinum hortense
PH02Gene18429	Unnamed__4	CTCC	42	4	-	Petroselinum hortense
PH02Gene18429	Unnamed__4	CTCC	192	4	-	Petroselinum hortense
PH02Gene18429	Unnamed__4	CTCC	243	4	+	Petroselinum hortense
PH02Gene18429	Unnamed__4	CTCC	248	4	+	Petroselinum hortense
PH02Gene18429	Unnamed__4	CTCC	750	4	-	Petroselinum hortense
PH02Gene18429	Unnamed__4	CTCC	1100	4	+	Petroselinum hortense
PH02Gene18429	Unnamed__4	CTCC	1447	4	+	Petroselinum hortense
PH02Gene18429	Unnamed__4	CTCC	1474	4	+	Petroselinum hortense
PH02Gene18429	Unnamed__4	CTCC	1580	4	-	Petroselinum hortense
PH02Gene18429	Unnamed__4	CTCC	1661	4	+	Petroselinum hortense
PH02Gene18429	Unnamed__4	CTCC	1857	4	+	Petroselinum hortense
PH02Gene18429	GT1-motif	GGTTAA	965	6	-	Arabidopsis thaliana	light responsive element
PH02Gene18429	GT1-motif	GGTTAAT	1694	7	+	Avena sativa	light responsive element
PH02Gene18429	CGTCA-motif	CGTCA	1418	5	+	Hordeum vulgare	cis-acting regulatory element involved in the MeJA-responsiveness
PH02Gene18429	A-box	CCGTCC	697	6	-	Petroselinum crispum	cis-acting regulatory element
PH02Gene18429	re2f-1	GCGGGAAA	1479	8	-	Oryza sativa
PH02Gene18429	AuxRR-core	GGTCCAT	540	7	+	Nicotiana tabacum	cis-acting regulatory element involved in auxin responsiveness
PH02Gene18429	AuxRR-core	GGTCCAT	1089	7	+	Nicotiana tabacum	cis-acting regulatory element involved in auxin responsiveness
PH02Gene18429	Myc	TCTCTTA	1880	7	-	Arabidopsis thaliana
PH02Gene18429	CCAAT-box	CAACGG	1128	6	-	Hordeum vulgare	MYBHv1 binding site
PH02Gene18429	CCAAT-box	CAACGG	1175	6	+	Hordeum vulgare	MYBHv1 binding site
PH02Gene18429	CCAAT-box	CAACGG	1307	6	+	Hordeum vulgare	MYBHv1 binding site
PH02Gene18429	CCAAT-box	CAACGG	1576	6	+	Hordeum vulgare	MYBHv1 binding site
PH02Gene18429	CCAAT-box	CAACGG	1685	6	+	Hordeum vulgare	MYBHv1 binding site
PH02Gene18429	I-box	atGATAAGGTC	1625	10	-	Helianthus annuus	part of a light responsive element
PH02Gene18429	Box III	atCATTTTCACt	1643	11	-	Pisum sativum	protein binding site
PH02Gene18429	CCGTCC motif	CCGTCC	697	6	-	Nicotiana tabacum
PH02Gene18429	CCGTCC-box	CCGTCC	697	6	-	Petroselinum hortense
PH02Gene20020	Myc	TCTCTTA	1724	7	-	Arabidopsis thaliana
PH02Gene20020	DRE core	GCCGAC	222	6	+	Arabidopsis thaliana
PH02Gene20020	MBS	CAACTG	1129	6	-	Arabidopsis thaliana	MYB binding site involved in drought-inducibility
PH02Gene20020	CCGTCC-box	CCGTCC	379	6	-	Petroselinum hortense
PH02Gene20020	CCGTCC-box	CCGTCC	852	6	+	Petroselinum hortense
PH02Gene20020	CCGTCC-box	CCGTCC	1344	6	+	Petroselinum hortense
PH02Gene20020	CCGTCC motif	CCGTCC	379	6	-	Nicotiana tabacum
PH02Gene20020	CCGTCC motif	CCGTCC	852	6	+	Nicotiana tabacum
PH02Gene20020	CCGTCC motif	CCGTCC	1344	6	+	Nicotiana tabacum
PH02Gene20020	Sp1	GGGCGG	139	6	+	Oryza sativa	light responsive element
PH02Gene20020	Sp1	GGGCGG	445	6	+	Oryza sativa	light responsive element
PH02Gene20020	Sp1	GGGCGG	657	6	-	Oryza sativa	light responsive element
PH02Gene20020	Sp1	GGGCGG	725	6	-	Oryza sativa	light responsive element
PH02Gene20020	Sp1	GGGCGG	814	6	-	Oryza sativa	light responsive element
PH02Gene20020	CAT-box	GCCACT	101	6	-	Arabidopsis thaliana	cis-acting regulatory element related to meristem expression
PH02Gene20020	CAT-box	GCCACT	559	6	+	Arabidopsis thaliana	cis-acting regulatory element related to meristem expression
PH02Gene20020	CAT-box	GCCACT	1586	6	+	Arabidopsis thaliana	cis-acting regulatory element related to meristem expression
PH02Gene20020	TCT-motif	TCTTAC	1723	6	-	Arabidopsis thaliana	part of a light responsive element
PH02Gene20020	A-box	CCGTCC	379	6	-	Petroselinum crispum	cis-acting regulatory element
PH02Gene20020	A-box	CCGTCC	852	6	+	Petroselinum crispum	cis-acting regulatory element
PH02Gene20020	A-box	CCGTCC	1344	6	+	Petroselinum crispum	cis-acting regulatory element
PH02Gene20020	CGTCA-motif	CGTCA	1088	5	+	Hordeum vulgare	cis-acting regulatory element involved in the MeJA-responsiveness
PH02Gene20020	CGTCA-motif	CGTCA	1156	5	+	Hordeum vulgare	cis-acting regulatory element involved in the MeJA-responsiveness
PH02Gene20020	Unnamed__4	CTCC	15	4	-	Petroselinum hortense
PH02Gene20020	Unnamed__4	CTCC	19	4	-	Petroselinum hortense
PH02Gene20020	Unnamed__4	CTCC	26	4	-	Petroselinum hortense
PH02Gene20020	Unnamed__4	CTCC	46	4	-	Petroselinum hortense
PH02Gene20020	Unnamed__4	CTCC	49	4	-	Petroselinum hortense
PH02Gene20020	Unnamed__4	CTCC	78	4	-	Petroselinum hortense
PH02Gene20020	Unnamed__4	CTCC	81	4	-	Petroselinum hortense
PH02Gene20020	Unnamed__4	CTCC	90	4	-	Petroselinum hortense
PH02Gene20020	Unnamed__4	CTCC	94	4	-	Petroselinum hortense
PH02Gene20020	Unnamed__4	CTCC	110	4	-	Petroselinum hortense
PH02Gene20020	Unnamed__4	CTCC	113	4	-	Petroselinum hortense
PH02Gene20020	Unnamed__4	CTCC	116	4	-	Petroselinum hortense
PH02Gene20020	Unnamed__4	CTCC	119	4	-	Petroselinum hortense
PH02Gene20020	Unnamed__4	CTCC	122	4	-	Petroselinum hortense
PH02Gene20020	Unnamed__4	CTCC	164	4	-	Petroselinum hortense
PH02Gene20020	Unnamed__4	CTCC	168	4	-	Petroselinum hortense
PH02Gene20020	Unnamed__4	CTCC	537	4	-	Petroselinum hortense
PH02Gene20020	Unnamed__4	CTCC	589	4	+	Petroselinum hortense
PH02Gene20020	Unnamed__4	CTCC	618	4	+	Petroselinum hortense
PH02Gene20020	Unnamed__4	CTCC	621	4	+	Petroselinum hortense
PH02Gene20020	Unnamed__4	CTCC	624	4	+	Petroselinum hortense
PH02Gene20020	Unnamed__4	CTCC	631	4	+	Petroselinum hortense
PH02Gene20020	Unnamed__4	CTCC	666	4	+	Petroselinum hortense
PH02Gene20020	Unnamed__4	CTCC	687	4	+	Petroselinum hortense
PH02Gene20020	Unnamed__4	CTCC	691	4	+	Petroselinum hortense
PH02Gene20020	Unnamed__4	CTCC	695	4	+	Petroselinum hortense
PH02Gene20020	Unnamed__4	CTCC	705	4	+	Petroselinum hortense
PH02Gene20020	Unnamed__4	CTCC	708	4	+	Petroselinum hortense
PH02Gene20020	Unnamed__4	CTCC	730	4	+	Petroselinum hortense
PH02Gene20020	Unnamed__4	CTCC	733	4	+	Petroselinum hortense
PH02Gene20020	Unnamed__4	CTCC	758	4	+	Petroselinum hortense
PH02Gene20020	Unnamed__4	CTCC	774	4	+	Petroselinum hortense
PH02Gene20020	Unnamed__4	CTCC	779	4	+	Petroselinum hortense
PH02Gene20020	Unnamed__4	CTCC	819	4	+	Petroselinum hortense
PH02Gene20020	Unnamed__4	CTCC	822	4	+	Petroselinum hortense
PH02Gene20020	Unnamed__4	CTCC	860	4	+	Petroselinum hortense
PH02Gene20020	Unnamed__4	CTCC	866	4	+	Petroselinum hortense
PH02Gene20020	Unnamed__4	CTCC	876	4	+	Petroselinum hortense
PH02Gene20020	Unnamed__4	CTCC	1492	4	+	Petroselinum hortense
PH02Gene20020	Unnamed__4	CTCC	1514	4	-	Petroselinum hortense
PH02Gene20020	Unnamed__4	CTCC	1544	4	-	Petroselinum hortense
PH02Gene20020	Unnamed__4	CTCC	1562	4	-	Petroselinum hortense
PH02Gene20020	Unnamed__4	CTCC	1736	4	-	Petroselinum hortense
PH02Gene20020	Unnamed__4	CTCC	1991	4	+	Petroselinum hortense
PH02Gene20020	TGA-element	AACGAC	1134	6	-	Brassica oleracea	auxin-responsive element
PH02Gene20020	TGA-element	AACGAC	1164	6	-	Brassica oleracea	auxin-responsive element
PH02Gene20020	TGA-element	AACGAC	1287	6	-	Brassica oleracea	auxin-responsive element
PH02Gene20020	ATCT-motif	AATCTAATCC	1480	9	+	Pisum sativum	part of a conserved DNA module involved in light responsiveness
PH02Gene20020	WRE3	CCACCT	1628	6	-	Pisum sativum
PH02Gene20020	Myb	CAACTG	1129	6	-	Arabidopsis thaliana
PH02Gene20020	Unnamed__1	CGTGG	714	5	+	Zea mays
PH02Gene20020	Unnamed__1	CGTGG	1437	5	-	Zea mays
PH02Gene20020	Unnamed__1	CGTGG	1594	5	-	Zea mays
PH02Gene20020	Unnamed__1	CGTGG	1698	5	-	Zea mays
PH02Gene20020	G-Box	CACGTT	1699	6	+	Pisum sativum	cis-acting regulatory element involved in light responsiveness
PH02Gene20020		motif_sequence	54	4	-	organism	short_function
PH02Gene20020		motif_sequence	127	4	-	organism	short_function
PH02Gene20020		motif_sequence	159	4	-	organism	short_function
PH02Gene20020		motif_sequence	271	4	-	organism	short_function
PH02Gene20020		motif_sequence	700	4	+	organism	short_function
PH02Gene20020		motif_sequence	791	4	+	organism	short_function
PH02Gene20020		motif_sequence	874	4	+	organism	short_function
PH02Gene20020		motif_sequence	1107	4	-	organism	short_function
PH02Gene20020		motif_sequence	1275	4	+	organism	short_function
PH02Gene20020		motif_sequence	1677	4	-	organism	short_function
PH02Gene20020		motif_sequence	1761	4	-	organism	short_function
PH02Gene20020	MYC	CAATTG	991	6	+	Arabidopsis thaliana
PH02Gene20020	MYC	CAATTG	1034	6	-	Arabidopsis thaliana
PH02Gene20020	MYC	CAATTG	1159	6	-	Arabidopsis thaliana
PH02Gene20020	MYC	CATTTG	1190	6	+	Arabidopsis thaliana
PH02Gene20020	as-1	TGACG	1088	5	-	Arabidopsis thaliana
PH02Gene20020	as-1	TGACG	1156	5	-	Arabidopsis thaliana
PH02Gene20020	Unnamed__6	taTAAATATct	1211	10	-	Zea mays
PH02Gene20020	TATA-box	TACATAAA	977	8	-	Oryza sativa	core promoter element around -30 of transcription start
PH02Gene20020	TATA-box	TATAAAT	1215	7	-	Brassica juncea	core promoter element around -30 of transcription start
PH02Gene20020	TATA-box	TATAAA	1216	6	-	Helianthus annuus	core promoter element around -30 of transcription start
PH02Gene20020	TATA-box	TATAA	1217	5	-	Arabidopsis thaliana	core promoter element around -30 of transcription start
PH02Gene20020	TATA-box	TATA	1218	4	-	Arabidopsis thaliana	core promoter element around -30 of transcription start
PH02Gene20020	TATA-box	TATATA	1361	6	-	Arabidopsis thaliana	core promoter element around -30 of transcription start
PH02Gene20020	TATA-box	ATATAT	1362	6	-	Brassica napus	core promoter element around -30 of transcription start
PH02Gene20020	TATA-box	TATATA	1363	6	-	Arabidopsis thaliana	core promoter element around -30 of transcription start
PH02Gene20020	TATA-box	TATA	1365	4	-	Arabidopsis thaliana	core promoter element around -30 of transcription start
PH02Gene20020	TATA-box	TACAAAA	1446	7	+	Oryza sativa	core promoter element around -30 of transcription start
PH02Gene20020	Box 4	ATTAAT	1041	6	-	Petroselinum crispum	part of a conserved DNA module involved in light responsiveness
PH02Gene20020	Box 4	ATTAAT	1079	6	-	Petroselinum crispum	part of a conserved DNA module involved in light responsiveness
PH02Gene20020	ABRE	ACGTG	1699	5	-	Arabidopsis thaliana	cis-acting element involved in the abscisic acid responsiveness
PH02Gene20020	AT~TATA-box	TATATA	1361	6	-	Arabidopsis thaliana
PH02Gene20020	AT~TATA-box	TATATA	1363	6	-	Arabidopsis thaliana
PH02Gene20020	TGACG-motif	TGACG	1088	5	-	Hordeum vulgare	cis-acting regulatory element involved in the MeJA-responsiveness
PH02Gene20020	TGACG-motif	TGACG	1156	5	-	Hordeum vulgare	cis-acting regulatory element involved in the MeJA-responsiveness
PH02Gene20020	CAAT-box	CAAAT	244	5	+	Pisum sativum	common cis-acting element in promoter and enhancer regions
PH02Gene20020	CAAT-box	TGCCAAC	306	7	+	Petunia hybrida	common cis-acting element in promoter and enhancer regions
PH02Gene20020	CAAT-box	CCAAT	583	5	+	Arabidopsis thaliana	common cis-acting element in promoter and enhancer regions
PH02Gene20020	CAAT-box	CAAT	584	4	+	Nicotiana glutinosa
PH02Gene20020	CAAT-box	CAAT	940	4	-	Nicotiana glutinosa
PH02Gene20020	CAAT-box	CAAT	991	4	+	Nicotiana glutinosa
PH02Gene20020	CAAT-box	CAAT	993	4	-	Nicotiana glutinosa
PH02Gene20020	CAAT-box	CAAAT	1000	5	-	Pisum sativum	common cis-acting element in promoter and enhancer regions
PH02Gene20020	CAAT-box	CAAT	1026	4	-	Nicotiana glutinosa
PH02Gene20020	CAAT-box	CAAT	1034	4	+	Nicotiana glutinosa
PH02Gene20020	CAAT-box	CAAT	1036	4	-	Nicotiana glutinosa
PH02Gene20020	CAAT-box	CAAT	1045	4	-	Nicotiana glutinosa
PH02Gene20020	CAAT-box	CAAAT	1070	5	+	Pisum sativum	common cis-acting element in promoter and enhancer regions
PH02Gene20020	CAAT-box	CAAT	1083	4	-	Nicotiana glutinosa
PH02Gene20020	CAAT-box	CAAAT	1099	5	-	Pisum sativum	common cis-acting element in promoter and enhancer regions
PH02Gene20020	CAAT-box	CAAT	1121	4	-	Nicotiana glutinosa
PH02Gene20020	CAAT-box	CAAT	1151	4	-	Nicotiana glutinosa
PH02Gene20020	CAAT-box	CAAT	1159	4	+	Nicotiana glutinosa
PH02Gene20020	CAAT-box	CAAT	1161	4	-	Nicotiana glutinosa
PH02Gene20020	CAAT-box	CAAAT	1191	5	-	Pisum sativum	common cis-acting element in promoter and enhancer regions
PH02Gene20020	CAAT-box	CAAT	1257	4	-	Nicotiana glutinosa
PH02Gene20020	CAAT-box	CAAT	1405	4	-	Nicotiana glutinosa
PH02Gene20020	CAAT-box	CAAAT	1422	5	-	Pisum sativum	common cis-acting element in promoter and enhancer regions
PH02Gene20020	CAAT-box	CAAT	1442	4	+	Nicotiana glutinosa
PH02Gene20020	CAAT-box	TGCAAATCT	1476	9	+	Brassica juncea	common cis-acting element in promoter and enhancer regions
PH02Gene20020	CAAT-box	CAAAT	1478	5	+	Pisum sativum	common cis-acting element in promoter and enhancer regions
PH02Gene20020	CAAT-box	CAAAT	1683	5	-	Pisum sativum	common cis-acting element in promoter and enhancer regions
PH02Gene20020	CAAT-box	CAAAT	1750	5	+	Pisum sativum	common cis-acting element in promoter and enhancer regions
PH02Gene20020	CAAT-box	CAAT	1779	4	+	Nicotiana glutinosa
PH02Gene20020	CAAT-box	CAAT	1826	4	-	Nicotiana glutinosa
PH02Gene20020	STRE	AGGGG	83	5	+	Arabidopsis thaliana
PH02Gene20020	STRE	AGGGG	181	5	+	Arabidopsis thaliana
PH02Gene20020	STRE	AGGGG	776	5	-	Arabidopsis thaliana
PH02Gene20020	STRE	AGGGG	1428	5	-	Arabidopsis thaliana
PH02Gene20020	STRE	AGGGG	1489	5	-	Arabidopsis thaliana
PH02Gene20020	STRE	AGGGG	1647	5	-	Arabidopsis thaliana
PH02Gene20020	STRE	AGGGG	1794	5	+	Arabidopsis thaliana
PH02Gene20449	A-box	CCGTCC	1050	6	+	Petroselinum crispum	cis-acting regulatory element
PH02Gene20449	Unnamed__4	CTCC	37	4	-	Petroselinum hortense
PH02Gene20449	Unnamed__4	CTCC	53	4	-	Petroselinum hortense
PH02Gene20449	Unnamed__4	CTCC	58	4	-	Petroselinum hortense
PH02Gene20449	Unnamed__4	CTCC	129	4	-	Petroselinum hortense
PH02Gene20449	Unnamed__4	CTCC	136	4	-	Petroselinum hortense
PH02Gene20449	Unnamed__4	CTCC	146	4	-	Petroselinum hortense
PH02Gene20449	Unnamed__4	CTCC	152	4	-	Petroselinum hortense
PH02Gene20449	Unnamed__4	CTCC	214	4	-	Petroselinum hortense
PH02Gene20449	Unnamed__4	CTCC	232	4	-	Petroselinum hortense
PH02Gene20449	Unnamed__4	CTCC	498	4	+	Petroselinum hortense
PH02Gene20449	Unnamed__4	CTCC	904	4	+	Petroselinum hortense
PH02Gene20449	Unnamed__4	CTCC	955	4	-	Petroselinum hortense
PH02Gene20449	Unnamed__4	CTCC	970	4	+	Petroselinum hortense
PH02Gene20449	Unnamed__4	CTCC	1023	4	+	Petroselinum hortense
PH02Gene20449	Unnamed__4	CTCC	1062	4	+	Petroselinum hortense
PH02Gene20449	Unnamed__4	CTCC	1066	4	+	Petroselinum hortense
PH02Gene20449	Unnamed__4	CTCC	1069	4	+	Petroselinum hortense
PH02Gene20449	Unnamed__4	CTCC	1089	4	+	Petroselinum hortense
PH02Gene20449	Unnamed__4	CTCC	1092	4	+	Petroselinum hortense
PH02Gene20449	Unnamed__4	CTCC	1111	4	+	Petroselinum hortense
PH02Gene20449	Unnamed__4	CTCC	1114	4	+	Petroselinum hortense
PH02Gene20449	Unnamed__4	CTCC	1120	4	+	Petroselinum hortense
PH02Gene20449	Unnamed__4	CTCC	1126	4	+	Petroselinum hortense
PH02Gene20449	Unnamed__4	CTCC	1142	4	+	Petroselinum hortense
PH02Gene20449	Unnamed__4	CTCC	1145	4	+	Petroselinum hortense
PH02Gene20449	Unnamed__4	CTCC	1151	4	+	Petroselinum hortense
PH02Gene20449	Unnamed__4	CTCC	1166	4	+	Petroselinum hortense
PH02Gene20449	Unnamed__4	CTCC	1169	4	+	Petroselinum hortense
PH02Gene20449	Unnamed__4	CTCC	1195	4	+	Petroselinum hortense
PH02Gene20449	Unnamed__4	CTCC	1198	4	+	Petroselinum hortense
PH02Gene20449	Unnamed__4	CTCC	1202	4	+	Petroselinum hortense
PH02Gene20449	Unnamed__4	CTCC	1258	4	+	Petroselinum hortense
PH02Gene20449	Unnamed__4	CTCC	1261	4	+	Petroselinum hortense
PH02Gene20449	Unnamed__4	CTCC	1264	4	+	Petroselinum hortense
PH02Gene20449	Unnamed__4	CTCC	1275	4	+	Petroselinum hortense
PH02Gene20449	Unnamed__4	CTCC	1285	4	+	Petroselinum hortense
PH02Gene20449	Unnamed__4	CTCC	1302	4	+	Petroselinum hortense
PH02Gene20449	Unnamed__4	CTCC	1305	4	+	Petroselinum hortense
PH02Gene20449	Unnamed__4	CTCC	1320	4	+	Petroselinum hortense
PH02Gene20449	Unnamed__4	CTCC	1323	4	+	Petroselinum hortense
PH02Gene20449	Unnamed__4	CTCC	1373	4	+	Petroselinum hortense
PH02Gene20449	Unnamed__4	CTCC	1430	4	+	Petroselinum hortense
PH02Gene20449	Unnamed__4	CTCC	1440	4	+	Petroselinum hortense
PH02Gene20449	Unnamed__4	CTCC	1502	4	-	Petroselinum hortense
PH02Gene20449	Unnamed__4	CTCC	1911	4	-	Petroselinum hortense
PH02Gene20449	Unnamed__4	CTCC	1927	4	+	Petroselinum hortense
PH02Gene20449	MYB	CAACCA	1358	6	+	Arabidopsis thaliana
PH02Gene20449	MYB	CAACCA	1736	6	-	Arabidopsis thaliana
PH02Gene20449	Sp1	GGGCGG	945	6	-	Oryza sativa	light responsive element
PH02Gene20449	Sp1	GGGCGG	1046	6	-	Oryza sativa	light responsive element
PH02Gene20449	GATA-motif	AAGGATAAGG	134	9	+	Solanum tuberosum	part of a light responsive element
PH02Gene20449	CCGTCC-box	CCGTCC	1050	6	+	Petroselinum hortense
PH02Gene20449	CCGTCC motif	CCGTCC	1050	6	+	Nicotiana tabacum
PH02Gene20449	ERE	ATTTTAAA	372	8	+	Nicotiana glutinos
PH02Gene20449	I-box	gGATAAGGTG	136	9	+	Zea mays	part of a light responsive element
PH02Gene20449	CCAAT-box	CAACGG	176	6	-	Hordeum vulgare	MYBHv1 binding site
PH02Gene20449	DRE core	GCCGAC	287	6	+	Arabidopsis thaliana
PH02Gene20449	MYB recognition site	CCGTTG	176	6	+	Arabidopsis thaliana
PH02Gene20449	TCCC-motif	TCTCCCT	1429	7	+	Spinacia oleracea	part of a light responsive element
PH02Gene20449	STRE	AGGGG	43	5	+	Arabidopsis thaliana
PH02Gene20449	STRE	AGGGG	55	5	+	Arabidopsis thaliana
PH02Gene20449	STRE	AGGGG	65	5	+	Arabidopsis thaliana
PH02Gene20449	STRE	AGGGG	159	5	+	Arabidopsis thaliana
PH02Gene20449	STRE	AGGGG	1148	5	-	Arabidopsis thaliana
PH02Gene20449	STRE	AGGGG	1317	5	-	Arabidopsis thaliana
PH02Gene20449	STRE	AGGGG	1547	5	+	Arabidopsis thaliana
PH02Gene20449	CAAT-box	CCAAT	34	5	-	Arabidopsis thaliana	common cis-acting element in promoter and enhancer regions
PH02Gene20449	CAAT-box	CCAAT	99	5	-	Arabidopsis thaliana	common cis-acting element in promoter and enhancer regions
PH02Gene20449	CAAT-box	CCAAT	166	5	+	Arabidopsis thaliana	common cis-acting element in promoter and enhancer regions
PH02Gene20449	CAAT-box	CAAT	167	4	+	Nicotiana glutinosa
PH02Gene20449	CAAT-box	CCAAT	203	5	-	Arabidopsis thaliana	common cis-acting element in promoter and enhancer regions
PH02Gene20449	CAAT-box	CAAT	256	4	-	Nicotiana glutinosa
PH02Gene20449	CAAT-box	CCAAT	324	5	+	Arabidopsis thaliana	common cis-acting element in promoter and enhancer regions
PH02Gene20449	CAAT-box	CAAT	325	4	+	Nicotiana glutinosa
PH02Gene20449	CAAT-box	CAAT	327	4	-	Nicotiana glutinosa
PH02Gene20449	CAAT-box	CCAAT	345	5	-	Arabidopsis thaliana	common cis-acting element in promoter and enhancer regions
PH02Gene20449	CAAT-box	CAAT	359	4	+	Nicotiana glutinosa
PH02Gene20449	CAAT-box	CAAAT	381	5	-	Pisum sativum	common cis-acting element in promoter and enhancer regions
PH02Gene20449	CAAT-box	CAAT	396	4	+	Nicotiana glutinosa
PH02Gene20449	CAAT-box	CAAT	398	4	-	Nicotiana glutinosa
PH02Gene20449	CAAT-box	CAAT	408	4	+	Nicotiana glutinosa
PH02Gene20449	CAAT-box	TGCCAAC	457	7	+	Petunia hybrida	common cis-acting element in promoter and enhancer regions
PH02Gene20449	CAAT-box	CAAT	473	4	+	Nicotiana glutinosa
PH02Gene20449	CAAT-box	CAAT	545	4	+	Nicotiana glutinosa
PH02Gene20449	CAAT-box	CAAAT	717	5	-	Pisum sativum	common cis-acting element in promoter and enhancer regions
PH02Gene20449	CAAT-box	CAAT	736	4	-	Nicotiana glutinosa
PH02Gene20449	CAAT-box	CAAT	749	4	+	Nicotiana glutinosa
PH02Gene20449	CAAT-box	CAAAT	770	5	+	Pisum sativum	common cis-acting element in promoter and enhancer regions
PH02Gene20449	CAAT-box	CAAAT	1454	5	-	Pisum sativum	common cis-acting element in promoter and enhancer regions
PH02Gene20449	CAAT-box	CCAAT	1476	5	-	Arabidopsis thaliana	common cis-acting element in promoter and enhancer regions
PH02Gene20449	CAAT-box	CAAT	1680	4	+	Nicotiana glutinosa
PH02Gene20449	CAAT-box	CAAT	1689	4	-	Nicotiana glutinosa
PH02Gene20449	CAAT-box	CAAT	1707	4	+	Nicotiana glutinosa
PH02Gene20449	CAAT-box	CAAT	1733	4	+	Nicotiana glutinosa
PH02Gene20449	CAAT-box	CAAT	1758	4	+	Nicotiana glutinosa
PH02Gene20449	CAAT-box	CAAT	1791	4	+	Nicotiana glutinosa
PH02Gene20449	CAAT-box	CAAT	1802	4	+	Nicotiana glutinosa
PH02Gene20449	CAAT-box	CAAAT	1818	5	+	Pisum sativum	common cis-acting element in promoter and enhancer regions
PH02Gene20449	CAAT-box	CAAT	1825	4	-	Nicotiana glutinosa
PH02Gene20449	CAAT-box	CAAT	1850	4	+	Nicotiana glutinosa
PH02Gene20449	CAAT-box	CAAAT	1883	5	-	Pisum sativum	common cis-acting element in promoter and enhancer regions
PH02Gene20449	CAAT-box	CAAT	1903	4	+	Nicotiana glutinosa
PH02Gene20449	CAAT-box	CAAAT	1905	5	-	Pisum sativum	common cis-acting element in promoter and enhancer regions
PH02Gene20449	CAAT-box	CAAT	1971	4	-	Nicotiana glutinosa
PH02Gene20449	CAAT-box	CAAT	1977	4	-	Nicotiana glutinosa
PH02Gene20449	CAAT-box	CAAT	1981	4	+	Nicotiana glutinosa
PH02Gene20449	CAAT-box	CAAT	1997	4	-	Nicotiana glutinosa
PH02Gene20449	ABRE	CGCACGTGTC	75	9	-	Hordeum vulgare	cis-acting element involved in the abscisic acid responsiveness
PH02Gene20449	ABRE	ACGTG	1417	5	+	Arabidopsis thaliana	cis-acting element involved in the abscisic acid responsiveness
PH02Gene20449	TATA-box	TATTTAAA	374	8	-	Arabidopsis thaliana	core promoter element around -30 of transcription start
PH02Gene20449	TATA-box	TATA	480	4	+	Arabidopsis thaliana	core promoter element around -30 of transcription start
PH02Gene20449	TATA-box	TATAAAA	760	7	-	Pisum sativum	core promoter element around -30 of transcription start
PH02Gene20449	TATA-box	TATAAA	761	6	-	Helianthus annuus	core promoter element around -30 of transcription start
PH02Gene20449	TATA-box	TATAA	762	5	-	Arabidopsis thaliana	core promoter element around -30 of transcription start
PH02Gene20449	TATA-box	TATA	763	4	+	Arabidopsis thaliana	core promoter element around -30 of transcription start
PH02Gene20449	TATA-box	TACATAAA	774	8	+	Oryza sativa	core promoter element around -30 of transcription start
PH02Gene20449	TATA-box	TATA	1723	4	-	Arabidopsis thaliana	core promoter element around -30 of transcription start
PH02Gene20449	TATA-box	TATA	1949	4	-	Arabidopsis thaliana	core promoter element around -30 of transcription start
PH02Gene20449	TATA-box	ATATAA	1983	6	+	Brassica oleracea	core promoter element around -30 of transcription start
PH02Gene20449	TATA-box	TATA	1984	4	-	Arabidopsis thaliana	core promoter element around -30 of transcription start
PH02Gene20449	AAGAA-motif	gGTAAAGAAA	646	9	-	Avena sativa
PH02Gene20449	Unnamed__1	CGTGG	504	5	+	Zea mays
PH02Gene20449	Unnamed__1	CGTGG	1210	5	-	Zea mays
PH02Gene20449		motif_sequence	13	4	-	organism	short_function
PH02Gene20449		motif_sequence	20	4	-	organism	short_function
PH02Gene20449		motif_sequence	667	4	+	organism	short_function
PH02Gene20449		motif_sequence	799	4	-	organism	short_function
PH02Gene20449		motif_sequence	1326	4	+	organism	short_function
PH02Gene20449		motif_sequence	1338	4	+	organism	short_function
PH02Gene20449		motif_sequence	1428	4	+	organism	short_function
PH02Gene20449		motif_sequence	1438	4	+	organism	short_function
PH02Gene20449		motif_sequence	1488	4	+	organism	short_function
PH02Gene20449		motif_sequence	1502	4	-	organism	short_function
PH02Gene20449		motif_sequence	1593	4	-	organism	short_function
PH02Gene20449		motif_sequence	1860	4	-	organism	short_function
PH02Gene20449	MYC	CAATTG	325	6	+	Arabidopsis thaliana
PH02Gene20449	MYC	CAATTG	396	6	+	Arabidopsis thaliana
PH02Gene20449	MYC	CATGTG	722	6	+	Arabidopsis thaliana
PH02Gene20449	MYC	CATGTG	986	6	-	Arabidopsis thaliana
PH02Gene20449	MYC	CATTTG	1453	6	+	Arabidopsis thaliana
PH02Gene20449	MYC	CATTTG	1818	6	-	Arabidopsis thaliana
PH02Gene20449	MYC	CATGTG	1855	6	-	Arabidopsis thaliana
PH02Gene20449	MYC	CATTTG	1882	6	+	Arabidopsis thaliana
PH02Gene20449	Unnamed__16	GCTGCCCGTC	1580	9	+	Zea mays
PH02Gene20449	G-box	GCCACGTGGA	207	9	+	Arabidopsis thaliana	cis-acting regulatory element involved in light responsiveness
PH02Gene20449	G-box	CACGAC	1350	6	-	Zea mays	cis-acting regulatory element involved in light responsiveness
PH02Gene20449	G-box	CACGTC	1416	6	-	Zea mays	cis-acting regulatory element involved in light responsiveness
PH02Gene20449	ARE	AAACCA	332	6	-	Zea mays	cis-acting regulatory element essential for the anaerobic induction
PH02Gene20449	ARE	AAACCA	843	6	-	Zea mays	cis-acting regulatory element essential for the anaerobic induction
PH02Gene20449	WRE3	CCACCT	5	6	-	Pisum sativum
PH02Gene20449	WRE3	CCACCT	141	6	-	Pisum sativum
PH02Gene20449	WRE3	CCACCT	1085	6	+	Pisum sativum
PH02Gene20449	WRE3	CCACCT	1107	6	+	Pisum sativum
PH02Gene20449	WRE3	CCACCT	1116	6	+	Pisum sativum
PH02Gene20449	WRE3	CCACCT	1122	6	+	Pisum sativum
PH02Gene20449	WRE3	CCACCT	1138	6	+	Pisum sativum
PH02Gene20449	WRE3	CCACCT	1254	6	+	Pisum sativum
PH02Gene29187	WUN-motif	AAATTTCTT	1268	9	+	Nicotiana glutinosa
PH02Gene29187	GA-motif	ATAGATAA	978	8	-	Arabidopsis thaliana	part of a light responsive element
PH02Gene29187	GATA-motif	AAGGATAAGG	1732	9	+	Solanum tuberosum	part of a light responsive element
PH02Gene29187	Sp1	GGGCGG	1871	6	-	Oryza sativa	light responsive element
PH02Gene29187	GARE-motif	TCTGTTG	1486	7	-	Brassica oleracea	gibberellin-responsive element
PH02Gene29187	MYB	CAACAG	331	6	+	Arabidopsis thaliana
PH02Gene29187	MYB	CAACAG	368	6	-	Arabidopsis thaliana
PH02Gene29187	MYB	CAACCA	1044	6	+	Arabidopsis thaliana
PH02Gene29187	MYB	CAACAG	1486	6	+	Arabidopsis thaliana
PH02Gene29187	MYB	CAACCA	1529	6	+	Arabidopsis thaliana
PH02Gene29187	MYB	CAACCA	1615	6	+	Arabidopsis thaliana
PH02Gene29187	Myb-binding site	CAACAG	331	6	+	Nicotiana tabacum
PH02Gene29187	Myb-binding site	CAACAG	368	6	-	Nicotiana tabacum
PH02Gene29187	Myb-binding site	CAACAG	1486	6	+	Nicotiana tabacum
PH02Gene29187	Unnamed__4	CTCC	171	4	-	Petroselinum hortense
PH02Gene29187	Unnamed__4	CTCC	213	4	-	Petroselinum hortense
PH02Gene29187	Unnamed__4	CTCC	259	4	+	Petroselinum hortense
PH02Gene29187	Unnamed__4	CTCC	340	4	-	Petroselinum hortense
PH02Gene29187	Unnamed__4	CTCC	588	4	-	Petroselinum hortense
PH02Gene29187	Unnamed__4	CTCC	622	4	+	Petroselinum hortense
PH02Gene29187	Unnamed__4	CTCC	1115	4	+	Petroselinum hortense
PH02Gene29187	Unnamed__4	CTCC	1188	4	-	Petroselinum hortense
PH02Gene29187	Unnamed__4	CTCC	1283	4	-	Petroselinum hortense
PH02Gene29187	Unnamed__4	CTCC	1351	4	+	Petroselinum hortense
PH02Gene29187	Unnamed__4	CTCC	1476	4	-	Petroselinum hortense
PH02Gene29187	Unnamed__4	CTCC	1748	4	-	Petroselinum hortense
PH02Gene29187	Unnamed__4	CTCC	1817	4	+	Petroselinum hortense
PH02Gene29187	Unnamed__4	CTCC	1821	4	+	Petroselinum hortense
PH02Gene29187	Unnamed__4	CTCC	1902	4	+	Petroselinum hortense
PH02Gene29187	GT1-motif	GGTTAA	137	6	+	Arabidopsis thaliana	light responsive element
PH02Gene29187	GT1-motif	GGTTAA	1867	6	-	Arabidopsis thaliana	light responsive element
PH02Gene29187	chs-CMA2a	TCACTTGA	63	8	+	Petroselinum crispum	part of a light responsive element
PH02Gene29187	Unnamed__2	AACCTAACCT	136	9	-	Petroselinum hortense
PH02Gene29187	P-box	CCTTTTG	359	7	+	Oryza sativa	gibberellin-responsive element
PH02Gene29187	P-box	CCTTTTG	732	7	-	Oryza sativa	gibberellin-responsive element
PH02Gene29187	O2-site	GTTGACGTGA	895	9	-	Zea mays	cis-acting regulatory element involved in zein metabolism regulation
PH02Gene29187	Box 4	ATTAAT	311	6	+	Petroselinum crispum	part of a conserved DNA module involved in light responsiveness
PH02Gene29187	TATA-box	TATAA	273	5	-	Arabidopsis thaliana	core promoter element around -30 of transcription start
PH02Gene29187	TATA-box	TATA	274	4	+	Arabidopsis thaliana	core promoter element around -30 of transcription start
PH02Gene29187	TATA-box	TACAAAA	361	7	-	Oryza sativa	core promoter element around -30 of transcription start
PH02Gene29187	TATA-box	TATATA	983	6	+	Arabidopsis thaliana	core promoter element around -30 of transcription start
PH02Gene29187	TATA-box	ATATAA	984	6	+	Brassica oleracea	core promoter element around -30 of transcription start
PH02Gene29187	TATA-box	TATA	985	4	+	Arabidopsis thaliana	core promoter element around -30 of transcription start
PH02Gene29187	TATA-box	TACAAAA	1053	7	+	Oryza sativa	core promoter element around -30 of transcription start
PH02Gene29187	TATA-box	TATACA	1422	6	-	Helianthus annuus	core promoter element around -30 of transcription start
PH02Gene29187	TATA-box	TATA	1424	4	-	Arabidopsis thaliana	core promoter element around -30 of transcription start
PH02Gene29187	TATA-box	ccTATAAAaa	1877	9	+	Arabidopsis thaliana	core promoter element around -30 of transcription start
PH02Gene29187	TATA-box	TATA	1879	4	-	Arabidopsis thaliana	core promoter element around -30 of transcription start
PH02Gene29187	ABRE	ACGTG	896	5	-	Arabidopsis thaliana	cis-acting element involved in the abscisic acid responsiveness
PH02Gene29187	ABRE	ACGTG	1566	5	-	Arabidopsis thaliana	cis-acting element involved in the abscisic acid responsiveness
PH02Gene29187	CAAT-box	CAAT	32	4	+	Nicotiana glutinosa
PH02Gene29187	CAAT-box	CCAAT	34	5	-	Arabidopsis thaliana	common cis-acting element in promoter and enhancer regions
PH02Gene29187	CAAT-box	CAAT	44	4	-	Nicotiana glutinosa
PH02Gene29187	CAAT-box	CAAT	75	4	-	Nicotiana glutinosa
PH02Gene29187	CAAT-box	CAAT	104	4	-	Nicotiana glutinosa
PH02Gene29187	CAAT-box	CAAT	160	4	+	Nicotiana glutinosa
PH02Gene29187	CAAT-box	CCAAT	221	5	-	Arabidopsis thaliana	common cis-acting element in promoter and enhancer regions
PH02Gene29187	CAAT-box	CAAT	240	4	-	Nicotiana glutinosa
PH02Gene29187	CAAT-box	CAAT	295	4	+	Nicotiana glutinosa
PH02Gene29187	CAAT-box	CAAT	381	4	-	Nicotiana glutinosa
PH02Gene29187	CAAT-box	CAAAT	412	5	+	Pisum sativum	common cis-acting element in promoter and enhancer regions
PH02Gene29187	CAAT-box	CAAAT	415	5	-	Pisum sativum	common cis-acting element in promoter and enhancer regions
PH02Gene29187	CAAT-box	CAAT	553	4	+	Nicotiana glutinosa
PH02Gene29187	CAAT-box	CAAT	608	4	+	Nicotiana glutinosa
PH02Gene29187	CAAT-box	CAAT	639	4	+	Nicotiana glutinosa
PH02Gene29187	CAAT-box	CAAT	661	4	-	Nicotiana glutinosa
PH02Gene29187	CAAT-box	CCCAATTT	694	8	-	Arabidopsis thaliana	common cis-acting element in promoter and enhancer regions
PH02Gene29187	CAAT-box	CCAAT	696	5	-	Arabidopsis thaliana	common cis-acting element in promoter and enhancer regions
PH02Gene29187	CAAT-box	CAAT	710	4	-	Nicotiana glutinosa
PH02Gene29187	CAAT-box	CAAT	795	4	+	Nicotiana glutinosa
PH02Gene29187	CAAT-box	CAAAT	805	5	-	Pisum sativum	common cis-acting element in promoter and enhancer regions
PH02Gene29187	CAAT-box	CCAAT	822	5	+	Arabidopsis thaliana	common cis-acting element in promoter and enhancer regions
PH02Gene29187	CAAT-box	CAAT	823	4	+	Nicotiana glutinosa
PH02Gene29187	CAAT-box	CAAT	830	4	-	Nicotiana glutinosa
PH02Gene29187	CAAT-box	CAAT	858	4	-	Nicotiana glutinosa
PH02Gene29187	CAAT-box	CCAAT	886	5	-	Arabidopsis thaliana	common cis-acting element in promoter and enhancer regions
PH02Gene29187	CAAT-box	CAAT	909	4	-	Nicotiana glutinosa
PH02Gene29187	CAAT-box	CAAT	919	4	-	Nicotiana glutinosa
PH02Gene29187	CAAT-box	CAAT	941	4	+	Nicotiana glutinosa
PH02Gene29187	CAAT-box	CAAT	948	4	-	Nicotiana glutinosa
PH02Gene29187	CAAT-box	CCAAT	974	5	+	Arabidopsis thaliana	common cis-acting element in promoter and enhancer regions
PH02Gene29187	CAAT-box	CAAT	975	4	+	Nicotiana glutinosa
PH02Gene29187	CAAT-box	CCAAT	1011	5	+	Arabidopsis thaliana	common cis-acting element in promoter and enhancer regions
PH02Gene29187	CAAT-box	CAAT	1012	4	+	Nicotiana glutinosa
PH02Gene29187	CAAT-box	CAAT	1020	4	-	Nicotiana glutinosa
PH02Gene29187	CAAT-box	CCAAT	1047	5	+	Arabidopsis thaliana	common cis-acting element in promoter and enhancer regions
PH02Gene29187	CAAT-box	CAAT	1048	4	+	Nicotiana glutinosa
PH02Gene29187	CAAT-box	CAAT	1205	4	+	Nicotiana glutinosa
PH02Gene29187	CAAT-box	CAAT	1246	4	-	Nicotiana glutinosa
PH02Gene29187	CAAT-box	CAAAT	1267	5	+	Pisum sativum	common cis-acting element in promoter and enhancer regions
PH02Gene29187	CAAT-box	CAAT	1320	4	+	Nicotiana glutinosa
PH02Gene29187	CAAT-box	CCAAT	1376	5	+	Arabidopsis thaliana	common cis-acting element in promoter and enhancer regions
PH02Gene29187	CAAT-box	CAAT	1377	4	+	Nicotiana glutinosa
PH02Gene29187	CAAT-box	CCAAT	1391	5	+	Arabidopsis thaliana	common cis-acting element in promoter and enhancer regions
PH02Gene29187	CAAT-box	CAAT	1392	4	+	Nicotiana glutinosa
PH02Gene29187	CAAT-box	CAAAT	1403	5	-	Pisum sativum	common cis-acting element in promoter and enhancer regions
PH02Gene29187	CAAT-box	CAAAT	1418	5	+	Pisum sativum	common cis-acting element in promoter and enhancer regions
PH02Gene29187	CAAT-box	CAAT	1522	4	+	Nicotiana glutinosa
PH02Gene29187	CAAT-box	CAAT	1642	4	-	Nicotiana glutinosa
PH02Gene29187	CAAT-box	CAAAT	1713	5	+	Pisum sativum	common cis-acting element in promoter and enhancer regions
PH02Gene29187	CAAT-box	CCAAT	1830	5	-	Arabidopsis thaliana	common cis-acting element in promoter and enhancer regions
PH02Gene29187	CAAT-box	CAAT	1964	4	-	Nicotiana glutinosa
PH02Gene29187	STRE	AGGGG	446	5	-	Arabidopsis thaliana
PH02Gene29187	STRE	AGGGG	764	5	+	Arabidopsis thaliana
PH02Gene29187	STRE	AGGGG	1875	5	-	Arabidopsis thaliana
PH02Gene29187	TCCC-motif	TCTCCCT	1746	7	-	Spinacia oleracea	part of a light responsive element
PH02Gene29187	ABRE4	CACGTA	896	6	+	Zea mays
PH02Gene29187	AT~TATA-box	TATATA	983	6	+	Arabidopsis thaliana
PH02Gene29187	W box	TTGACC	76	6	+	Arabidopsis thaliana
PH02Gene29187	W box	TTGACC	662	6	+	Arabidopsis thaliana
PH02Gene29187	W box	TTGACC	1071	6	+	Arabidopsis thaliana
PH02Gene29187	ABRE3a	TACGTG	896	6	-	Zea mays
PH02Gene29187	ARE	AAACCA	108	6	+	Zea mays	cis-acting regulatory element essential for the anaerobic induction
PH02Gene29187	ARE	AAACCA	473	6	+	Zea mays	cis-acting regulatory element essential for the anaerobic induction
PH02Gene29187	ARE	AAACCA	726	6	+	Zea mays	cis-acting regulatory element essential for the anaerobic induction
PH02Gene29187	ARE	AAACCA	819	6	+	Zea mays	cis-acting regulatory element essential for the anaerobic induction
PH02Gene29187	ARE	AAACCA	1306	6	-	Zea mays	cis-acting regulatory element essential for the anaerobic induction
PH02Gene29187	ARE	AAACCA	1460	6	+	Zea mays	cis-acting regulatory element essential for the anaerobic induction
PH02Gene29187	TATC-box	TATCCCA	997	7	+	Oryza sativa	cis-acting element involved in gibberellin-responsiveness
PH02Gene29187	G-box	TACGTG	896	6	-	Arabidopsis thaliana	cis-acting regulatory element involved in light responsiveness
PH02Gene29187	G-box	GCCACGTGGA	1564	9	-	Arabidopsis thaliana	cis-acting regulatory element involved in light responsiveness
PH02Gene29187	G-box	CACGTC	1566	6	+	Zea mays	cis-acting regulatory element involved in light responsiveness
PH02Gene29187	box S	AGCCACC	1795	7	+	Arabidopsis thaliana
PH02Gene29187	MYC	CAATTG	32	6	+	Arabidopsis thaliana
PH02Gene29187	MYC	CATTTG	804	6	+	Arabidopsis thaliana
PH02Gene29187	MYC	CATTTG	1418	6	-	Arabidopsis thaliana
PH02Gene29187		motif_sequence	155	4	+	organism	short_function
PH02Gene29187		motif_sequence	466	4	+	organism	short_function
PH02Gene29187		motif_sequence	629	4	-	organism	short_function
PH02Gene29187		motif_sequence	839	4	-	organism	short_function
PH02Gene29187		motif_sequence	876	4	+	organism	short_function
PH02Gene29187		motif_sequence	1050	4	+	organism	short_function
PH02Gene29187		motif_sequence	1349	4	+	organism	short_function
PH02Gene29187		motif_sequence	1384	4	-	organism	short_function
PH02Gene29187		motif_sequence	1476	4	-	organism	short_function
PH02Gene29187		motif_sequence	1524	4	+	organism	short_function
PH02Gene29187		motif_sequence	1748	4	-	organism	short_function
PH02Gene29187		motif_sequence	1802	4	+	organism	short_function
PH02Gene29187	Unnamed__1	CGTGG	1565	5	-	Zea mays
PH02Gene29187	AAGAA-motif	GAAAGAA	1500	7	+	Avena sativa
PH02Gene31018	MYB-like sequence	TAACCA	40	6	-	Arabidopsis thaliana
PH02Gene31018	G-box	ACACGTGT	1335	8	-	Brassica napus	cis-acting regulatory element involved in light responsiveness
PH02Gene31018	G-box	CACGTG	1336	6	-	Arabidopsis thaliana	cis-acting regulatory element involved in light responsiveness
PH02Gene31018	CTAG-motif	ACTAGCAGAA	1651	9	-	Avena sativa
PH02Gene31018	ATCT-motif	AATCTAATCC	1358	9	+	Pisum sativum	part of a conserved DNA module involved in light responsiveness
PH02Gene31018	LTR	CCGAAA	522	6	+	Hordeum vulgare	cis-acting element involved in low-temperature responsiveness
PH02Gene31018	ARE	AAACCA	82	6	-	Zea mays	cis-acting regulatory element essential for the anaerobic induction
PH02Gene31018	ARE	AAACCA	1592	6	-	Zea mays	cis-acting regulatory element essential for the anaerobic induction
PH02Gene31018	GTGGC-motif	CATCGTGTGGC	883	10	-	Arabidopsis thaliana	part of a light responsive element
PH02Gene31018	Myb	TAACTG	801	6	+	Arabidopsis thaliana
PH02Gene31018	Myb	TAACTG	842	6	+	Arabidopsis thaliana
PH02Gene31018	WRE3	CCACCT	306	6	-	Pisum sativum
PH02Gene31018	WRE3	CCACCT	1038	6	+	Pisum sativum
PH02Gene31018	WRE3	CCACCT	1719	6	-	Pisum sativum
PH02Gene31018	G-Box	CACGTT	1050	6	-	Pisum sativum	cis-acting regulatory element involved in light responsiveness
PH02Gene31018	G-Box	CACGTT	1171	6	-	Pisum sativum	cis-acting regulatory element involved in light responsiveness
PH02Gene31018	G-Box	CACGTG	1336	6	-	Pisum sativum	cis-acting regulatory element involved in light responsiveness
PH02Gene31018	Unnamed__1	CGTGG	823	5	+	Zea mays
PH02Gene31018	Unnamed__1	CGTGG	1052	5	+	Zea mays
PH02Gene31018	as-1	TGACG	51	5	+	Arabidopsis thaliana
PH02Gene31018	as-1	TGACG	90	5	+	Arabidopsis thaliana
PH02Gene31018	MYC	CATGTG	1298	6	-	Arabidopsis thaliana
PH02Gene31018		motif_sequence	23	4	-	organism	short_function
PH02Gene31018		motif_sequence	103	4	+	organism	short_function
PH02Gene31018		motif_sequence	162	4	-	organism	short_function
PH02Gene31018		motif_sequence	217	4	+	organism	short_function
PH02Gene31018		motif_sequence	370	4	+	organism	short_function
PH02Gene31018		motif_sequence	421	4	-	organism	short_function
PH02Gene31018		motif_sequence	655	4	-	organism	short_function
PH02Gene31018		motif_sequence	673	4	-	organism	short_function
PH02Gene31018		motif_sequence	717	4	+	organism	short_function
PH02Gene31018		motif_sequence	753	4	-	organism	short_function
PH02Gene31018		motif_sequence	769	4	-	organism	short_function
PH02Gene31018		motif_sequence	835	4	-	organism	short_function
PH02Gene31018		motif_sequence	869	4	-	organism	short_function
PH02Gene31018		motif_sequence	1066	4	-	organism	short_function
PH02Gene31018		motif_sequence	1229	4	-	organism	short_function
PH02Gene31018		motif_sequence	1368	4	-	organism	short_function
PH02Gene31018		motif_sequence	1430	4	-	organism	short_function
PH02Gene31018		motif_sequence	1517	4	-	organism	short_function
PH02Gene31018		motif_sequence	1610	4	+	organism	short_function
PH02Gene31018		motif_sequence	1678	4	+	organism	short_function
PH02Gene31018	TATA	TATAAAAT	493	8	+	Arabidopsis thaliana
PH02Gene31018	ABRE	ACGTG	1051	5	+	Arabidopsis thaliana	cis-acting element involved in the abscisic acid responsiveness
PH02Gene31018	ABRE	ACGTG	1172	5	+	Arabidopsis thaliana	cis-acting element involved in the abscisic acid responsiveness
PH02Gene31018	ABRE	CACGTG	1336	6	-	Arabidopsis thaliana	cis-acting element involved in the abscisic acid responsiveness
PH02Gene31018	ABRE	ACGTG	1337	5	+	Arabidopsis thaliana	cis-acting element involved in the abscisic acid responsiveness
PH02Gene31018	Box 4	ATTAAT	952	6	+	Petroselinum crispum	part of a conserved DNA module involved in light responsiveness
PH02Gene31018	Box 4	ATTAAT	1421	6	-	Petroselinum crispum	part of a conserved DNA module involved in light responsiveness
PH02Gene31018	Box 4	ATTAAT	1462	6	-	Petroselinum crispum	part of a conserved DNA module involved in light responsiveness
PH02Gene31018	Box 4	ATTAAT	1498	6	-	Petroselinum crispum	part of a conserved DNA module involved in light responsiveness
PH02Gene31018	TATA-box	TATAA	253	5	-	Arabidopsis thaliana	core promoter element around -30 of transcription start
PH02Gene31018	TATA-box	TATA	254	4	+	Arabidopsis thaliana	core promoter element around -30 of transcription start
PH02Gene31018	TATA-box	TATA	279	4	+	Arabidopsis thaliana	core promoter element around -30 of transcription start
PH02Gene31018	TATA-box	TATA	296	4	+	Arabidopsis thaliana	core promoter element around -30 of transcription start
PH02Gene31018	TATA-box	TATA	344	4	+	Arabidopsis thaliana	core promoter element around -30 of transcription start
PH02Gene31018	TATA-box	TACAAAA	431	7	-	Oryza sativa	core promoter element around -30 of transcription start
PH02Gene31018	TATA-box	TATA	460	4	+	Arabidopsis thaliana	core promoter element around -30 of transcription start
PH02Gene31018	TATA-box	ATATAA	492	6	+	Brassica oleracea	core promoter element around -30 of transcription start
PH02Gene31018	TATA-box	TATA	493	4	+	Arabidopsis thaliana	core promoter element around -30 of transcription start
PH02Gene31018	TATA-box	TATATA	629	6	+	Arabidopsis thaliana	core promoter element around -30 of transcription start
PH02Gene31018	TATA-box	ATATAT	630	6	+	Brassica napus	core promoter element around -30 of transcription start
PH02Gene31018	TATA-box	TATATA	631	6	+	Arabidopsis thaliana	core promoter element around -30 of transcription start
PH02Gene31018	TATA-box	ATATAT	632	6	+	Brassica napus	core promoter element around -30 of transcription start
PH02Gene31018	TATA-box	TATA	633	4	+	Arabidopsis thaliana	core promoter element around -30 of transcription start
PH02Gene31018	TATA-box	ATATAT	677	6	+	Brassica napus	core promoter element around -30 of transcription start
PH02Gene31018	TATA-box	TATA	678	4	+	Arabidopsis thaliana	core promoter element around -30 of transcription start
PH02Gene31018	TATA-box	TATACA	708	6	-	Helianthus annuus	core promoter element around -30 of transcription start
PH02Gene31018	TATA-box	TATA	710	4	+	Arabidopsis thaliana	core promoter element around -30 of transcription start
PH02Gene31018	TATA-box	ATATAA	839	6	+	Brassica oleracea	core promoter element around -30 of transcription start
PH02Gene31018	TATA-box	TATA	840	4	+	Arabidopsis thaliana	core promoter element around -30 of transcription start
PH02Gene31018	TATA-box	TATATA	859	6	+	Arabidopsis thaliana	core promoter element around -30 of transcription start
PH02Gene31018	TATA-box	TATA	861	4	+	Arabidopsis thaliana	core promoter element around -30 of transcription start
PH02Gene31018	TATA-box	TATA	1024	4	-	Arabidopsis thaliana	core promoter element around -30 of transcription start
PH02Gene31018	TATA-box	ATATAT	1029	6	-	Brassica napus	core promoter element around -30 of transcription start
PH02Gene31018	TATA-box	TATA	1030	4	-	Arabidopsis thaliana	core promoter element around -30 of transcription start
PH02Gene31018	TATA-box	TATA	1083	4	-	Arabidopsis thaliana	core promoter element around -30 of transcription start
PH02Gene31018	TATA-box	ATATAA	1090	6	+	Brassica oleracea	core promoter element around -30 of transcription start
PH02Gene31018	TATA-box	TATA	1091	4	-	Arabidopsis thaliana	core promoter element around -30 of transcription start
PH02Gene31018	TATA-box	TATTTAAA	1121	8	-	Arabidopsis thaliana	core promoter element around -30 of transcription start
PH02Gene31018	TATA-box	taTATAAAtc	1352	9	+	Arabidopsis thaliana	core promoter element around -30 of transcription start
PH02Gene31018	TATA-box	ATATAA	1353	6	+	Brassica oleracea	core promoter element around -30 of transcription start
PH02Gene31018	TATA-box	TATA	1354	4	-	Arabidopsis thaliana	core promoter element around -30 of transcription start
PH02Gene31018	TATA-box	TATAAAA	1484	7	-	Pisum sativum	core promoter element around -30 of transcription start
PH02Gene31018	TATA-box	TATAAA	1485	6	-	Helianthus annuus	core promoter element around -30 of transcription start
PH02Gene31018	TATA-box	TATAA	1486	5	-	Arabidopsis thaliana	core promoter element around -30 of transcription start
PH02Gene31018	TATA-box	TATA	1487	4	-	Arabidopsis thaliana	core promoter element around -30 of transcription start
PH02Gene31018	TATA-box	TATA	1534	4	-	Arabidopsis thaliana	core promoter element around -30 of transcription start
PH02Gene31018	TATA-box	TATA	1540	4	-	Arabidopsis thaliana	core promoter element around -30 of transcription start
PH02Gene31018	TATA-box	ATTATA	1585	6	+	Brassica napus	core promoter element around -30 of transcription start
PH02Gene31018	TATA-box	TATAA	1586	5	-	Arabidopsis thaliana	core promoter element around -30 of transcription start
PH02Gene31018	TATA-box	TATA	1587	4	-	Arabidopsis thaliana	core promoter element around -30 of transcription start
PH02Gene31018	TGACG-motif	TGACG	51	5	+	Hordeum vulgare	cis-acting regulatory element involved in the MeJA-responsiveness
PH02Gene31018	TGACG-motif	TGACG	90	5	+	Hordeum vulgare	cis-acting regulatory element involved in the MeJA-responsiveness
PH02Gene31018	AT~TATA-box	TATATA	629	6	+	Arabidopsis thaliana
PH02Gene31018	AT~TATA-box	TATATA	631	6	+	Arabidopsis thaliana
PH02Gene31018	AT~TATA-box	TATATA	859	6	+	Arabidopsis thaliana
PH02Gene31018	TCCC-motif	TCTCCCT	671	7	-	Spinacia oleracea	part of a light responsive element
PH02Gene31018	STRE	AGGGG	1861	5	-	Arabidopsis thaliana
PH02Gene31018	STRE	AGGGG	1904	5	-	Arabidopsis thaliana
PH02Gene31018	STRE	AGGGG	1912	5	-	Arabidopsis thaliana
PH02Gene31018	STRE	AGGGG	1918	5	-	Arabidopsis thaliana
PH02Gene31018	STRE	AGGGG	1925	5	-	Arabidopsis thaliana
PH02Gene31018	CAAT-box	CAAT	76	4	-	Nicotiana glutinosa
PH02Gene31018	CAAT-box	CCAAT	158	5	-	Arabidopsis thaliana	common cis-acting element in promoter and enhancer regions
PH02Gene31018	CAAT-box	CCAAT	332	5	+	Arabidopsis thaliana	common cis-acting element in promoter and enhancer regions
PH02Gene31018	CAAT-box	CAAT	333	4	+	Nicotiana glutinosa
PH02Gene31018	CAAT-box	CAAT	384	4	+	Nicotiana glutinosa
PH02Gene31018	CAAT-box	CAAT	574	4	-	Nicotiana glutinosa
PH02Gene31018	CAAT-box	CAAT	590	4	-	Nicotiana glutinosa
PH02Gene31018	CAAT-box	CAAT	603	4	-	Nicotiana glutinosa
PH02Gene31018	CAAT-box	CCAAT	636	5	-	Arabidopsis thaliana	common cis-acting element in promoter and enhancer regions
PH02Gene31018	CAAT-box	CAAT	728	4	+	Nicotiana glutinosa
PH02Gene31018	CAAT-box	CAAAT	730	5	-	Pisum sativum	common cis-acting element in promoter and enhancer regions
PH02Gene31018	CAAT-box	CAAT	814	4	+	Nicotiana glutinosa
PH02Gene31018	CAAT-box	CAAAT	816	5	-	Pisum sativum	common cis-acting element in promoter and enhancer regions
PH02Gene31018	CAAT-box	CAAT	830	4	+	Nicotiana glutinosa
PH02Gene31018	CAAT-box	CAAT	939	4	-	Nicotiana glutinosa
PH02Gene31018	CAAT-box	CAAT	962	4	+	Nicotiana glutinosa
PH02Gene31018	CAAT-box	CCAAT	1075	5	+	Arabidopsis thaliana	common cis-acting element in promoter and enhancer regions
PH02Gene31018	CAAT-box	CAAT	1076	4	+	Nicotiana glutinosa
PH02Gene31018	CAAT-box	CCAAT	1196	5	+	Arabidopsis thaliana	common cis-acting element in promoter and enhancer regions
PH02Gene31018	CAAT-box	CAAT	1197	4	+	Nicotiana glutinosa
PH02Gene31018	CAAT-box	CCAAT	1274	5	-	Arabidopsis thaliana	common cis-acting element in promoter and enhancer regions
PH02Gene31018	CAAT-box	CCAAT	1459	5	+	Arabidopsis thaliana	common cis-acting element in promoter and enhancer regions
PH02Gene31018	CAAT-box	CAAT	1460	4	+	Nicotiana glutinosa
PH02Gene31018	CAAT-box	CCAAT	1703	5	+	Arabidopsis thaliana	common cis-acting element in promoter and enhancer regions
PH02Gene31018	CAAT-box	CAAT	1704	4	+	Nicotiana glutinosa
PH02Gene31018	CAAT-box	CAAT	1813	4	+	Nicotiana glutinosa
PH02Gene31018	ERE	ATTTTAAA	386	8	+	Nicotiana glutinos
PH02Gene31018	ERE	ATTTTAAA	1119	8	+	Nicotiana glutinos
PH02Gene31018	MYB	TAACCA	40	6	-	Arabidopsis thaliana
PH02Gene31018	MYB	CAACAG	122	6	+	Arabidopsis thaliana
PH02Gene31018	Myb-binding site	CAACAG	122	6	+	Nicotiana tabacum
PH02Gene31018	MBSI	TTTTTACGGTTA	1413	11	+	Petunia hybrida	MYB binding site involved in flavonoid biosynthetic genes regulation
PH02Gene31018	CAT-box	GCCACT	1882	6	+	Arabidopsis thaliana	cis-acting regulatory element related to meristem expression
PH02Gene31018	GARE-motif	TCTGTTG	122	7	-	Brassica oleracea	gibberellin-responsive element
PH02Gene31018	GA-motif	ATAGATAA	274	8	-	Arabidopsis thaliana	part of a light responsive element
PH02Gene31018	CGTCA-motif	CGTCA	51	5	-	Hordeum vulgare	cis-acting regulatory element involved in the MeJA-responsiveness
PH02Gene31018	CGTCA-motif	CGTCA	90	5	-	Hordeum vulgare	cis-acting regulatory element involved in the MeJA-responsiveness
PH02Gene31018	RY-element	CATGCATG	1663	8	-	Helianthus annuus	cis-acting regulatory element involved in seed-specific regulation
PH02Gene31018	Unnamed__4	CTCC	20	4	-	Petroselinum hortense
PH02Gene31018	Unnamed__4	CTCC	28	4	-	Petroselinum hortense
PH02Gene31018	Unnamed__4	CTCC	580	4	-	Petroselinum hortense
PH02Gene31018	Unnamed__4	CTCC	673	4	-	Petroselinum hortense
PH02Gene31018	Unnamed__4	CTCC	744	4	+	Petroselinum hortense
PH02Gene31018	Unnamed__4	CTCC	1001	4	+	Petroselinum hortense
PH02Gene31018	Unnamed__4	CTCC	1060	4	+	Petroselinum hortense
PH02Gene31018	Unnamed__4	CTCC	1073	4	+	Petroselinum hortense
PH02Gene31018	Unnamed__4	CTCC	1162	4	-	Petroselinum hortense
PH02Gene31018	Unnamed__4	CTCC	1229	4	-	Petroselinum hortense
PH02Gene31018	Unnamed__4	CTCC	1409	4	+	Petroselinum hortense
PH02Gene31018	Unnamed__4	CTCC	1430	4	-	Petroselinum hortense
PH02Gene31018	Unnamed__4	CTCC	1457	4	+	Petroselinum hortense
PH02Gene31018	Unnamed__4	CTCC	1517	4	-	Petroselinum hortense
PH02Gene31018	Unnamed__4	CTCC	1524	4	+	Petroselinum hortense
PH02Gene31018	Unnamed__4	CTCC	1612	4	+	Petroselinum hortense
PH02Gene31018	Unnamed__4	CTCC	1701	4	+	Petroselinum hortense
PH02Gene31018	Unnamed__4	CTCC	1829	4	-	Petroselinum hortense
PH02Gene31018	Unnamed__4	CTCC	1858	4	+	Petroselinum hortense
PH02Gene31018	Unnamed__4	CTCC	1864	4	+	Petroselinum hortense
PH02Gene31018	Unnamed__4	CTCC	1867	4	+	Petroselinum hortense
PH02Gene31018	Unnamed__4	CTCC	1870	4	+	Petroselinum hortense
PH02Gene31018	Unnamed__4	CTCC	1886	4	+	Petroselinum hortense
PH02Gene31018	Unnamed__4	CTCC	1907	4	+	Petroselinum hortense
PH02Gene31018	Unnamed__4	CTCC	1921	4	+	Petroselinum hortense
PH02Gene31018	Unnamed__4	CTCC	1932	4	+	Petroselinum hortense
PH02Gene31446	CCGTCC motif	CCGTCC	1776	6	-	Nicotiana tabacum
PH02Gene31446	CCGTCC-box	CCGTCC	1776	6	-	Petroselinum hortense
PH02Gene31446	MBS	CAACTG	810	6	-	Arabidopsis thaliana	MYB binding site involved in drought-inducibility
PH02Gene31446	DRE core	GCCGAC	1955	6	-	Arabidopsis thaliana
PH02Gene31446	Myc	TCTCTTA	240	7	+	Arabidopsis thaliana
PH02Gene31446	CCAAT-box	CAACGG	791	6	-	Hordeum vulgare	MYBHv1 binding site
PH02Gene31446	RY-element	CATGCATG	348	8	+	Helianthus annuus	cis-acting regulatory element involved in seed-specific regulation
PH02Gene31446	Unnamed__4	CTCC	30	4	-	Petroselinum hortense
PH02Gene31446	Unnamed__4	CTCC	38	4	-	Petroselinum hortense
PH02Gene31446	Unnamed__4	CTCC	703	4	+	Petroselinum hortense
PH02Gene31446	Unnamed__4	CTCC	908	4	-	Petroselinum hortense
PH02Gene31446	Unnamed__4	CTCC	941	4	-	Petroselinum hortense
PH02Gene31446	Unnamed__4	CTCC	958	4	-	Petroselinum hortense
PH02Gene31446	Unnamed__4	CTCC	963	4	-	Petroselinum hortense
PH02Gene31446	Unnamed__4	CTCC	976	4	-	Petroselinum hortense
PH02Gene31446	Unnamed__4	CTCC	982	4	-	Petroselinum hortense
PH02Gene31446	Unnamed__4	CTCC	996	4	-	Petroselinum hortense
PH02Gene31446	Unnamed__4	CTCC	1002	4	-	Petroselinum hortense
PH02Gene31446	Unnamed__4	CTCC	1008	4	-	Petroselinum hortense
PH02Gene31446	Unnamed__4	CTCC	1302	4	-	Petroselinum hortense
PH02Gene31446	Unnamed__4	CTCC	1830	4	+	Petroselinum hortense
PH02Gene31446	Unnamed__4	CTCC	1874	4	-	Petroselinum hortense
PH02Gene31446	Unnamed__4	CTCC	1883	4	+	Petroselinum hortense
PH02Gene31446	Unnamed__4	CTCC	1902	4	-	Petroselinum hortense
PH02Gene31446	CGTCA-motif	CGTCA	1421	5	+	Hordeum vulgare	cis-acting regulatory element involved in the MeJA-responsiveness
PH02Gene31446	CGTCA-motif	CGTCA	1522	5	-	Hordeum vulgare	cis-acting regulatory element involved in the MeJA-responsiveness
PH02Gene31446	CGTCA-motif	CGTCA	1553	5	-	Hordeum vulgare	cis-acting regulatory element involved in the MeJA-responsiveness
PH02Gene31446	A-box	CCGTCC	1776	6	-	Petroselinum crispum	cis-acting regulatory element
PH02Gene31446	TCA-element	CCATCTTTTT	497	9	-	Nicotiana tabacum	cis-acting element involved in salicylic acid responsiveness
PH02Gene31446	MYB	CAACAG	818	6	+	Arabidopsis thaliana
PH02Gene31446	MYB	CAACCA	1990	6	+	Arabidopsis thaliana
PH02Gene31446	CAT-box	GCCACT	1390	6	+	Arabidopsis thaliana	cis-acting regulatory element related to meristem expression
PH02Gene31446	CAT-box	GCCACT	1759	6	+	Arabidopsis thaliana	cis-acting regulatory element related to meristem expression
PH02Gene31446	Myb-binding site	CAACAG	818	6	+	Nicotiana tabacum
PH02Gene31446	Sp1	GGGCGG	796	6	+	Oryza sativa	light responsive element
PH02Gene31446	as-1	TGACG	1421	5	-	Arabidopsis thaliana
PH02Gene31446	as-1	TGACG	1522	5	+	Arabidopsis thaliana
PH02Gene31446	as-1	TGACG	1553	5	+	Arabidopsis thaliana
PH02Gene31446	MYC	CATGTG	346	6	-	Arabidopsis thaliana
PH02Gene31446	MYC	CATTTG	1575	6	-	Arabidopsis thaliana
PH02Gene31446		motif_sequence	318	4	-	organism	short_function
PH02Gene31446		motif_sequence	908	4	-	organism	short_function
PH02Gene31446		motif_sequence	958	4	-	organism	short_function
PH02Gene31446		motif_sequence	963	4	-	organism	short_function
PH02Gene31446		motif_sequence	976	4	-	organism	short_function
PH02Gene31446		motif_sequence	996	4	-	organism	short_function
PH02Gene31446		motif_sequence	1002	4	-	organism	short_function
PH02Gene31446		motif_sequence	1332	4	-	organism	short_function
PH02Gene31446		motif_sequence	1503	4	+	organism	short_function
PH02Gene31446		motif_sequence	1712	4	+	organism	short_function
PH02Gene31446		motif_sequence	1798	4	-	organism	short_function
PH02Gene31446		motif_sequence	1890	4	-	organism	short_function
PH02Gene31446		motif_sequence	1976	4	+	organism	short_function
PH02Gene31446	TC-rich repeats	ATTCTCTAAC	1181	9	-	Nicotiana tabacum	cis-acting element involved in defense and stress responsiveness
PH02Gene31446	G-Box	CACGTT	1488	6	+	Pisum sativum	cis-acting regulatory element involved in light responsiveness
PH02Gene31446	Unnamed__1	CGTGG	1886	5	-	Zea mays
PH02Gene31446	Unnamed__1	CGTGG	1963	5	+	Zea mays
PH02Gene31446	ARE	AAACCA	102	6	+	Zea mays	cis-acting regulatory element essential for the anaerobic induction
PH02Gene31446	LTR	CCGAAA	266	6	+	Hordeum vulgare	cis-acting element involved in low-temperature responsiveness
PH02Gene31446	LTR	CCGAAA	535	6	+	Hordeum vulgare	cis-acting element involved in low-temperature responsiveness
PH02Gene31446	LTR	CCGAAA	1244	6	-	Hordeum vulgare	cis-acting element involved in low-temperature responsiveness
PH02Gene31446	LTR	CCGAAA	1750	6	-	Hordeum vulgare	cis-acting element involved in low-temperature responsiveness
PH02Gene31446	Myb	CAACTG	810	6	-	Arabidopsis thaliana
PH02Gene31446	CARE	CAACTCCC	1901	8	-	Oryza sativa
PH02Gene31446	G-box	CACGAC	1961	6	-	Zea mays	cis-acting regulatory element involved in light responsiveness
PH02Gene31446	ATCT-motif	AATCTAATCC	372	9	+	Pisum sativum	part of a conserved DNA module involved in light responsiveness
PH02Gene31446	STRE	AGGGG	35	5	+	Arabidopsis thaliana
PH02Gene31446	STRE	AGGGG	56	5	+	Arabidopsis thaliana
PH02Gene31446	STRE	AGGGG	362	5	+	Arabidopsis thaliana
PH02Gene31446	STRE	AGGGG	463	5	-	Arabidopsis thaliana
PH02Gene31446	STRE	AGGGG	889	5	-	Arabidopsis thaliana
PH02Gene31446	STRE	AGGGG	894	5	+	Arabidopsis thaliana
PH02Gene31446	CAAT-box	CAAAT	26	5	-	Pisum sativum	common cis-acting element in promoter and enhancer regions
PH02Gene31446	CAAT-box	CAAAT	80	5	-	Pisum sativum	common cis-acting element in promoter and enhancer regions
PH02Gene31446	CAAT-box	CAAAT	96	5	-	Pisum sativum	common cis-acting element in promoter and enhancer regions
PH02Gene31446	CAAT-box	CAAT	204	4	-	Nicotiana glutinosa
PH02Gene31446	CAAT-box	CAAT	220	4	-	Nicotiana glutinosa
PH02Gene31446	CAAT-box	CAAT	256	4	-	Nicotiana glutinosa
PH02Gene31446	CAAT-box	CAAT	371	4	+	Nicotiana glutinosa
PH02Gene31446	CAAT-box	CAAAT	381	5	+	Pisum sativum	common cis-acting element in promoter and enhancer regions
PH02Gene31446	CAAT-box	CAAT	456	4	+	Nicotiana glutinosa
PH02Gene31446	CAAT-box	CAAAT	559	5	-	Pisum sativum	common cis-acting element in promoter and enhancer regions
PH02Gene31446	CAAT-box	CAAAT	565	5	-	Pisum sativum	common cis-acting element in promoter and enhancer regions
PH02Gene31446	CAAT-box	CAAAT	571	5	-	Pisum sativum	common cis-acting element in promoter and enhancer regions
PH02Gene31446	CAAT-box	CAAT	594	4	+	Nicotiana glutinosa
PH02Gene31446	CAAT-box	CAAT	609	4	-	Nicotiana glutinosa
PH02Gene31446	CAAT-box	CAAAT	667	5	+	Pisum sativum	common cis-acting element in promoter and enhancer regions
PH02Gene31446	CAAT-box	CAAT	741	4	-	Nicotiana glutinosa
PH02Gene31446	CAAT-box	CAAT	806	4	-	Nicotiana glutinosa
PH02Gene31446	CAAT-box	CAAAT	1147	5	-	Pisum sativum	common cis-acting element in promoter and enhancer regions
PH02Gene31446	CAAT-box	CAAT	1234	4	-	Nicotiana glutinosa
PH02Gene31446	CAAT-box	CCAAT	1270	5	-	Arabidopsis thaliana	common cis-acting element in promoter and enhancer regions
PH02Gene31446	CAAT-box	CAAAT	1314	5	-	Pisum sativum	common cis-acting element in promoter and enhancer regions
PH02Gene31446	CAAT-box	CAAT	1356	4	-	Nicotiana glutinosa
PH02Gene31446	CAAT-box	CAAT	1369	4	-	Nicotiana glutinosa
PH02Gene31446	CAAT-box	CAAT	1409	4	-	Nicotiana glutinosa
PH02Gene31446	CAAT-box	CAAT	1479	4	-	Nicotiana glutinosa
PH02Gene31446	CAAT-box	CAAT	1495	4	-	Nicotiana glutinosa
PH02Gene31446	CAAT-box	CAAAT	1575	5	+	Pisum sativum	common cis-acting element in promoter and enhancer regions
PH02Gene31446	CAAT-box	CAAT	1588	4	+	Nicotiana glutinosa
PH02Gene31446	CAAT-box	CCAAT	1638	5	-	Arabidopsis thaliana	common cis-acting element in promoter and enhancer regions
PH02Gene31446	CAAT-box	CAAAT	1647	5	-	Pisum sativum	common cis-acting element in promoter and enhancer regions
PH02Gene31446	CAAT-box	CAAT	1686	4	-	Nicotiana glutinosa
PH02Gene31446	CAAT-box	TGCCAAC	1705	7	-	Petunia hybrida	common cis-acting element in promoter and enhancer regions
PH02Gene31446	CAAT-box	CAAT	1735	4	-	Nicotiana glutinosa
PH02Gene31446	CAAT-box	CAAAT	1739	5	-	Pisum sativum	common cis-acting element in promoter and enhancer regions
PH02Gene31446	CAAT-box	CAAAT	1792	5	+	Pisum sativum	common cis-acting element in promoter and enhancer regions
PH02Gene31446	TGACG-motif	TGACG	1421	5	-	Hordeum vulgare	cis-acting regulatory element involved in the MeJA-responsiveness
PH02Gene31446	TGACG-motif	TGACG	1522	5	+	Hordeum vulgare	cis-acting regulatory element involved in the MeJA-responsiveness
PH02Gene31446	TGACG-motif	TGACG	1553	5	+	Hordeum vulgare	cis-acting regulatory element involved in the MeJA-responsiveness
PH02Gene31446	MYB recognition site	CCGTTG	791	6	+	Arabidopsis thaliana
PH02Gene31446	AT~TATA-box	TATATA	283	6	+	Arabidopsis thaliana
PH02Gene31446	AT~TATA-box	TATATA	871	6	+	Arabidopsis thaliana
PH02Gene31446	TCCC-motif	TCTCCCT	956	7	-	Spinacia oleracea	part of a light responsive element
PH02Gene31446	TCCC-motif	TCTCCCT	980	7	-	Spinacia oleracea	part of a light responsive element
PH02Gene31446	TCCC-motif	TCTCCCT	1000	7	-	Spinacia oleracea	part of a light responsive element
PH02Gene31446	TCCC-motif	TCTCCCT	1006	7	-	Spinacia oleracea	part of a light responsive element
PH02Gene31446	ABRE	ACGTG	1488	5	-	Arabidopsis thaliana	cis-acting element involved in the abscisic acid responsiveness
PH02Gene31446	TATA-box	ccTATAAAaa	49	9	-	Arabidopsis thaliana	core promoter element around -30 of transcription start
PH02Gene31446	TATA-box	TATAAAT	50	7	-	Brassica juncea	core promoter element around -30 of transcription start
PH02Gene31446	TATA-box	TATAAA	51	6	-	Helianthus annuus	core promoter element around -30 of transcription start
PH02Gene31446	TATA-box	TATAA	52	5	-	Arabidopsis thaliana	core promoter element around -30 of transcription start
PH02Gene31446	TATA-box	TATA	53	4	+	Arabidopsis thaliana	core promoter element around -30 of transcription start
PH02Gene31446	TATA-box	TATA	77	4	+	Arabidopsis thaliana	core promoter element around -30 of transcription start
PH02Gene31446	TATA-box	TATATAA	282	7	-	Arabidopsis thaliana	core promoter element around -30 of transcription start
PH02Gene31446	TATA-box	TATATA	283	6	+	Arabidopsis thaliana	core promoter element around -30 of transcription start
PH02Gene31446	TATA-box	TATA	285	4	+	Arabidopsis thaliana	core promoter element around -30 of transcription start
PH02Gene31446	TATA-box	TATA	336	4	+	Arabidopsis thaliana	core promoter element around -30 of transcription start
PH02Gene31446	TATA-box	TATA	426	4	+	Arabidopsis thaliana	core promoter element around -30 of transcription start
PH02Gene31446	TATA-box	ATATAA	507	6	+	Brassica oleracea	core promoter element around -30 of transcription start
PH02Gene31446	TATA-box	TATA	508	4	+	Arabidopsis thaliana	core promoter element around -30 of transcription start
PH02Gene31446	TATA-box	TATA	597	4	+	Arabidopsis thaliana	core promoter element around -30 of transcription start
PH02Gene31446	TATA-box	ATTATA	697	6	+	Brassica napus	core promoter element around -30 of transcription start
PH02Gene31446	TATA-box	TATAA	698	5	-	Arabidopsis thaliana	core promoter element around -30 of transcription start
PH02Gene31446	TATA-box	TATA	699	4	+	Arabidopsis thaliana	core promoter element around -30 of transcription start
PH02Gene31446	TATA-box	TATAAAT	770	7	-	Brassica juncea	core promoter element around -30 of transcription start
PH02Gene31446	TATA-box	TATAAA	771	6	-	Helianthus annuus	core promoter element around -30 of transcription start
PH02Gene31446	TATA-box	TATAA	772	5	-	Arabidopsis thaliana	core promoter element around -30 of transcription start
PH02Gene31446	TATA-box	TATA	773	4	+	Arabidopsis thaliana	core promoter element around -30 of transcription start
PH02Gene31446	TATA-box	TATATAA	870	7	-	Arabidopsis thaliana	core promoter element around -30 of transcription start
PH02Gene31446	TATA-box	TATATA	871	6	+	Arabidopsis thaliana	core promoter element around -30 of transcription start
PH02Gene31446	TATA-box	ATATAA	872	6	+	Brassica oleracea	core promoter element around -30 of transcription start
PH02Gene31446	TATA-box	TATA	873	4	+	Arabidopsis thaliana	core promoter element around -30 of transcription start
PH02Gene31446	TATA-box	TACAAAA	1048	7	-	Oryza sativa	core promoter element around -30 of transcription start
PH02Gene31446	TATA-box	TACATAAA	1080	8	-	Oryza sativa	core promoter element around -30 of transcription start
PH02Gene31446	TATA-box	TATA	1105	4	-	Arabidopsis thaliana	core promoter element around -30 of transcription start
PH02Gene31446	TATA-box	TACATAAA	1118	8	-	Oryza sativa	core promoter element around -30 of transcription start
PH02Gene31446	TATA-box	TATA	1347	4	-	Arabidopsis thaliana	core promoter element around -30 of transcription start
PH02Gene31446	TATA-box	ATATAA	1657	6	+	Brassica oleracea	core promoter element around -30 of transcription start
PH02Gene31446	TATA-box	TATA	1658	4	-	Arabidopsis thaliana	core promoter element around -30 of transcription start
PH02Gene31446	TATA-box	TATAAA	1942	6	-	Helianthus annuus	core promoter element around -30 of transcription start
PH02Gene31446	TATA-box	TATAA	1943	5	-	Arabidopsis thaliana	core promoter element around -30 of transcription start
PH02Gene31446	TATA-box	TATA	1944	4	-	Arabidopsis thaliana	core promoter element around -30 of transcription start
PH02Gene39505	CGTCA-motif	CGTCA	519	5	-	Hordeum vulgare	cis-acting regulatory element involved in the MeJA-responsiveness
PH02Gene39505	CGTCA-motif	CGTCA	1079	5	+	Hordeum vulgare	cis-acting regulatory element involved in the MeJA-responsiveness
PH02Gene39505	CGTCA-motif	CGTCA	1144	5	+	Hordeum vulgare	cis-acting regulatory element involved in the MeJA-responsiveness
PH02Gene39505	CGTCA-motif	CGTCA	1795	5	+	Hordeum vulgare	cis-acting regulatory element involved in the MeJA-responsiveness
PH02Gene39505	A-box	CCGTCC	1167	6	+	Petroselinum crispum	cis-acting regulatory element
PH02Gene39505	Unnamed__2	CCCCGG	1225	6	+	Zea mays
PH02Gene39505	TGA-element	AACGAC	1042	6	-	Brassica oleracea	auxin-responsive element
PH02Gene39505	Unnamed__4	CTCC	131	4	-	Petroselinum hortense
PH02Gene39505	Unnamed__4	CTCC	364	4	-	Petroselinum hortense
PH02Gene39505	Unnamed__4	CTCC	527	4	+	Petroselinum hortense
PH02Gene39505	Unnamed__4	CTCC	725	4	+	Petroselinum hortense
PH02Gene39505	Unnamed__4	CTCC	888	4	-	Petroselinum hortense
PH02Gene39505	Unnamed__4	CTCC	907	4	+	Petroselinum hortense
PH02Gene39505	Unnamed__4	CTCC	912	4	+	Petroselinum hortense
PH02Gene39505	Unnamed__4	CTCC	930	4	+	Petroselinum hortense
PH02Gene39505	Unnamed__4	CTCC	960	4	+	Petroselinum hortense
PH02Gene39505	Unnamed__4	CTCC	1054	4	+	Petroselinum hortense
PH02Gene39505	Unnamed__4	CTCC	1119	4	+	Petroselinum hortense
PH02Gene39505	Unnamed__4	CTCC	1172	4	+	Petroselinum hortense
PH02Gene39505	Unnamed__4	CTCC	1285	4	+	Petroselinum hortense
PH02Gene39505	Unnamed__4	CTCC	1300	4	+	Petroselinum hortense
PH02Gene39505	Unnamed__4	CTCC	1316	4	+	Petroselinum hortense
PH02Gene39505	Unnamed__4	CTCC	1412	4	+	Petroselinum hortense
PH02Gene39505	Unnamed__4	CTCC	1516	4	-	Petroselinum hortense
PH02Gene39505	Unnamed__4	CTCC	1535	4	+	Petroselinum hortense
PH02Gene39505	Unnamed__4	CTCC	1546	4	-	Petroselinum hortense
PH02Gene39505	Unnamed__4	CTCC	1602	4	-	Petroselinum hortense
PH02Gene39505	Unnamed__4	CTCC	1636	4	-	Petroselinum hortense
PH02Gene39505	Unnamed__4	CTCC	1720	4	-	Petroselinum hortense
PH02Gene39505	Unnamed__4	CTCC	1737	4	-	Petroselinum hortense
PH02Gene39505	Unnamed__4	CTCC	1759	4	-	Petroselinum hortense
PH02Gene39505	Unnamed__4	CTCC	1881	4	-	Petroselinum hortense
PH02Gene39505	GT1-motif	GGTTAA	431	6	+	Arabidopsis thaliana	light responsive element
PH02Gene39505	GT1-motif	GGTTAA	1002	6	-	Arabidopsis thaliana	light responsive element
PH02Gene39505	CAT-box	GCCACT	581	6	+	Arabidopsis thaliana	cis-acting regulatory element related to meristem expression
PH02Gene39505	CAT-box	GCCACT	1281	6	+	Arabidopsis thaliana	cis-acting regulatory element related to meristem expression
PH02Gene39505	MYB	CAACCA	755	6	-	Arabidopsis thaliana
PH02Gene39505	GATA-motif	GATAGGG	359	7	+	Pisum sativum	part of a light responsive element
PH02Gene39505	Sp1	GGGCGG	1121	6	-	Oryza sativa	light responsive element
PH02Gene39505	CCGTCC-box	CCGTCC	1167	6	+	Petroselinum hortense
PH02Gene39505	GC-motif	CCCCCG	1109	6	+	Zea mays	enhancer-like element involved in anoxic specific inducibility
PH02Gene39505	GC-motif	CCCCCG	1224	6	+	Zea mays	enhancer-like element involved in anoxic specific inducibility
PH02Gene39505	GC-motif	CGCCGCGCA	1357	9	+	Oryza sativa	?
PH02Gene39505	O2-site	GATGATGTGG	932	9	-	Zea mays	cis-acting regulatory element involved in zein metabolism regulation
PH02Gene39505	CCGTCC motif	CCGTCC	1167	6	+	Nicotiana tabacum
PH02Gene39505	ABRE4	CACGTA	480	6	+	Zea mays
PH02Gene39505	ABRE4	CACGTA	949	6	+	Zea mays
PH02Gene39505	TGACG-motif	TGACG	519	5	+	Hordeum vulgare	cis-acting regulatory element involved in the MeJA-responsiveness
PH02Gene39505	TGACG-motif	TGACG	1079	5	-	Hordeum vulgare	cis-acting regulatory element involved in the MeJA-responsiveness
PH02Gene39505	TGACG-motif	TGACG	1144	5	-	Hordeum vulgare	cis-acting regulatory element involved in the MeJA-responsiveness
PH02Gene39505	TGACG-motif	TGACG	1795	5	-	Hordeum vulgare	cis-acting regulatory element involved in the MeJA-responsiveness
PH02Gene39505	TCCC-motif	TCTCCCT	362	7	-	Spinacia oleracea	part of a light responsive element
PH02Gene39505	STRE	AGGGG	158	5	-	Arabidopsis thaliana
PH02Gene39505	STRE	AGGGG	1124	5	-	Arabidopsis thaliana
PH02Gene39505	CAAT-box	CCAAT	187	5	-	Arabidopsis thaliana	common cis-acting element in promoter and enhancer regions
PH02Gene39505	CAAT-box	CAAT	222	4	-	Nicotiana glutinosa
PH02Gene39505	CAAT-box	CAAAT	252	5	-	Pisum sativum	common cis-acting element in promoter and enhancer regions
PH02Gene39505	CAAT-box	CCAAT	291	5	-	Arabidopsis thaliana	common cis-acting element in promoter and enhancer regions
PH02Gene39505	CAAT-box	CAAT	338	4	+	Nicotiana glutinosa
PH02Gene39505	CAAT-box	CCAAT	377	5	+	Arabidopsis thaliana	common cis-acting element in promoter and enhancer regions
PH02Gene39505	CAAT-box	CAAT	378	4	+	Nicotiana glutinosa
PH02Gene39505	CAAT-box	CAAT	390	4	-	Nicotiana glutinosa
PH02Gene39505	CAAT-box	CAAAT	409	5	+	Pisum sativum	common cis-acting element in promoter and enhancer regions
PH02Gene39505	CAAT-box	CAAT	446	4	+	Nicotiana glutinosa
PH02Gene39505	CAAT-box	CCAAT	515	5	+	Arabidopsis thaliana	common cis-acting element in promoter and enhancer regions
PH02Gene39505	CAAT-box	CAAT	516	4	+	Nicotiana glutinosa
PH02Gene39505	CAAT-box	CAAT	642	4	+	Nicotiana glutinosa
PH02Gene39505	CAAT-box	CAAT	657	4	-	Nicotiana glutinosa
PH02Gene39505	CAAT-box	CAAT	683	4	-	Nicotiana glutinosa
PH02Gene39505	CAAT-box	CCAAT	718	5	-	Arabidopsis thaliana	common cis-acting element in promoter and enhancer regions
PH02Gene39505	CAAT-box	CAAT	763	4	+	Nicotiana glutinosa
PH02Gene39505	CAAT-box	CAAT	798	4	+	Nicotiana glutinosa
PH02Gene39505	CAAT-box	CAAT	828	4	-	Nicotiana glutinosa
PH02Gene39505	CAAT-box	TGCCAAC	1045	7	-	Petunia hybrida	common cis-acting element in promoter and enhancer regions
PH02Gene39505	CAAT-box	CAAT	1847	4	-	Nicotiana glutinosa
PH02Gene39505	CAAT-box	CAAAT	1895	5	-	Pisum sativum	common cis-acting element in promoter and enhancer regions
PH02Gene39505	CAAT-box	CAAAT	1934	5	+	Pisum sativum	common cis-acting element in promoter and enhancer regions
PH02Gene39505	CAAT-box	CAAT	1946	4	-	Nicotiana glutinosa
PH02Gene39505	ABRE	ACGTG	480	5	-	Arabidopsis thaliana	cis-acting element involved in the abscisic acid responsiveness
PH02Gene39505	ABRE	GCAACGTGTC	660	9	+	Hordeum vulgare	cis-acting element involved in the abscisic acid responsiveness
PH02Gene39505	ABRE	ACGTG	949	5	-	Arabidopsis thaliana	cis-acting element involved in the abscisic acid responsiveness
PH02Gene39505	ABRE	ACGTG	1137	5	+	Arabidopsis thaliana	cis-acting element involved in the abscisic acid responsiveness
PH02Gene39505	ABRE	ACGTG	1390	5	-	Arabidopsis thaliana	cis-acting element involved in the abscisic acid responsiveness
PH02Gene39505	ABRE	GCAACGTGTC	1460	9	-	Hordeum vulgare	cis-acting element involved in the abscisic acid responsiveness
PH02Gene39505	ABRE	CACGTG	1462	6	-	Arabidopsis thaliana	cis-acting element involved in the abscisic acid responsiveness
PH02Gene39505	ABRE	ACGTG	1463	5	+	Arabidopsis thaliana	cis-acting element involved in the abscisic acid responsiveness
PH02Gene39505	TATA-box	TATA	953	4	+	Arabidopsis thaliana	core promoter element around -30 of transcription start
PH02Gene39505	Box 4	ATTAAT	568	6	+	Petroselinum crispum	part of a conserved DNA module involved in light responsiveness
PH02Gene39505	G-Box	CACGTT	1390	6	+	Pisum sativum	cis-acting regulatory element involved in light responsiveness
PH02Gene39505	G-Box	CACGTG	1462	6	-	Pisum sativum	cis-acting regulatory element involved in light responsiveness
PH02Gene39505	Unnamed__1	CGTGG	479	5	-	Zea mays
PH02Gene39505	Unnamed__1	CGTGG	948	5	-	Zea mays
PH02Gene39505	Unnamed__1	CGTGG	1068	5	+	Zea mays
PH02Gene39505	Unnamed__1	CGTGG	1132	5	+	Zea mays
PH02Gene39505	Unnamed__1	CGTGG	1138	5	+	Zea mays
PH02Gene39505	Unnamed__1	CGTGG	1150	5	+	Zea mays
PH02Gene39505	Unnamed__1	CGTGG	1231	5	+	Zea mays
PH02Gene39505	Unnamed__1	CGTGG	1303	5	+	Zea mays
PH02Gene39505	Unnamed__1	CGTGG	1366	5	-	Zea mays
PH02Gene39505	Unnamed__1	CGTGG	1444	5	-	Zea mays
PH02Gene39505	Unnamed__1	GCCACGTGGC	1460	9	-	Petunia sp.
PH02Gene39505	Unnamed__1	CGTGG	1464	5	+	Zea mays
PH02Gene39505	Unnamed__1	CGTGG	1648	5	+	Zea mays
PH02Gene39505		motif_sequence	364	4	-	organism	short_function
PH02Gene39505		motif_sequence	483	4	-	organism	short_function
PH02Gene39505		motif_sequence	585	4	+	organism	short_function
PH02Gene39505		motif_sequence	881	4	-	organism	short_function
PH02Gene39505		motif_sequence	910	4	+	organism	short_function
PH02Gene39505		motif_sequence	1181	4	+	organism	short_function
PH02Gene39505		motif_sequence	1196	4	+	organism	short_function
PH02Gene39505		motif_sequence	1328	4	+	organism	short_function
PH02Gene39505		motif_sequence	1748	4	+	organism	short_function
PH02Gene39505		motif_sequence	1759	4	-	organism	short_function
PH02Gene39505		motif_sequence	1836	4	+	organism	short_function
PH02Gene39505		motif_sequence	1854	4	+	organism	short_function
PH02Gene39505		motif_sequence	1865	4	+	organism	short_function
PH02Gene39505	as-1	TGACG	519	5	+	Arabidopsis thaliana
PH02Gene39505	as-1	TGACG	1079	5	-	Arabidopsis thaliana
PH02Gene39505	as-1	TGACG	1144	5	-	Arabidopsis thaliana
PH02Gene39505	as-1	TGACG	1795	5	-	Arabidopsis thaliana
PH02Gene39505	MYC	CATTTG	1934	6	-	Arabidopsis thaliana
PH02Gene39505	G-box	TACGTG	480	6	-	Arabidopsis thaliana	cis-acting regulatory element involved in light responsiveness
PH02Gene39505	G-box	TACGTG	949	6	-	Arabidopsis thaliana	cis-acting regulatory element involved in light responsiveness
PH02Gene39505	G-box	CACGTC	1136	6	-	Zea mays	cis-acting regulatory element involved in light responsiveness
PH02Gene39505	G-box	CACGAC	1267	6	-	Zea mays	cis-acting regulatory element involved in light responsiveness
PH02Gene39505	G-box	tgACACGTGGCA	1459	11	+	Lycopersicon esculentum	cis-acting regulatory element involved in light responsiveness
PH02Gene39505	G-box	ACACGTGGC	1461	9	+	Brassica napus	cis-acting regulatory element involved in light responsiveness
PH02Gene39505	G-box	CACGTG	1462	6	-	Arabidopsis thaliana	cis-acting regulatory element involved in light responsiveness
PH02Gene39505	ARE	AAACCA	51	6	-	Zea mays	cis-acting regulatory element essential for the anaerobic induction
PH02Gene39505	ARE	AAACCA	164	6	-	Zea mays	cis-acting regulatory element essential for the anaerobic induction
PH02Gene39505	ARE	AAACCA	275	6	-	Zea mays	cis-acting regulatory element essential for the anaerobic induction
PH02Gene39505	ARE	AAACCA	469	6	-	Zea mays	cis-acting regulatory element essential for the anaerobic induction
PH02Gene39505	LTR	CCGAAA	922	6	-	Hordeum vulgare	cis-acting element involved in low-temperature responsiveness
PH02Gene39505	LTR	CCGAAA	1024	6	+	Hordeum vulgare	cis-acting element involved in low-temperature responsiveness
PH02Gene39505	ABRE3a	TACGTG	480	6	-	Zea mays
PH02Gene39505	ABRE3a	TACGTG	949	6	-	Zea mays
PH02Gene39505	dOCT	CACGGATC	1769	8	+	Zea mays
PH02Gene40520	ERE	ATTTCATA	1566	8	-	Nicotiana glutinos
PH02Gene40520	GC-motif	CCCCCG	672	6	+	Zea mays	enhancer-like element involved in anoxic specific inducibility
PH02Gene40520	MBS	CAACTG	956	6	-	Arabidopsis thaliana	MYB binding site involved in drought-inducibility
PH02Gene40520	CAT-box	GCCACT	432	6	-	Arabidopsis thaliana	cis-acting regulatory element related to meristem expression
PH02Gene40520	CAT-box	GCCACT	449	6	-	Arabidopsis thaliana	cis-acting regulatory element related to meristem expression
PH02Gene40520	CAT-box	GCCACT	715	6	-	Arabidopsis thaliana	cis-acting regulatory element related to meristem expression
PH02Gene40520	Myb-binding site	CAACAG	1840	6	+	Nicotiana tabacum
PH02Gene40520	MYB	CAACCA	541	6	+	Arabidopsis thaliana
PH02Gene40520	MYB	CAACCA	823	6	-	Arabidopsis thaliana
PH02Gene40520	MYB	CAACCA	1530	6	-	Arabidopsis thaliana
PH02Gene40520	MYB	CAACCA	1787	6	+	Arabidopsis thaliana
PH02Gene40520	MYB	TAACCA	1810	6	+	Arabidopsis thaliana
PH02Gene40520	MYB	CAACAG	1840	6	+	Arabidopsis thaliana
PH02Gene40520	GARE-motif	TCTGTTG	1840	7	-	Brassica oleracea	gibberellin-responsive element
PH02Gene40520	TCA-element	CCATCTTTTT	1925	10	-	Nicotiana tabacum	cis-acting element involved in salicylic acid responsiveness
PH02Gene40520	WUN-motif	CAATTACAT	933	9	-	Nicotiana glutinosa
PH02Gene40520	CGTCA-motif	CGTCA	1076	5	+	Hordeum vulgare	cis-acting regulatory element involved in the MeJA-responsiveness
PH02Gene40520	CGTCA-motif	CGTCA	1378	5	+	Hordeum vulgare	cis-acting regulatory element involved in the MeJA-responsiveness
PH02Gene40520	CGTCA-motif	CGTCA	1394	5	+	Hordeum vulgare	cis-acting regulatory element involved in the MeJA-responsiveness
PH02Gene40520	Unnamed__2	CCCCGG	99	6	-	Zea mays
PH02Gene40520	Unnamed__2	CCCCGG	673	6	+	Zea mays
PH02Gene40520	Unnamed__2	CCCCGG	756	6	+	Zea mays
PH02Gene40520	RY-element	CATGCATG	252	8	+	Helianthus annuus	cis-acting regulatory element involved in seed-specific regulation
PH02Gene40520	TGA-element	AACGAC	1089	6	+	Brassica oleracea	auxin-responsive element
PH02Gene40520	Unnamed__4	CTCC	118	4	-	Petroselinum hortense
PH02Gene40520	Unnamed__4	CTCC	138	4	-	Petroselinum hortense
PH02Gene40520	Unnamed__4	CTCC	240	4	-	Petroselinum hortense
PH02Gene40520	Unnamed__4	CTCC	457	4	-	Petroselinum hortense
PH02Gene40520	Unnamed__4	CTCC	637	4	+	Petroselinum hortense
PH02Gene40520	Unnamed__4	CTCC	670	4	+	Petroselinum hortense
PH02Gene40520	Unnamed__4	CTCC	694	4	+	Petroselinum hortense
PH02Gene40520	Unnamed__4	CTCC	766	4	-	Petroselinum hortense
PH02Gene40520	Unnamed__4	CTCC	769	4	-	Petroselinum hortense
PH02Gene40520	Unnamed__4	CTCC	797	4	-	Petroselinum hortense
PH02Gene40520	Unnamed__4	CTCC	837	4	-	Petroselinum hortense
PH02Gene40520	Unnamed__4	CTCC	1155	4	+	Petroselinum hortense
PH02Gene40520	Unnamed__4	CTCC	1206	4	-	Petroselinum hortense
PH02Gene40520	Unnamed__4	CTCC	1676	4	-	Petroselinum hortense
PH02Gene40520	Unnamed__4	CTCC	1823	4	-	Petroselinum hortense
PH02Gene40520	Unnamed__4	CTCC	1859	4	-	Petroselinum hortense
PH02Gene40520	Unnamed__4	CTCC	1897	4	-	Petroselinum hortense
PH02Gene40520	Unnamed__4	CTCC	1906	4	-	Petroselinum hortense
PH02Gene40520	GT1-motif	GGTTAA	1248	6	-	Arabidopsis thaliana	light responsive element
PH02Gene40520	Unnamed__16	GCTGCCCGTC	1211	9	+	Zea mays
PH02Gene40520	CARE	CAACTCCC	1822	8	-	Oryza sativa
PH02Gene40520	MYB-like sequence	TAACCA	1810	6	+	Arabidopsis thaliana
PH02Gene40520	LTR	CCGAAA	833	6	-	Hordeum vulgare	cis-acting element involved in low-temperature responsiveness
PH02Gene40520	LTR	CCGAAA	1233	6	-	Hordeum vulgare	cis-acting element involved in low-temperature responsiveness
PH02Gene40520	W box	TTGACC	898	6	+	Arabidopsis thaliana
PH02Gene40520	WRE3	CCACCT	1228	6	+	Pisum sativum
PH02Gene40520	WRE3	CCACCT	1602	6	+	Pisum sativum
PH02Gene40520	WRE3	CCACCT	1754	6	-	Pisum sativum
PH02Gene40520	Myb	CAACTG	956	6	-	Arabidopsis thaliana
PH02Gene40520	Myb	TAACTG	1280	6	-	Arabidopsis thaliana
PH02Gene40520	Unnamed__1	CGTGG	225	5	-	Zea mays
PH02Gene40520	Unnamed__1	CGTGG	744	5	+	Zea mays
PH02Gene40520	Unnamed__1	CGTGG	965	5	-	Zea mays
PH02Gene40520	Unnamed__1	CGTGG	1351	5	+	Zea mays
PH02Gene40520		motif_sequence	354	4	+	organism	short_function
PH02Gene40520		motif_sequence	457	4	-	organism	short_function
PH02Gene40520		motif_sequence	593	4	+	organism	short_function
PH02Gene40520		motif_sequence	668	4	+	organism	short_function
PH02Gene40520		motif_sequence	748	4	-	organism	short_function
PH02Gene40520		motif_sequence	803	4	-	organism	short_function
PH02Gene40520		motif_sequence	810	4	-	organism	short_function
PH02Gene40520		motif_sequence	857	4	-	organism	short_function
PH02Gene40520		motif_sequence	1138	4	+	organism	short_function
PH02Gene40520		motif_sequence	1275	4	+	organism	short_function
PH02Gene40520		motif_sequence	1277	4	-	organism	short_function
PH02Gene40520		motif_sequence	1302	4	-	organism	short_function
PH02Gene40520		motif_sequence	1465	4	+	organism	short_function
PH02Gene40520		motif_sequence	1507	4	-	organism	short_function
PH02Gene40520		motif_sequence	1660	4	+	organism	short_function
PH02Gene40520		motif_sequence	1666	4	-	organism	short_function
PH02Gene40520	as-1	TGACG	1076	5	-	Arabidopsis thaliana
PH02Gene40520	as-1	TGACG	1378	5	-	Arabidopsis thaliana
PH02Gene40520	as-1	TGACG	1394	5	-	Arabidopsis thaliana
PH02Gene40520	Unnamed__6	taTAAATATct	459	10	-	Zea mays
PH02Gene40520	ABRE	GCCGCGTGGC	445	9	+	Oryza sativa	cis-acting element involved in the abscisic acid responsiveness
PH02Gene40520	ABRE	TACGGTC	1416	7	+	Arabidopsis thaliana	cis-acting element involved in the abscisic acid responsiveness
PH02Gene40520	TATA-box	TATA	45	4	+	Arabidopsis thaliana	core promoter element around -30 of transcription start
PH02Gene40520	TATA-box	TATATAA	111	7	-	Arabidopsis thaliana	core promoter element around -30 of transcription start
PH02Gene40520	TATA-box	TATATA	112	6	+	Arabidopsis thaliana	core promoter element around -30 of transcription start
PH02Gene40520	TATA-box	TATA	114	4	+	Arabidopsis thaliana	core promoter element around -30 of transcription start
PH02Gene40520	TATA-box	TATAAAA	158	7	-	Pisum sativum	core promoter element around -30 of transcription start
PH02Gene40520	TATA-box	TATAAA	159	6	-	Helianthus annuus	core promoter element around -30 of transcription start
PH02Gene40520	TATA-box	TATATAA	160	7	-	Arabidopsis thaliana	core promoter element around -30 of transcription start
PH02Gene40520	TATA-box	TATATA	161	6	+	Arabidopsis thaliana	core promoter element around -30 of transcription start
PH02Gene40520	TATA-box	ATATAA	162	6	+	Brassica oleracea	core promoter element around -30 of transcription start
PH02Gene40520	TATA-box	TATA	163	4	+	Arabidopsis thaliana	core promoter element around -30 of transcription start
PH02Gene40520	TATA-box	taTATAAAtc	460	9	-	Arabidopsis thaliana	core promoter element around -30 of transcription start
PH02Gene40520	TATA-box	ATATAT	461	6	+	Brassica napus	core promoter element around -30 of transcription start
PH02Gene40520	TATA-box	TATATA	462	6	+	Arabidopsis thaliana	core promoter element around -30 of transcription start
PH02Gene40520	TATA-box	ATATAT	463	6	+	Brassica napus	core promoter element around -30 of transcription start
PH02Gene40520	TATA-box	TATATA	464	6	+	Arabidopsis thaliana	core promoter element around -30 of transcription start
PH02Gene40520	TATA-box	ATATAT	465	6	+	Brassica napus	core promoter element around -30 of transcription start
PH02Gene40520	TATA-box	TATATA	466	6	+	Arabidopsis thaliana	core promoter element around -30 of transcription start
PH02Gene40520	TATA-box	TATA	468	4	+	Arabidopsis thaliana	core promoter element around -30 of transcription start
PH02Gene40520	TATA-box	TACAAAA	1012	7	+	Oryza sativa	core promoter element around -30 of transcription start
PH02Gene40520	TATA-box	ccTATAAAaa	1144	9	+	Arabidopsis thaliana	core promoter element around -30 of transcription start
PH02Gene40520	TATA-box	TATA	1146	4	-	Arabidopsis thaliana	core promoter element around -30 of transcription start
PH02Gene40520	TATA-box	TATA	1296	4	-	Arabidopsis thaliana	core promoter element around -30 of transcription start
PH02Gene40520	TATA-box	ccTATAAAaa	1850	9	+	Arabidopsis thaliana	core promoter element around -30 of transcription start
PH02Gene40520	TATA-box	TATA	1852	4	-	Arabidopsis thaliana	core promoter element around -30 of transcription start
PH02Gene40520	TATA-box	TATA	1952	4	-	Arabidopsis thaliana	core promoter element around -30 of transcription start
PH02Gene40520	AT~TATA-box	TATATA	112	6	+	Arabidopsis thaliana
PH02Gene40520	AT~TATA-box	TATATAAA	159	8	-	Arabidopsis thaliana
PH02Gene40520	AT~TATA-box	TATATA	161	6	+	Arabidopsis thaliana
PH02Gene40520	AT~TATA-box	TATATA	462	6	+	Arabidopsis thaliana
PH02Gene40520	AT~TATA-box	TATATA	464	6	+	Arabidopsis thaliana
PH02Gene40520	AT~TATA-box	TATATA	466	6	+	Arabidopsis thaliana
PH02Gene40520	TGACG-motif	TGACG	1076	5	-	Hordeum vulgare	cis-acting regulatory element involved in the MeJA-responsiveness
PH02Gene40520	TGACG-motif	TGACG	1378	5	-	Hordeum vulgare	cis-acting regulatory element involved in the MeJA-responsiveness
PH02Gene40520	TGACG-motif	TGACG	1394	5	-	Hordeum vulgare	cis-acting regulatory element involved in the MeJA-responsiveness
PH02Gene40520	STRE	AGGGG	1423	5	+	Arabidopsis thaliana
PH02Gene40520	STRE	AGGGG	1447	5	+	Arabidopsis thaliana
PH02Gene40520	CAAT-box	CAAT	37	4	-	Nicotiana glutinosa
PH02Gene40520	CAAT-box	CAAT	424	4	+	Nicotiana glutinosa
PH02Gene40520	CAAT-box	CAAT	437	4	+	Nicotiana glutinosa
PH02Gene40520	CAAT-box	CAAT	647	4	-	Nicotiana glutinosa
PH02Gene40520	CAAT-box	CCAAT	821	5	-	Arabidopsis thaliana	common cis-acting element in promoter and enhancer regions
PH02Gene40520	CAAT-box	CAAAT	891	5	+	Pisum sativum	common cis-acting element in promoter and enhancer regions
PH02Gene40520	CAAT-box	CCAAT	917	5	-	Arabidopsis thaliana	common cis-acting element in promoter and enhancer regions
PH02Gene40520	CAAT-box	CAAT	938	4	-	Nicotiana glutinosa
PH02Gene40520	CAAT-box	CAAT	1029	4	-	Nicotiana glutinosa
PH02Gene40520	CAAT-box	CAAT	1033	4	+	Nicotiana glutinosa
PH02Gene40520	CAAT-box	CAAAT	1084	5	+	Pisum sativum	common cis-acting element in promoter and enhancer regions
PH02Gene40520	CAAT-box	CCAAT	1118	5	+	Arabidopsis thaliana	common cis-acting element in promoter and enhancer regions
PH02Gene40520	CAAT-box	CAAT	1119	4	+	Nicotiana glutinosa
PH02Gene40520	CAAT-box	CAAAT	1124	5	+	Pisum sativum	common cis-acting element in promoter and enhancer regions
PH02Gene40520	CAAT-box	CAAT	1299	4	-	Nicotiana glutinosa
PH02Gene40520	CAAT-box	CAAAT	1381	5	+	Pisum sativum	common cis-acting element in promoter and enhancer regions
PH02Gene40520	CAAT-box	CAAT	1452	4	-	Nicotiana glutinosa
PH02Gene40520	CAAT-box	CAAAT	1456	5	-	Pisum sativum	common cis-acting element in promoter and enhancer regions
PH02Gene40520	CAAT-box	CAAT	1470	4	+	Nicotiana glutinosa
PH02Gene40520	CAAT-box	CAAT	1577	4	-	Nicotiana glutinosa
PH02Gene40520	CAAT-box	CAAT	1615	4	-	Nicotiana glutinosa
PH02Gene40520	CAAT-box	CAAT	1807	4	+	Nicotiana glutinosa
PH02Gene40520	CAAT-box	CAAT	1960	4	-	Nicotiana glutinosa
PH02Gene40520	CAAT-box	CAAT	1994	4	-	Nicotiana glutinosa
PH02Gene43214	TATA	TATAAAAT	1428	8	+	Arabidopsis thaliana
PH02Gene43214	TATA	TATAAAAT	1802	8	-	Arabidopsis thaliana
PH02Gene43214	TATA-box	ATATAT	19	6	+	Brassica napus	core promoter element around -30 of transcription start
PH02Gene43214	TATA-box	TATATA	20	6	+	Arabidopsis thaliana	core promoter element around -30 of transcription start
PH02Gene43214	TATA-box	ATATAT	21	6	+	Brassica napus	core promoter element around -30 of transcription start
PH02Gene43214	TATA-box	TATA	22	4	+	Arabidopsis thaliana	core promoter element around -30 of transcription start
PH02Gene43214	TATA-box	TATAAA	60	6	-	Helianthus annuus	core promoter element around -30 of transcription start
PH02Gene43214	TATA-box	TATATAA	61	7	-	Arabidopsis thaliana	core promoter element around -30 of transcription start
PH02Gene43214	TATA-box	TATATA	62	6	+	Arabidopsis thaliana	core promoter element around -30 of transcription start
PH02Gene43214	TATA-box	ATATAA	63	6	+	Brassica oleracea	core promoter element around -30 of transcription start
PH02Gene43214	TATA-box	TATA	64	4	+	Arabidopsis thaliana	core promoter element around -30 of transcription start
PH02Gene43214	TATA-box	TATAAAT	87	7	-	Brassica juncea	core promoter element around -30 of transcription start
PH02Gene43214	TATA-box	TATAAA	88	6	-	Helianthus annuus	core promoter element around -30 of transcription start
PH02Gene43214	TATA-box	TATAA	89	5	-	Arabidopsis thaliana	core promoter element around -30 of transcription start
PH02Gene43214	TATA-box	TATA	90	4	+	Arabidopsis thaliana	core promoter element around -30 of transcription start
PH02Gene43214	TATA-box	ATATAA	385	6	+	Brassica oleracea	core promoter element around -30 of transcription start
PH02Gene43214	TATA-box	TATA	386	4	+	Arabidopsis thaliana	core promoter element around -30 of transcription start
PH02Gene43214	TATA-box	TACAAAA	1167	7	-	Oryza sativa	core promoter element around -30 of transcription start
PH02Gene43214	TATA-box	TATTTAAA	1297	8	+	Arabidopsis thaliana	core promoter element around -30 of transcription start
PH02Gene43214	TATA-box	TATA	1428	4	-	Arabidopsis thaliana	core promoter element around -30 of transcription start
PH02Gene43214	TATA-box	TATTTAAA	1731	8	+	Arabidopsis thaliana	core promoter element around -30 of transcription start
PH02Gene43214	TATA-box	TATTTAAA	1748	8	-	Arabidopsis thaliana	core promoter element around -30 of transcription start
PH02Gene43214	TATA-box	TATAAA	1790	6	-	Helianthus annuus	core promoter element around -30 of transcription start
PH02Gene43214	TATA-box	TATAA	1791	5	-	Arabidopsis thaliana	core promoter element around -30 of transcription start
PH02Gene43214	TATA-box	TATA	1792	4	-	Arabidopsis thaliana	core promoter element around -30 of transcription start
PH02Gene43214	TATA-box	TATAAAA	1803	7	-	Pisum sativum	core promoter element around -30 of transcription start
PH02Gene43214	TATA-box	TATAAA	1804	6	-	Helianthus annuus	core promoter element around -30 of transcription start
PH02Gene43214	TATA-box	TATAA	1805	5	-	Arabidopsis thaliana	core promoter element around -30 of transcription start
PH02Gene43214	TATA-box	TATA	1806	4	-	Arabidopsis thaliana	core promoter element around -30 of transcription start
PH02Gene43214	TATA-box	TATAAAA	1854	7	-	Pisum sativum	core promoter element around -30 of transcription start
PH02Gene43214	TATA-box	TATAAA	1855	6	-	Helianthus annuus	core promoter element around -30 of transcription start
PH02Gene43214	TATA-box	TATAA	1856	5	-	Arabidopsis thaliana	core promoter element around -30 of transcription start
PH02Gene43214	TATA-box	TATA	1857	4	-	Arabidopsis thaliana	core promoter element around -30 of transcription start
PH02Gene43214	MRE	AACCTAA	1559	7	-	Petroselinum crispum	MYB binding site involved in light responsiveness
PH02Gene43214	AT~TATA-box	TATATA	20	6	+	Arabidopsis thaliana
PH02Gene43214	AT~TATA-box	TATATAAA	60	8	-	Arabidopsis thaliana
PH02Gene43214	AT~TATA-box	TATATA	62	6	+	Arabidopsis thaliana
PH02Gene43214	CAAT-box	CAAT	5	4	+	Nicotiana glutinosa
PH02Gene43214	CAAT-box	CCAAT	16	5	+	Arabidopsis thaliana	common cis-acting element in promoter and enhancer regions
PH02Gene43214	CAAT-box	CAAT	17	4	+	Nicotiana glutinosa
PH02Gene43214	CAAT-box	CAAAT	25	5	-	Pisum sativum	common cis-acting element in promoter and enhancer regions
PH02Gene43214	CAAT-box	CAAT	164	4	-	Nicotiana glutinosa
PH02Gene43214	CAAT-box	CAAT	225	4	-	Nicotiana glutinosa
PH02Gene43214	CAAT-box	CAAT	236	4	+	Nicotiana glutinosa
PH02Gene43214	CAAT-box	CAAT	253	4	+	Nicotiana glutinosa
PH02Gene43214	CAAT-box	CAAAT	290	5	+	Pisum sativum	common cis-acting element in promoter and enhancer regions
PH02Gene43214	CAAT-box	CAAT	375	4	+	Nicotiana glutinosa
PH02Gene43214	CAAT-box	CAAT	404	4	+	Nicotiana glutinosa
PH02Gene43214	CAAT-box	CAAAT	471	5	-	Pisum sativum	common cis-acting element in promoter and enhancer regions
PH02Gene43214	CAAT-box	CAAAT	805	5	-	Pisum sativum	common cis-acting element in promoter and enhancer regions
PH02Gene43214	CAAT-box	CAAAT	824	5	-	Pisum sativum	common cis-acting element in promoter and enhancer regions
PH02Gene43214	CAAT-box	CAAT	836	4	-	Nicotiana glutinosa
PH02Gene43214	CAAT-box	CAAT	925	4	+	Nicotiana glutinosa
PH02Gene43214	CAAT-box	CAAAT	1082	5	-	Pisum sativum	common cis-acting element in promoter and enhancer regions
PH02Gene43214	CAAT-box	CAAT	1091	4	-	Nicotiana glutinosa
PH02Gene43214	CAAT-box	CAAT	1123	4	+	Nicotiana glutinosa
PH02Gene43214	CAAT-box	CAAT	1164	4	+	Nicotiana glutinosa
PH02Gene43214	CAAT-box	CAAAT	1198	5	+	Pisum sativum	common cis-acting element in promoter and enhancer regions
PH02Gene43214	CAAT-box	CAAAT	1222	5	-	Pisum sativum	common cis-acting element in promoter and enhancer regions
PH02Gene43214	CAAT-box	CAAAT	1342	5	+	Pisum sativum	common cis-acting element in promoter and enhancer regions
PH02Gene43214	CAAT-box	CAAAT	1349	5	+	Pisum sativum	common cis-acting element in promoter and enhancer regions
PH02Gene43214	CAAT-box	CAAAT	1459	5	+	Pisum sativum	common cis-acting element in promoter and enhancer regions
PH02Gene43214	CAAT-box	CAAAT	1497	5	+	Pisum sativum	common cis-acting element in promoter and enhancer regions
PH02Gene43214	CAAT-box	CAAAT	1505	5	-	Pisum sativum	common cis-acting element in promoter and enhancer regions
PH02Gene43214	CAAT-box	CAAAT	1531	5	-	Pisum sativum	common cis-acting element in promoter and enhancer regions
PH02Gene43214	CAAT-box	CAAAT	1611	5	-	Pisum sativum	common cis-acting element in promoter and enhancer regions
PH02Gene43214	CAAT-box	CCAAT	1620	5	+	Arabidopsis thaliana	common cis-acting element in promoter and enhancer regions
PH02Gene43214	CAAT-box	CAAT	1621	4	+	Nicotiana glutinosa
PH02Gene43214	CAAT-box	CAAT	1623	4	-	Nicotiana glutinosa
PH02Gene43214	CAAT-box	CAAAT	1718	5	-	Pisum sativum	common cis-acting element in promoter and enhancer regions
PH02Gene43214	CAAT-box	CAAT	1740	4	-	Nicotiana glutinosa
PH02Gene43214	CAAT-box	CAAAT	1769	5	-	Pisum sativum	common cis-acting element in promoter and enhancer regions
PH02Gene43214	CAAT-box	CCAAT	1826	5	+	Arabidopsis thaliana	common cis-acting element in promoter and enhancer regions
PH02Gene43214	CAAT-box	CAAT	1827	4	+	Nicotiana glutinosa
PH02Gene43214	CAAT-box	CAAAT	1866	5	-	Pisum sativum	common cis-acting element in promoter and enhancer regions
PH02Gene43214	CAAT-box	CAAAT	1950	5	-	Pisum sativum	common cis-acting element in promoter and enhancer regions
PH02Gene43214	CAAT-box	CAAT	1980	4	-	Nicotiana glutinosa
PH02Gene43214	STRE	AGGGG	541	5	+	Arabidopsis thaliana
PH02Gene43214	STRE	AGGGG	592	5	+	Arabidopsis thaliana
PH02Gene43214	STRE	AGGGG	642	5	+	Arabidopsis thaliana
PH02Gene43214	STRE	AGGGG	693	5	+	Arabidopsis thaliana
PH02Gene43214	STRE	AGGGG	740	5	+	Arabidopsis thaliana
PH02Gene43214	STRE	AGGGG	746	5	+	Arabidopsis thaliana
PH02Gene43214	STRE	AGGGG	757	5	+	Arabidopsis thaliana
PH02Gene43214	STRE	AGGGG	772	5	+	Arabidopsis thaliana
PH02Gene43214	STRE	AGGGG	778	5	+	Arabidopsis thaliana
PH02Gene43214	CTAG-motif	ACTAGCAGAA	204	9	-	Avena sativa
PH02Gene43214	ATCT-motif	AATCTAATCC	1351	9	+	Pisum sativum	part of a conserved DNA module involved in light responsiveness
PH02Gene43214	WRE3	CCACCT	346	6	+	Pisum sativum
PH02Gene43214	WRE3	CCACCT	563	6	-	Pisum sativum
PH02Gene43214	WRE3	CCACCT	576	6	-	Pisum sativum
PH02Gene43214	WRE3	CCACCT	614	6	-	Pisum sativum
PH02Gene43214	WRE3	CCACCT	670	6	-	Pisum sativum
PH02Gene43214	Myb	TAACTG	184	6	+	Arabidopsis thaliana
PH02Gene43214	Myb	CAACTG	327	6	-	Arabidopsis thaliana
PH02Gene43214	LTR	CCGAAA	859	6	-	Hordeum vulgare	cis-acting element involved in low-temperature responsiveness
PH02Gene43214	LTR	CCGAAA	1055	6	+	Hordeum vulgare	cis-acting element involved in low-temperature responsiveness
PH02Gene43214	W box	TTGACC	1051	6	+	Arabidopsis thaliana
PH02Gene43214	W box	TTGACC	1071	6	+	Arabidopsis thaliana
PH02Gene43214	W box	TTGACC	1312	6	-	Arabidopsis thaliana
PH02Gene43214	W box	TTGACC	1332	6	-	Arabidopsis thaliana
PH02Gene43214	W box	TTGACC	1705	6	+	Arabidopsis thaliana
PH02Gene43214	ARE	AAACCA	532	6	+	Zea mays	cis-acting regulatory element essential for the anaerobic induction
PH02Gene43214	ARE	AAACCA	1206	6	+	Zea mays	cis-acting regulatory element essential for the anaerobic induction
PH02Gene43214	ARE	AAACCA	1316	6	+	Zea mays	cis-acting regulatory element essential for the anaerobic induction
PH02Gene43214	TCA	TCATCTTCAT	1039	9	-	Pisum sativum
PH02Gene43214		motif_sequence	324	4	-	organism	short_function
PH02Gene43214		motif_sequence	508	4	-	organism	short_function
PH02Gene43214		motif_sequence	896	4	+	organism	short_function
PH02Gene43214		motif_sequence	920	4	+	organism	short_function
PH02Gene43214		motif_sequence	1010	4	-	organism	short_function
PH02Gene43214		motif_sequence	1044	4	-	organism	short_function
PH02Gene43214		motif_sequence	1412	4	-	organism	short_function
PH02Gene43214		motif_sequence	1484	4	+	organism	short_function
PH02Gene43214		motif_sequence	1688	4	+	organism	short_function
PH02Gene43214		motif_sequence	1696	4	+	organism	short_function
PH02Gene43214		motif_sequence	1724	4	+	organism	short_function
PH02Gene43214		motif_sequence	1780	4	-	organism	short_function
PH02Gene43214	MYC	CATGTG	152	6	-	Arabidopsis thaliana
PH02Gene43214	MYC	CATGTG	173	6	-	Arabidopsis thaliana
PH02Gene43214	MYC	CATTTG	1198	6	-	Arabidopsis thaliana
PH02Gene43214	MYC	CATTTG	1610	6	+	Arabidopsis thaliana
PH02Gene43214	MYC	CAATTG	1621	6	-	Arabidopsis thaliana
PH02Gene43214	MYC	CATTTG	1949	6	+	Arabidopsis thaliana
PH02Gene43214	GATA-motif	AAGGATAAGG	122	9	-	Solanum tuberosum	part of a light responsive element
PH02Gene43214	GARE-motif	TCTGTTG	81	7	-	Brassica oleracea	gibberellin-responsive element
PH02Gene43214	Myb-binding site	CAACAG	81	6	+	Nicotiana tabacum
PH02Gene43214	Myb-binding site	CAACAG	319	6	+	Nicotiana tabacum
PH02Gene43214	Myb-binding site	CAACAG	1210	6	+	Nicotiana tabacum
PH02Gene43214	Myb-binding site	CAACAG	1992	6	-	Nicotiana tabacum
PH02Gene43214	CAT-box	GCCACT	1214	6	-	Arabidopsis thaliana	cis-acting regulatory element related to meristem expression
PH02Gene43214	MYB	CAACAG	81	6	+	Arabidopsis thaliana
PH02Gene43214	MYB	CAACAG	319	6	+	Arabidopsis thaliana
PH02Gene43214	MYB	CAACCA	343	6	+	Arabidopsis thaliana
PH02Gene43214	MYB	CAACAG	1210	6	+	Arabidopsis thaliana
PH02Gene43214	MYB	CAACAG	1992	6	-	Arabidopsis thaliana
PH02Gene43214	GA-motif	ATAGATAA	1669	8	-	Arabidopsis thaliana	part of a light responsive element
PH02Gene43214	TCT-motif	TCTTAC	962	6	+	Arabidopsis thaliana	part of a light responsive element
PH02Gene43214	TCA-element	CCATCTTTTT	96	9	+	Nicotiana tabacum	cis-acting element involved in salicylic acid responsiveness
PH02Gene43214	A-box	CCGTCC	1403	6	-	Petroselinum crispum	cis-acting regulatory element
PH02Gene43214	A-box	CCGTCC	1966	6	+	Petroselinum crispum	cis-acting regulatory element
PH02Gene43214	AT-rich sequence	TAAAATACT	1172	9	+	Pisum sativum	element for maximal elicitor-mediated activation (2copies)
PH02Gene43214	F-box	CTATTCTCATT	43	10	+	Lycopersicon esculentum
PH02Gene43214	Unnamed__4	CTCC	362	4	+	Petroselinum hortense
PH02Gene43214	Unnamed__4	CTCC	365	4	+	Petroselinum hortense
PH02Gene43214	Unnamed__4	CTCC	558	4	-	Petroselinum hortense
PH02Gene43214	Unnamed__4	CTCC	561	4	-	Petroselinum hortense
PH02Gene43214	Unnamed__4	CTCC	567	4	-	Petroselinum hortense
PH02Gene43214	Unnamed__4	CTCC	580	4	-	Petroselinum hortense
PH02Gene43214	Unnamed__4	CTCC	596	4	-	Petroselinum hortense
PH02Gene43214	Unnamed__4	CTCC	609	4	-	Petroselinum hortense
PH02Gene43214	Unnamed__4	CTCC	612	4	-	Petroselinum hortense
PH02Gene43214	Unnamed__4	CTCC	618	4	-	Petroselinum hortense
PH02Gene43214	Unnamed__4	CTCC	631	4	-	Petroselinum hortense
PH02Gene43214	Unnamed__4	CTCC	646	4	-	Petroselinum hortense
PH02Gene43214	Unnamed__4	CTCC	659	4	-	Petroselinum hortense
PH02Gene43214	Unnamed__4	CTCC	662	4	-	Petroselinum hortense
PH02Gene43214	Unnamed__4	CTCC	681	4	-	Petroselinum hortense
PH02Gene43214	Unnamed__4	CTCC	697	4	-	Petroselinum hortense
PH02Gene43214	Unnamed__4	CTCC	710	4	-	Petroselinum hortense
PH02Gene43214	Unnamed__4	CTCC	713	4	-	Petroselinum hortense
PH02Gene43214	Unnamed__4	CTCC	729	4	-	Petroselinum hortense
PH02Gene43214	Unnamed__4	CTCC	744	4	-	Petroselinum hortense
PH02Gene43214	Unnamed__4	CTCC	760	4	-	Petroselinum hortense
PH02Gene43214	Unnamed__4	CTCC	776	4	-	Petroselinum hortense
PH02Gene43214	Unnamed__4	CTCC	790	4	-	Petroselinum hortense
PH02Gene43214	Unnamed__4	CTCC	878	4	+	Petroselinum hortense
PH02Gene43214	Unnamed__4	CTCC	1618	4	+	Petroselinum hortense
PH02Gene43214	Unnamed__2	CCCCGG	1004	6	-	Zea mays
PH02Gene43214	Unnamed__2	AACCTAACCT	1556	9	-	Petroselinum hortense
PH02Gene43214	I-box	AGATAAGG	1682	8	-	Triticum aestivum	part of a light responsive element
PH02Gene43214	ACE	GACACGTATG	954	9	-	Petroselinum crispum	cis-acting element involved in light responsiveness
PH02Gene43214	ERE	ATTTCATA	1270	8	+	Nicotiana glutinos
PH02Gene43214	ERE	ATTTTAAA	1299	8	-	Nicotiana glutinos
PH02Gene43214	ERE	ATTTCATA	1712	8	-	Nicotiana glutinos
PH02Gene43214	ERE	ATTTTAAA	1755	8	+	Nicotiana glutinos
PH02Gene43214	ERE	ATTTTAAA	1795	8	+	Nicotiana glutinos
PH02Gene43214	ERE	ATTTCATA	1845	8	+	Nicotiana glutinos
PH02Gene43214	AT-rich element	ATAGAAATCAA	1289	10	-	Glycine max	binding site of AT-rich DNA binding protein (ATBP-1)
PH02Gene43214	MBS	CAACTG	327	6	-	Arabidopsis thaliana	MYB binding site involved in drought-inducibility
PH02Gene43214	CCGTCC-box	CCGTCC	1403	6	-	Petroselinum hortense
PH02Gene43214	CCGTCC-box	CCGTCC	1966	6	+	Petroselinum hortense
PH02Gene43214	O2-site	GATGA(C/T)(A/G)TG(A/G)	139	8	-	Zea mays	cis-acting regulatory element involved in zein metabolism regulation
PH02Gene43214	O2-site	GATGACATGG	1673	9	-	Zea mays	cis-acting regulatory element involved in zein metabolism regulation
PH02Gene43214	O2-site	GATGACATGG	1816	9	-	Zea mays	cis-acting regulatory element involved in zein metabolism regulation
PH02Gene43214	GC-motif	CCCCCG	1005	6	-	Zea mays	enhancer-like element involved in anoxic specific inducibility
[truncated: 289 more rows]

## Sheet: LOG
PH02Gene00977	AT~TATA-box	TATATA	107	6	+	Arabidopsis thaliana
PH02Gene00977	AT~TATA-box	TATATA	613	6	+	Arabidopsis thaliana
PH02Gene00977	AT~TATA-box	TATATA	680	6	+	Arabidopsis thaliana
PH02Gene00977	CCGTCC-box	CCGTCC	122	6	-	Petroselinum hortense
PH02Gene00977	CAAT-box	CCAAT	4	5	+	Arabidopsis thaliana	common cis-acting element in promoter and enhancer regions
PH02Gene00977	CAAT-box	CAAT	5	4	+	Nicotiana glutinosa
PH02Gene00977	CAAT-box	CAAAT	307	5	+	Pisum sativum	common cis-acting element in promoter and enhancer regions
PH02Gene00977	CAAT-box	CAAT	355	4	-	Nicotiana glutinosa
PH02Gene00977	CAAT-box	CAAT	419	4	+	Nicotiana glutinosa
PH02Gene00977	CAAT-box	CAAT	626	4	+	Nicotiana glutinosa
PH02Gene00977	CAAT-box	CAAAT	628	5	-	Pisum sativum	common cis-acting element in promoter and enhancer regions
PH02Gene00977	CAAT-box	CCAAT	814	5	+	Arabidopsis thaliana	common cis-acting element in promoter and enhancer regions
PH02Gene00977	CAAT-box	CAAT	815	4	+	Nicotiana glutinosa
PH02Gene00977	CAAT-box	CAAAT	883	5	-	Pisum sativum	common cis-acting element in promoter and enhancer regions
PH02Gene00977	CAAT-box	CAAAT	1107	5	-	Pisum sativum	common cis-acting element in promoter and enhancer regions
PH02Gene00977	CAAT-box	CCAAT	1137	5	+	Arabidopsis thaliana	common cis-acting element in promoter and enhancer regions
PH02Gene00977	CAAT-box	CAAT	1138	4	+	Nicotiana glutinosa
PH02Gene00977	CAAT-box	CAAAT	1175	5	+	Pisum sativum	common cis-acting element in promoter and enhancer regions
PH02Gene00977	CAAT-box	CAAAT	1194	5	+	Pisum sativum	common cis-acting element in promoter and enhancer regions
PH02Gene00977	CAAT-box	CAAT	1210	4	-	Nicotiana glutinosa
PH02Gene00977	CAAT-box	CAAT	1274	4	+	Nicotiana glutinosa
PH02Gene00977	CAAT-box	CAAT	1340	4	+	Nicotiana glutinosa
PH02Gene00977	CAAT-box	CCAAT	1391	5	+	Arabidopsis thaliana	common cis-acting element in promoter and enhancer regions
PH02Gene00977	CAAT-box	CAAT	1392	4	+	Nicotiana glutinosa
PH02Gene00977	CAAT-box	CAAT	1402	4	+	Nicotiana glutinosa
PH02Gene00977	CAAT-box	CAAT	1448	4	+	Nicotiana glutinosa
PH02Gene00977	CAAT-box	CAAT	1453	4	+	Nicotiana glutinosa
PH02Gene00977	CAAT-box	CAAT	1521	4	+	Nicotiana glutinosa
PH02Gene00977	CAAT-box	CAAT	1526	4	+	Nicotiana glutinosa
PH02Gene00977	CAAT-box	CAAT	1553	4	-	Nicotiana glutinosa
PH02Gene00977	STRE	AGGGG	935	5	-	Arabidopsis thaliana
PH02Gene00977	STRE	AGGGG	1421	5	+	Arabidopsis thaliana
PH02Gene00977	STRE	AGGGG	1494	5	+	Arabidopsis thaliana
PH02Gene00977	STRE	AGGGG	1880	5	+	Arabidopsis thaliana
PH02Gene00977	ABRE	ACGTG	38	5	-	Arabidopsis thaliana	cis-acting element involved in the abscisic acid responsiveness
PH02Gene00977	ABRE	GCCGCGTGGC	190	9	-	Oryza sativa	cis-acting element involved in the abscisic acid responsiveness
PH02Gene00977	TGACG-motif	TGACG	366	5	-	Hordeum vulgare	cis-acting regulatory element involved in the MeJA-responsiveness
PH02Gene00977	Unnamed__4	CTCC	2	4	+	Petroselinum hortense
PH02Gene00977	Unnamed__4	CTCC	312	4	-	Petroselinum hortense
PH02Gene00977	Unnamed__4	CTCC	431	4	+	Petroselinum hortense
PH02Gene00977	Unnamed__4	CTCC	505	4	-	Petroselinum hortense
PH02Gene00977	Unnamed__4	CTCC	705	4	-	Petroselinum hortense
PH02Gene00977	Unnamed__4	CTCC	717	4	-	Petroselinum hortense
PH02Gene00977	Unnamed__4	CTCC	860	4	+	Petroselinum hortense
PH02Gene00977	Unnamed__4	CTCC	925	4	+	Petroselinum hortense
PH02Gene00977	Unnamed__4	CTCC	977	4	-	Petroselinum hortense
PH02Gene00977	Unnamed__4	CTCC	1673	4	-	Petroselinum hortense
PH02Gene00977	Unnamed__4	CTCC	1685	4	-	Petroselinum hortense
PH02Gene00977	Unnamed__4	CTCC	1752	4	+	Petroselinum hortense
PH02Gene00977	Unnamed__4	CTCC	1859	4	-	Petroselinum hortense
PH02Gene00977	Unnamed__4	CTCC	1928	4	-	Petroselinum hortense
PH02Gene00977	O2-site	GATGACATGG	531	9	+	Zea mays	cis-acting regulatory element involved in zein metabolism regulation
PH02Gene00977	Unnamed__1	CGTGG	191	5	-	Zea mays
PH02Gene00977	Unnamed__1	CGTGG	734	5	-	Zea mays
PH02Gene00977	Unnamed__1	CGTGG	851	5	-	Zea mays
PH02Gene00977	Unnamed__1	CGTGG	907	5	+	Zea mays
PH02Gene00977	Unnamed__1	CGTGG	1712	5	-	Zea mays
PH02Gene00977	Myb	TAACTG	1067	6	-	Arabidopsis thaliana
PH02Gene00977	ARE	AAACCA	497	6	-	Zea mays	cis-acting regulatory element essential for the anaerobic induction
PH02Gene00977	Myb-binding site	CAACAG	1564	6	+	Nicotiana tabacum
PH02Gene00977	WRE3	CCACCT	1966	6	-	Pisum sativum
PH02Gene00977	CGTCA-motif	CGTCA	366	5	+	Hordeum vulgare	cis-acting regulatory element involved in the MeJA-responsiveness
PH02Gene00977	CCGTCC motif	CCGTCC	122	6	-	Nicotiana tabacum
PH02Gene00977	AT-rich element	ATAGAAATCAA	436	10	-	Glycine max	binding site of AT-rich DNA binding protein (ATBP-1)
PH02Gene00977	AT-rich element	ATAGAAATCAA	1807	10	+	Glycine max	binding site of AT-rich DNA binding protein (ATBP-1)
PH02Gene00977	W box	TTGACC	304	6	-	Arabidopsis thaliana
PH02Gene00977	W box	TTGACC	1051	6	+	Arabidopsis thaliana
PH02Gene00977		motif_sequence	7	4	+	organism	short_function
PH02Gene00977		motif_sequence	18	4	+	organism	short_function
PH02Gene00977		motif_sequence	137	4	-	organism	short_function
PH02Gene00977		motif_sequence	312	4	-	organism	short_function
PH02Gene00977		motif_sequence	322	4	+	organism	short_function
PH02Gene00977		motif_sequence	426	4	+	organism	short_function
PH02Gene00977		motif_sequence	463	4	+	organism	short_function
PH02Gene00977		motif_sequence	847	4	+	organism	short_function
PH02Gene00977		motif_sequence	858	4	+	organism	short_function
PH02Gene00977		motif_sequence	991	4	-	organism	short_function
PH02Gene00977		motif_sequence	1080	4	-	organism	short_function
PH02Gene00977		motif_sequence	1373	4	-	organism	short_function
PH02Gene00977		motif_sequence	1624	4	-	organism	short_function
PH02Gene00977		motif_sequence	1659	4	-	organism	short_function
PH02Gene00977		motif_sequence	1701	4	-	organism	short_function
PH02Gene00977		motif_sequence	1750	4	+	organism	short_function
PH02Gene00977	Box 4	ATTAAT	1140	6	-	Petroselinum crispum	part of a conserved DNA module involved in light responsiveness
PH02Gene00977	Box 4	ATTAAT	1429	6	-	Petroselinum crispum	part of a conserved DNA module involved in light responsiveness
PH02Gene00977	Box 4	ATTAAT	1502	6	-	Petroselinum crispum	part of a conserved DNA module involved in light responsiveness
PH02Gene00977	GCN4_motif	TGAGTCA	1101	7	-	Oryza sativa	cis-regulatory element involved in endosperm expression
PH02Gene00977	Unnamed__2	CCCCGG	132	6	-	Zea mays
PH02Gene00977	Unnamed__2	AACCTAACCT	1181	9	+	Petroselinum hortense
PH02Gene00977	A-box	CCGTCC	122	6	-	Petroselinum crispum	cis-acting regulatory element
PH02Gene00977	MYC	CATTTG	307	6	-	Arabidopsis thaliana
PH02Gene00977	MYC	CATGTG	425	6	+	Arabidopsis thaliana
PH02Gene00977	MYC	CATTTG	1106	6	+	Arabidopsis thaliana
PH02Gene00977	G-box	CACGTC	38	6	+	Zea mays	cis-acting regulatory element involved in light responsiveness
PH02Gene00977	G-box	CACGAC	41	6	-	Zea mays	cis-acting regulatory element involved in light responsiveness
PH02Gene00977	G-box	CACGAC	710	6	-	Zea mays	cis-acting regulatory element involved in light responsiveness
PH02Gene00977	G-box	CACGAC	930	6	+	Zea mays	cis-acting regulatory element involved in light responsiveness
PH02Gene00977	TCA-element	CCATCTTTTT	1313	9	+	Nicotiana tabacum	cis-acting element involved in salicylic acid responsiveness
PH02Gene00977	MYB	CAACCA	584	6	+	Arabidopsis thaliana
PH02Gene00977	MYB	CAACCA	648	6	+	Arabidopsis thaliana
PH02Gene00977	MYB	CAACCA	788	6	+	Arabidopsis thaliana
PH02Gene00977	MYB	CAACCA	1250	6	+	Arabidopsis thaliana
PH02Gene00977	MYB	TAACCA	1304	6	+	Arabidopsis thaliana
PH02Gene00977	MYB	CAACAG	1564	6	+	Arabidopsis thaliana
PH02Gene00977	MYB	CAACCA	1709	6	+	Arabidopsis thaliana
PH02Gene00977	as-1	TGACG	366	5	-	Arabidopsis thaliana
PH02Gene00977	TATA-box	taTATAAAtc	27	9	-	Arabidopsis thaliana	core promoter element around -30 of transcription start
PH02Gene00977	TATA-box	TATATAA	106	7	-	Arabidopsis thaliana	core promoter element around -30 of transcription start
PH02Gene00977	TATA-box	TATATA	107	6	+	Arabidopsis thaliana	core promoter element around -30 of transcription start
PH02Gene00977	TATA-box	ATATAA	108	6	+	Brassica oleracea	core promoter element around -30 of transcription start
PH02Gene00977	TATA-box	TATA	109	4	+	Arabidopsis thaliana	core promoter element around -30 of transcription start
PH02Gene00977	TATA-box	TATAA	351	5	-	Arabidopsis thaliana	core promoter element around -30 of transcription start
PH02Gene00977	TATA-box	TATA	352	4	+	Arabidopsis thaliana	core promoter element around -30 of transcription start
PH02Gene00977	TATA-box	TATACA	357	6	-	Helianthus annuus	core promoter element around -30 of transcription start
PH02Gene00977	TATA-box	TATA	359	4	+	Arabidopsis thaliana	core promoter element around -30 of transcription start
PH02Gene00977	TATA-box	TATAAAA	601	7	-	Pisum sativum	core promoter element around -30 of transcription start
PH02Gene00977	TATA-box	TATAAA	602	6	-	Helianthus annuus	core promoter element around -30 of transcription start
PH02Gene00977	TATA-box	TATAA	603	5	-	Arabidopsis thaliana	core promoter element around -30 of transcription start
PH02Gene00977	TATA-box	TATA	604	4	+	Arabidopsis thaliana	core promoter element around -30 of transcription start
PH02Gene00977	TATA-box	ATATAT	612	6	+	Brassica napus	core promoter element around -30 of transcription start
PH02Gene00977	TATA-box	TATATA	613	6	+	Arabidopsis thaliana	core promoter element around -30 of transcription start
PH02Gene00977	TATA-box	ATATAT	614	6	+	Brassica napus	core promoter element around -30 of transcription start
PH02Gene00977	TATA-box	TATA	615	4	+	Arabidopsis thaliana	core promoter element around -30 of transcription start
PH02Gene00977	TATA-box	ATATAT	679	6	+	Brassica napus	core promoter element around -30 of transcription start
PH02Gene00977	TATA-box	TATATA	680	6	+	Arabidopsis thaliana	core promoter element around -30 of transcription start
PH02Gene00977	TATA-box	ATATAT	681	6	+	Brassica napus	core promoter element around -30 of transcription start
PH02Gene00977	TATA-box	TATA	682	4	+	Arabidopsis thaliana	core promoter element around -30 of transcription start
PH02Gene00977	TATA-box	ATTATA	983	6	+	Brassica napus	core promoter element around -30 of transcription start
PH02Gene00977	TATA-box	TATAA	984	5	-	Arabidopsis thaliana	core promoter element around -30 of transcription start
PH02Gene00977	TATA-box	TATA	985	4	+	Arabidopsis thaliana	core promoter element around -30 of transcription start
PH02Gene00977	TATA-box	TATA	1020	4	-	Arabidopsis thaliana	core promoter element around -30 of transcription start
PH02Gene00977	TATA-box	TATACA	1090	6	-	Helianthus annuus	core promoter element around -30 of transcription start
PH02Gene00977	TATA-box	TATA	1092	4	-	Arabidopsis thaliana	core promoter element around -30 of transcription start
PH02Gene00977	TATA-box	TATAAAT	1151	7	-	Brassica juncea	core promoter element around -30 of transcription start
PH02Gene00977	TATA-box	TATAAA	1152	6	-	Helianthus annuus	core promoter element around -30 of transcription start
PH02Gene00977	TATA-box	TATAA	1153	5	-	Arabidopsis thaliana	core promoter element around -30 of transcription start
PH02Gene00977	TATA-box	TATA	1154	4	-	Arabidopsis thaliana	core promoter element around -30 of transcription start
PH02Gene00977	TATA-box	TATA	1385	4	-	Arabidopsis thaliana	core promoter element around -30 of transcription start
PH02Gene00977	TATA-box	ATATAA	1433	6	+	Brassica oleracea	core promoter element around -30 of transcription start
PH02Gene00977	TATA-box	TATA	1434	4	-	Arabidopsis thaliana	core promoter element around -30 of transcription start
PH02Gene00977	MYB-like sequence	TAACCA	1304	6	+	Arabidopsis thaliana
PH02Gene00977	GT1-motif	GGTTAA	475	6	+	Arabidopsis thaliana	light responsive element
PH02Gene00977	GT1-motif	GGTTAAT	1302	7	-	Avena sativa	light responsive element
PH02Gene00977	GT1-motif	GGTTAA	1303	6	-	Arabidopsis thaliana	light responsive element
PH02Gene00977	CAT-box	GCCACT	693	6	+	Arabidopsis thaliana	cis-acting regulatory element related to meristem expression
PH02Gene00977	CAT-box	GCCACT	770	6	-	Arabidopsis thaliana	cis-acting regulatory element related to meristem expression
PH02Gene00977	CAT-box	GCCACT	967	6	+	Arabidopsis thaliana	cis-acting regulatory element related to meristem expression
PH02Gene08449	I-box	AGATAAGG	328	8	-	Triticum aestivum	part of a light responsive element
PH02Gene08449	WRE3	CCACCT	512	6	+	Pisum sativum
PH02Gene08449	Myb-binding site	CAACAG	1213	6	+	Nicotiana tabacum
PH02Gene08449	box S	AGCCACC	976	7	+	Arabidopsis thaliana
PH02Gene08449	CGTCA-motif	CGTCA	155	5	-	Hordeum vulgare	cis-acting regulatory element involved in the MeJA-responsiveness
PH02Gene08449	ARE	AAACCA	719	6	-	Zea mays	cis-acting regulatory element essential for the anaerobic induction
PH02Gene08449	Myb	TAACTG	1739	6	-	Arabidopsis thaliana
PH02Gene08449	Myb	CAACTG	1774	6	+	Arabidopsis thaliana
PH02Gene08449	Myb	TAACTG	1879	6	-	Arabidopsis thaliana
PH02Gene08449	Unnamed__1	CGTGG	1081	5	-	Zea mays
PH02Gene08449	TGACG-motif	TGACG	155	5	+	Hordeum vulgare	cis-acting regulatory element involved in the MeJA-responsiveness
PH02Gene08449	ABRE	ACGTG	222	5	+	Arabidopsis thaliana	cis-acting element involved in the abscisic acid responsiveness
PH02Gene08449	ABRE	ACGTG	1082	5	-	Arabidopsis thaliana	cis-acting element involved in the abscisic acid responsiveness
PH02Gene08449	Unnamed__4	CTCC	92	4	+	Petroselinum hortense
PH02Gene08449	Unnamed__4	CTCC	302	4	-	Petroselinum hortense
PH02Gene08449	Unnamed__4	CTCC	383	4	-	Petroselinum hortense
PH02Gene08449	Unnamed__4	CTCC	561	4	-	Petroselinum hortense
PH02Gene08449	Unnamed__4	CTCC	785	4	-	Petroselinum hortense
PH02Gene08449	Unnamed__4	CTCC	1007	4	-	Petroselinum hortense
PH02Gene08449	Unnamed__4	CTCC	1316	4	+	Petroselinum hortense
PH02Gene08449	Unnamed__4	CTCC	1348	4	-	Petroselinum hortense
PH02Gene08449	Unnamed__4	CTCC	1414	4	+	Petroselinum hortense
PH02Gene08449	Unnamed__4	CTCC	1552	4	+	Petroselinum hortense
PH02Gene08449	Unnamed__4	CTCC	1667	4	-	Petroselinum hortense
PH02Gene08449	Unnamed__4	CTCC	1723	4	-	Petroselinum hortense
PH02Gene08449	TCA	TCATCTTCAT	52	9	+	Pisum sativum
PH02Gene08449	TCA	TCATCTTCAT	341	10	+	Pisum sativum
PH02Gene08449	TCA	TCATCTTCAT	960	9	-	Pisum sativum
PH02Gene08449	CCAAT-box	CAACGG	1396	6	+	Hordeum vulgare	MYBHv1 binding site
PH02Gene08449	DRE core	GCCGAC	1637	6	+	Arabidopsis thaliana
PH02Gene08449	RY-element	CATGCATG	1671	8	-	Helianthus annuus	cis-acting regulatory element involved in seed-specific regulation
PH02Gene08449	STRE	AGGGG	1627	5	+	Arabidopsis thaliana
PH02Gene08449	CAAT-box	CAAAT	14	5	-	Pisum sativum	common cis-acting element in promoter and enhancer regions
PH02Gene08449	CAAT-box	CAAT	60	4	-	Nicotiana glutinosa
PH02Gene08449	CAAT-box	TGCAAATCT	120	9	-	Brassica juncea	common cis-acting element in promoter and enhancer regions
PH02Gene08449	CAAT-box	CAAAT	122	5	-	Pisum sativum	common cis-acting element in promoter and enhancer regions
PH02Gene08449	CAAT-box	CAAAT	133	5	+	Pisum sativum	common cis-acting element in promoter and enhancer regions
PH02Gene08449	CAAT-box	CAAAT	136	5	-	Pisum sativum	common cis-acting element in promoter and enhancer regions
PH02Gene08449	CAAT-box	CAAAT	247	5	-	Pisum sativum	common cis-acting element in promoter and enhancer regions
PH02Gene08449	CAAT-box	CAAAT	309	5	+	Pisum sativum	common cis-acting element in promoter and enhancer regions
PH02Gene08449	CAAT-box	CAAAT	355	5	+	Pisum sativum	common cis-acting element in promoter and enhancer regions
PH02Gene08449	CAAT-box	TGCAAATCT	421	9	-	Brassica juncea	common cis-acting element in promoter and enhancer regions
PH02Gene08449	CAAT-box	CAAAT	423	5	-	Pisum sativum	common cis-acting element in promoter and enhancer regions
PH02Gene08449	CAAT-box	CCAAT	445	5	+	Arabidopsis thaliana	common cis-acting element in promoter and enhancer regions
PH02Gene08449	CAAT-box	CAAT	446	4	+	Nicotiana glutinosa
PH02Gene08449	CAAT-box	CAAAT	457	5	-	Pisum sativum	common cis-acting element in promoter and enhancer regions
PH02Gene08449	CAAT-box	CAAT	506	4	-	Nicotiana glutinosa
PH02Gene08449	CAAT-box	CAAAT	737	5	+	Pisum sativum	common cis-acting element in promoter and enhancer regions
PH02Gene08449	CAAT-box	CAAT	875	4	-	Nicotiana glutinosa
PH02Gene08449	CAAT-box	CAAT	939	4	+	Nicotiana glutinosa
PH02Gene08449	CAAT-box	CAAT	983	4	-	Nicotiana glutinosa
PH02Gene08449	CAAT-box	CCAAT	1002	5	+	Arabidopsis thaliana	common cis-acting element in promoter and enhancer regions
PH02Gene08449	CAAT-box	CAAT	1003	4	+	Nicotiana glutinosa
PH02Gene08449	CAAT-box	CAAT	1169	4	-	Nicotiana glutinosa
PH02Gene08449	CAAT-box	CAAT	1292	4	-	Nicotiana glutinosa
PH02Gene08449	CAAT-box	CCAAT	1416	5	+	Arabidopsis thaliana	common cis-acting element in promoter and enhancer regions
PH02Gene08449	CAAT-box	CAAT	1417	4	+	Nicotiana glutinosa
PH02Gene08449	CAAT-box	CCAAT	1453	5	-	Arabidopsis thaliana	common cis-acting element in promoter and enhancer regions
PH02Gene08449	CAAT-box	CAAAT	1463	5	+	Pisum sativum	common cis-acting element in promoter and enhancer regions
PH02Gene08449	CAAT-box	CAAT	1466	4	-	Nicotiana glutinosa
PH02Gene08449	CAAT-box	CAAT	1514	4	-	Nicotiana glutinosa
PH02Gene08449	CAAT-box	CCAAT	1762	5	-	Arabidopsis thaliana	common cis-acting element in promoter and enhancer regions
PH02Gene08449	CAAT-box	CAAT	1859	4	-	Nicotiana glutinosa
PH02Gene08449	CAAT-box	CAAAT	1920	5	+	Pisum sativum	common cis-acting element in promoter and enhancer regions
PH02Gene08449	CAAT-box	CAAT	1987	4	+	Nicotiana glutinosa
PH02Gene08449	ABRE4	CACGTA	1082	6	+	Zea mays
PH02Gene08449	AT~TATA-box	TATATA	554	6	+	Arabidopsis thaliana
PH02Gene08449	AT~TATA-box	TATATA	647	6	+	Arabidopsis thaliana
PH02Gene08449	AT~TATA-box	TATATA	1562	6	-	Arabidopsis thaliana
PH02Gene08449	AT~TATA-box	TATATA	1962	6	-	Arabidopsis thaliana
PH02Gene08449	AT~TATA-box	TATATA	1964	6	-	Arabidopsis thaliana
PH02Gene08449	GATA-motif	AAGATAAGATT	1259	10	-	Arabidopsis thaliana	part of a light responsive element
PH02Gene08449	F-box	CTATTCTCATT	922	10	-	Lycopersicon esculentum
PH02Gene08449	AAGAA-motif	GAAAGAA	145	7	-	Avena sativa
PH02Gene08449	AAGAA-motif	gGTAAAGAAA	912	9	+	Avena sativa
PH02Gene08449	GARE-motif	TCTGTTG	1213	7	-	Brassica oleracea	gibberellin-responsive element
PH02Gene08449	TATA-box	TATATA	554	6	+	Arabidopsis thaliana	core promoter element around -30 of transcription start
PH02Gene08449	TATA-box	ATATAT	555	6	+	Brassica napus	core promoter element around -30 of transcription start
PH02Gene08449	TATA-box	TATA	556	4	+	Arabidopsis thaliana	core promoter element around -30 of transcription start
PH02Gene08449	TATA-box	TATA	579	4	+	Arabidopsis thaliana	core promoter element around -30 of transcription start
PH02Gene08449	TATA-box	TATATA	647	6	+	Arabidopsis thaliana	core promoter element around -30 of transcription start
PH02Gene08449	TATA-box	TATA	649	4	+	Arabidopsis thaliana	core promoter element around -30 of transcription start
PH02Gene08449	TATA-box	TATATA	1562	6	-	Arabidopsis thaliana	core promoter element around -30 of transcription start
PH02Gene08449	TATA-box	ATATAA	1563	6	+	Brassica oleracea	core promoter element around -30 of transcription start
PH02Gene08449	TATA-box	TATA	1564	4	-	Arabidopsis thaliana	core promoter element around -30 of transcription start
PH02Gene08449	TATA-box	TATA	1784	4	-	Arabidopsis thaliana	core promoter element around -30 of transcription start
PH02Gene08449	TATA-box	ATATAT	1961	6	-	Brassica napus	core promoter element around -30 of transcription start
PH02Gene08449	TATA-box	TATATA	1962	6	-	Arabidopsis thaliana	core promoter element around -30 of transcription start
PH02Gene08449	TATA-box	ATATAT	1963	6	-	Brassica napus	core promoter element around -30 of transcription start
PH02Gene08449	TATA-box	TATATA	1964	6	-	Arabidopsis thaliana	core promoter element around -30 of transcription start
PH02Gene08449	TATA-box	ATATAA	1965	6	+	Brassica oleracea	core promoter element around -30 of transcription start
PH02Gene08449	TATA-box	TATA	1966	4	-	Arabidopsis thaliana	core promoter element around -30 of transcription start
PH02Gene08449	DRE1	ACCGAGA	1095	7	+	Zea mays
PH02Gene08449	MYC	CATTTG	456	6	+	Arabidopsis thaliana
PH02Gene08449	MYC	CATGTG	1824	6	-	Arabidopsis thaliana
PH02Gene08449	ABRE3a	TACGTG	1082	6	-	Zea mays
PH02Gene08449	as-1	TGACG	155	5	+	Arabidopsis thaliana
PH02Gene08449	MYB	CAACCA	405	6	-	Arabidopsis thaliana
PH02Gene08449	MYB	CAACAG	1213	6	+	Arabidopsis thaliana
PH02Gene08449	MYB	CAACCA	1357	6	+	Arabidopsis thaliana
PH02Gene08449	TCT-motif	TCTTAC	663	6	+	Arabidopsis thaliana	part of a light responsive element
PH02Gene08449	G-box	CACGTC	221	6	-	Zea mays	cis-acting regulatory element involved in light responsiveness
PH02Gene08449	G-box	CACGAC	864	6	-	Zea mays	cis-acting regulatory element involved in light responsiveness
PH02Gene08449	G-box	CCACGTAA	1081	8	+	Brassica napus	cis-acting regulatory element involved in light responsiveness
PH02Gene08449	G-box	TACGTG	1082	6	-	Arabidopsis thaliana	cis-acting regulatory element involved in light responsiveness
PH02Gene08449	MYB recognition site	CCGTTG	1396	6	-	Arabidopsis thaliana
PH02Gene08449	Unnamed__2	AACCTAACCT	1694	9	+	Petroselinum hortense
PH02Gene08449		motif_sequence	54	4	+	organism	short_function
PH02Gene08449		motif_sequence	68	4	+	organism	short_function
PH02Gene08449		motif_sequence	70	4	-	organism	short_function
PH02Gene08449		motif_sequence	173	4	+	organism	short_function
PH02Gene08449		motif_sequence	229	4	+	organism	short_function
PH02Gene08449		motif_sequence	237	4	-	organism	short_function
PH02Gene08449		motif_sequence	343	4	+	organism	short_function
PH02Gene08449		motif_sequence	419	4	-	organism	short_function
PH02Gene08449		motif_sequence	624	4	+	organism	short_function
PH02Gene08449		motif_sequence	962	4	-	organism	short_function
PH02Gene08449		motif_sequence	1007	4	-	organism	short_function
PH02Gene08449		motif_sequence	1011	4	+	organism	short_function
PH02Gene08449		motif_sequence	1230	4	+	organism	short_function
PH02Gene08449		motif_sequence	1252	4	-	organism	short_function
PH02Gene08449		motif_sequence	1556	4	+	organism	short_function
PH02Gene08449		motif_sequence	1576	4	+	organism	short_function
PH02Gene08449		motif_sequence	1602	4	+	organism	short_function
PH02Gene08449		motif_sequence	1654	4	-	organism	short_function
PH02Gene08449		motif_sequence	1723	4	-	organism	short_function
PH02Gene08449		motif_sequence	1766	4	-	organism	short_function
PH02Gene08449	dOCT	CTCGGATC	539	8	+	Zea mays
PH02Gene08449	TCCC-motif	TCTCCCT	1315	7	+	Spinacia oleracea	part of a light responsive element
PH02Gene08449	MBS	CAACTG	1774	6	+	Arabidopsis thaliana	MYB binding site involved in drought-inducibility
PH02Gene08449	MRE	AACCTAA	1694	7	+	Petroselinum crispum	MYB binding site involved in light responsiveness
PH02Gene08449	W box	TTGACC	952	6	-	Arabidopsis thaliana
PH02Gene11990	Box 4	ATTAAT	752	6	+	Petroselinum crispum	part of a conserved DNA module involved in light responsiveness
PH02Gene11990	Box 4	ATTAAT	924	6	+	Petroselinum crispum	part of a conserved DNA module involved in light responsiveness
PH02Gene11990	Box 4	ATTAAT	1030	6	-	Petroselinum crispum	part of a conserved DNA module involved in light responsiveness
PH02Gene11990	Box 4	ATTAAT	1297	6	-	Petroselinum crispum	part of a conserved DNA module involved in light responsiveness
PH02Gene11990	Box 4	ATTAAT	1464	6	-	Petroselinum crispum	part of a conserved DNA module involved in light responsiveness
PH02Gene11990	Box 4	ATTAAT	1556	6	-	Petroselinum crispum	part of a conserved DNA module involved in light responsiveness
PH02Gene11990	LTR	CCGAAA	987	6	-	Hordeum vulgare	cis-acting element involved in low-temperature responsiveness
PH02Gene11990	LTR	CCGAAA	1117	6	+	Hordeum vulgare	cis-acting element involved in low-temperature responsiveness
PH02Gene11990	LTR	CCGAAA	1621	6	+	Hordeum vulgare	cis-acting element involved in low-temperature responsiveness
PH02Gene11990	MBS	CAACTG	1715	6	+	Arabidopsis thaliana	MYB binding site involved in drought-inducibility
PH02Gene11990	W box	TTGACC	672	6	-	Arabidopsis thaliana
PH02Gene11990	W box	TTGACC	901	6	-	Arabidopsis thaliana
PH02Gene11990		motif_sequence	71	4	-	organism	short_function
PH02Gene11990		motif_sequence	122	4	-	organism	short_function
PH02Gene11990		motif_sequence	278	4	+	organism	short_function
PH02Gene11990		motif_sequence	322	4	+	organism	short_function
PH02Gene11990		motif_sequence	410	4	-	organism	short_function
PH02Gene11990		motif_sequence	414	4	+	organism	short_function
PH02Gene11990		motif_sequence	440	4	+	organism	short_function
PH02Gene11990		motif_sequence	514	4	-	organism	short_function
PH02Gene11990		motif_sequence	518	4	+	organism	short_function
PH02Gene11990		motif_sequence	520	4	-	organism	short_function
PH02Gene11990		motif_sequence	574	4	+	organism	short_function
PH02Gene11990		motif_sequence	666	4	+	organism	short_function
PH02Gene11990		motif_sequence	704	4	+	organism	short_function
PH02Gene11990		motif_sequence	793	4	-	organism	short_function
PH02Gene11990		motif_sequence	822	4	-	organism	short_function
PH02Gene11990		motif_sequence	857	4	+	organism	short_function
PH02Gene11990		motif_sequence	880	4	+	organism	short_function
PH02Gene11990		motif_sequence	1077	4	-	organism	short_function
PH02Gene11990		motif_sequence	1234	4	+	organism	short_function
PH02Gene11990		motif_sequence	1313	4	-	organism	short_function
PH02Gene11990		motif_sequence	1360	4	-	organism	short_function
PH02Gene11990		motif_sequence	1663	4	+	organism	short_function
PH02Gene11990		motif_sequence	1706	4	+	organism	short_function
PH02Gene11990		motif_sequence	1892	4	-	organism	short_function
PH02Gene11990		motif_sequence	1949	4	-	organism	short_function
PH02Gene11990		motif_sequence	1970	4	-	organism	short_function
PH02Gene11990	re2f-1	GCGGGAAA	467	8	+	Oryza sativa
PH02Gene11990	TCCC-motif	TCTCCCT	169	7	+	Spinacia oleracea	part of a light responsive element
PH02Gene11990	GARE-motif	TCTGTTG	884	7	+	Brassica oleracea	gibberellin-responsive element
PH02Gene11990	ERE	ATTTTAAA	300	8	-	Nicotiana glutinos
PH02Gene11990	ERE	ATTTCATA	345	8	-	Nicotiana glutinos
PH02Gene11990	TATA-box	TATAAAT	39	7	-	Brassica juncea	core promoter element around -30 of transcription start
PH02Gene11990	TATA-box	TATAAA	40	6	-	Helianthus annuus	core promoter element around -30 of transcription start
PH02Gene11990	TATA-box	TATAA	41	5	-	Arabidopsis thaliana	core promoter element around -30 of transcription start
PH02Gene11990	TATA-box	TATA	42	4	+	Arabidopsis thaliana	core promoter element around -30 of transcription start
PH02Gene11990	TATA-box	TATTTAAA	298	8	+	Arabidopsis thaliana	core promoter element around -30 of transcription start
PH02Gene11990	TATA-box	ATATAT	488	6	+	Brassica napus	core promoter element around -30 of transcription start
PH02Gene11990	TATA-box	TATATA	489	6	+	Arabidopsis thaliana	core promoter element around -30 of transcription start
PH02Gene11990	TATA-box	TATA	491	4	+	Arabidopsis thaliana	core promoter element around -30 of transcription start
PH02Gene11990	TATA-box	ATATAT	1136	6	-	Brassica napus	core promoter element around -30 of transcription start
PH02Gene11990	TATA-box	TATA	1137	4	-	Arabidopsis thaliana	core promoter element around -30 of transcription start
PH02Gene11990	TATA-box	TATA	1267	4	-	Arabidopsis thaliana	core promoter element around -30 of transcription start
PH02Gene11990	TATA-box	ATATAT	1317	6	-	Brassica napus	core promoter element around -30 of transcription start
PH02Gene11990	TATA-box	TATATA	1318	6	-	Arabidopsis thaliana	core promoter element around -30 of transcription start
PH02Gene11990	TATA-box	ATATAT	1319	6	-	Brassica napus	core promoter element around -30 of transcription start
PH02Gene11990	TATA-box	TATATA	1320	6	-	Arabidopsis thaliana	core promoter element around -30 of transcription start
PH02Gene11990	TATA-box	TATA	1322	4	-	Arabidopsis thaliana	core promoter element around -30 of transcription start
PH02Gene11990	TATA-box	ATTATA	1539	6	+	Brassica napus	core promoter element around -30 of transcription start
PH02Gene11990	TATA-box	TATAA	1540	5	-	Arabidopsis thaliana	core promoter element around -30 of transcription start
PH02Gene11990	TATA-box	TATA	1541	4	-	Arabidopsis thaliana	core promoter element around -30 of transcription start
PH02Gene11990	TATA-box	TATAAAT	1736	7	-	Brassica juncea	core promoter element around -30 of transcription start
PH02Gene11990	TATA-box	TATAAA	1737	6	-	Helianthus annuus	core promoter element around -30 of transcription start
PH02Gene11990	TATA-box	TATAA	1738	5	-	Arabidopsis thaliana	core promoter element around -30 of transcription start
PH02Gene11990	TATA-box	TATA	1739	4	-	Arabidopsis thaliana	core promoter element around -30 of transcription start
PH02Gene11990	TATA-box	ATTATA	1742	6	+	Brassica napus	core promoter element around -30 of transcription start
PH02Gene11990	TATA-box	TATAA	1743	5	-	Arabidopsis thaliana	core promoter element around -30 of transcription start
PH02Gene11990	TATA-box	TATA	1744	4	-	Arabidopsis thaliana	core promoter element around -30 of transcription start
PH02Gene11990	TATA-box	TATA	1793	4	-	Arabidopsis thaliana	core promoter element around -30 of transcription start
PH02Gene11990	TATA-box	TACATAAA	1806	8	-	Oryza sativa	core promoter element around -30 of transcription start
PH02Gene11990	TATA-box	TATACA	1810	6	-	Helianthus annuus	core promoter element around -30 of transcription start
PH02Gene11990	TATA-box	TATA	1812	4	-	Arabidopsis thaliana	core promoter element around -30 of transcription start
PH02Gene11990	TATA-box	TATA	1873	4	-	Arabidopsis thaliana	core promoter element around -30 of transcription start
PH02Gene11990	G-Box	CACGTT	642	6	-	Pisum sativum	cis-acting regulatory element involved in light responsiveness
PH02Gene11990	A-box	CCGTCC	865	6	-	Petroselinum crispum	cis-acting regulatory element
PH02Gene11990	AT~ABRE	TACGTGTC	1490	8	+	Arabidopsis thaliana
PH02Gene11990	MYC	CATGTG	117	6	-	Arabidopsis thaliana
PH02Gene11990	MYC	CAATTG	1427	6	-	Arabidopsis thaliana
PH02Gene11990	MYC	CATGTG	1976	6	-	Arabidopsis thaliana
PH02Gene11990	ABRE3a	TACGTG	788	6	+	Zea mays
PH02Gene11990	ABRE3a	TACGTG	1490	6	+	Zea mays
PH02Gene11990	MYB	CAACAG	622	6	+	Arabidopsis thaliana
PH02Gene11990	MYB	CAACAG	885	6	-	Arabidopsis thaliana
PH02Gene11990	as-1	TGACG	1025	5	+	Arabidopsis thaliana
PH02Gene11990	as-1	TGACG	1934	5	+	Arabidopsis thaliana
PH02Gene11990	as-1	TGACG	1937	5	-	Arabidopsis thaliana
PH02Gene11990	G-box	CACGAC	495	6	-	Zea mays	cis-acting regulatory element involved in light responsiveness
PH02Gene11990	G-box	CAGACGTGGCA	728	10	-	Nicotiana plumbaginifolia	cis-acting regulatory element involved in light responsiveness
PH02Gene11990	G-box	CACGTC	731	6	+	Zea mays	cis-acting regulatory element involved in light responsiveness
PH02Gene11990	G-box	TACGTG	788	6	+	Arabidopsis thaliana	cis-acting regulatory element involved in light responsiveness
PH02Gene11990	G-box	TACGTG	1490	6	+	Arabidopsis thaliana	cis-acting regulatory element involved in light responsiveness
PH02Gene11990	CARE	CAACTCCC	217	8	-	Oryza sativa
PH02Gene11990	TGACG-motif	TGACG	1025	5	+	Hordeum vulgare	cis-acting regulatory element involved in the MeJA-responsiveness
PH02Gene11990	TGACG-motif	TGACG	1934	5	+	Hordeum vulgare	cis-acting regulatory element involved in the MeJA-responsiveness
PH02Gene11990	TGACG-motif	TGACG	1937	5	-	Hordeum vulgare	cis-acting regulatory element involved in the MeJA-responsiveness
PH02Gene11990	ABRE	GCAACGTGTC	640	9	+	Hordeum vulgare	cis-acting element involved in the abscisic acid responsiveness
PH02Gene11990	ABRE	ACGTG	643	5	+	Arabidopsis thaliana	cis-acting element involved in the abscisic acid responsiveness
PH02Gene11990	ABRE	ACGTG	731	5	-	Arabidopsis thaliana	cis-acting element involved in the abscisic acid responsiveness
PH02Gene11990	ABRE	ACGTG	789	5	+	Arabidopsis thaliana	cis-acting element involved in the abscisic acid responsiveness
PH02Gene11990	ABRE	TACGTGTC	1490	8	+	Oryza sativa	cis-acting element involved in the abscisic acid responsiveness
PH02Gene11990	ABRE	ACGTG	1491	5	+	Arabidopsis thaliana	cis-acting element involved in the abscisic acid responsiveness
PH02Gene11990	AuxRR-core	GGTCCAT	104	7	+	Nicotiana tabacum	cis-acting regulatory element involved in auxin responsiveness
PH02Gene11990	O2-site	GATGATGTGG	18	10	+	Zea mays	cis-acting regulatory element involved in zein metabolism regulation
PH02Gene11990	O2-site	GATGATGTGG	1892	9	-	Zea mays	cis-acting regulatory element involved in zein metabolism regulation
PH02Gene11990	TCA	TCATCTTCAT	1302	9	+	Pisum sativum
PH02Gene11990	Unnamed__4	CTCC	56	4	-	Petroselinum hortense
PH02Gene11990	Unnamed__4	CTCC	66	4	+	Petroselinum hortense
PH02Gene11990	Unnamed__4	CTCC	71	4	-	Petroselinum hortense
PH02Gene11990	Unnamed__4	CTCC	170	4	+	Petroselinum hortense
PH02Gene11990	Unnamed__4	CTCC	218	4	-	Petroselinum hortense
PH02Gene11990	Unnamed__4	CTCC	430	4	+	Petroselinum hortense
PH02Gene11990	Unnamed__4	CTCC	668	4	+	Petroselinum hortense
PH02Gene11990	Unnamed__4	CTCC	781	4	+	Petroselinum hortense
PH02Gene11990	Unnamed__4	CTCC	1239	4	+	Petroselinum hortense
PH02Gene11990	Unnamed__4	CTCC	1271	4	+	Petroselinum hortense
PH02Gene11990	Unnamed__4	CTCC	1369	4	-	Petroselinum hortense
PH02Gene11990	Unnamed__4	CTCC	1579	4	-	Petroselinum hortense
PH02Gene11990	Unnamed__4	CTCC	1605	4	+	Petroselinum hortense
PH02Gene11990	Unnamed__4	CTCC	1665	4	+	Petroselinum hortense
PH02Gene11990	Unnamed__4	CTCC	1763	4	+	Petroselinum hortense
PH02Gene11990	Unnamed__4	CTCC	1877	4	+	Petroselinum hortense
PH02Gene11990	CCGTCC-box	CCGTCC	865	6	-	Petroselinum hortense
PH02Gene11990	CAAT-box	CAAT	96	4	-	Nicotiana glutinosa
PH02Gene11990	CAAT-box	CAAAT	213	5	-	Pisum sativum	common cis-acting element in promoter and enhancer regions
PH02Gene11990	CAAT-box	CAACCAACTCC	218	10	-	Arabidopsis thaliana	common cis-acting element in promoter and enhancer regions
PH02Gene11990	CAAT-box	CAAAT	341	5	+	Pisum sativum	common cis-acting element in promoter and enhancer regions
PH02Gene11990	CAAT-box	CAAAT	351	5	-	Pisum sativum	common cis-acting element in promoter and enhancer regions
PH02Gene11990	CAAT-box	CAAT	370	4	-	Nicotiana glutinosa
PH02Gene11990	CAAT-box	CCAAT	380	5	+	Arabidopsis thaliana	common cis-acting element in promoter and enhancer regions
PH02Gene11990	CAAT-box	CAAT	381	4	+	Nicotiana glutinosa
PH02Gene11990	CAAT-box	CCAAT	432	5	+	Arabidopsis thaliana	common cis-acting element in promoter and enhancer regions
PH02Gene11990	CAAT-box	CAAT	433	4	+	Nicotiana glutinosa
PH02Gene11990	CAAT-box	CAAAT	474	5	-	Pisum sativum	common cis-acting element in promoter and enhancer regions
PH02Gene11990	CAAT-box	CAAT	542	4	+	Nicotiana glutinosa
PH02Gene11990	CAAT-box	CAAAT	635	5	+	Pisum sativum	common cis-acting element in promoter and enhancer regions
PH02Gene11990	CAAT-box	CAAAT	776	5	-	Pisum sativum	common cis-acting element in promoter and enhancer regions
PH02Gene11990	CAAT-box	CAAT	801	4	-	Nicotiana glutinosa
PH02Gene11990	CAAT-box	CCAAT	816	5	+	Arabidopsis thaliana	common cis-acting element in promoter and enhancer regions
PH02Gene11990	CAAT-box	CAAT	817	4	+	Nicotiana glutinosa
PH02Gene11990	CAAT-box	CAAAT	904	5	+	Pisum sativum	common cis-acting element in promoter and enhancer regions
PH02Gene11990	CAAT-box	CAAT	984	4	+	Nicotiana glutinosa
PH02Gene11990	CAAT-box	CAAT	1232	4	+	Nicotiana glutinosa
PH02Gene11990	CAAT-box	CAAT	1264	4	+	Nicotiana glutinosa
PH02Gene11990	CAAT-box	CAAT	1279	4	+	Nicotiana glutinosa
PH02Gene11990	CAAT-box	CAAAT	1339	5	+	Pisum sativum	common cis-acting element in promoter and enhancer regions
PH02Gene11990	CAAT-box	CAAT	1379	4	-	Nicotiana glutinosa
PH02Gene11990	CAAT-box	CAAT	1406	4	-	Nicotiana glutinosa
PH02Gene11990	CAAT-box	CCAAT	1426	5	+	Arabidopsis thaliana	common cis-acting element in promoter and enhancer regions
PH02Gene11990	CAAT-box	CAAT	1427	4	+	Nicotiana glutinosa
PH02Gene11990	CAAT-box	CAAT	1429	4	-	Nicotiana glutinosa
PH02Gene11990	CAAT-box	CAAT	1554	4	+	Nicotiana glutinosa
PH02Gene11990	CAAT-box	CAAAT	1560	5	-	Pisum sativum	common cis-acting element in promoter and enhancer regions
PH02Gene11990	CAAT-box	CAAT	1725	4	+	Nicotiana glutinosa
PH02Gene11990	CAAT-box	CAAT	1769	4	+	Nicotiana glutinosa
PH02Gene11990	CAAT-box	CAAT	1799	4	+	Nicotiana glutinosa
PH02Gene11990	CAAT-box	CAAT	1946	4	-	Nicotiana glutinosa
PH02Gene11990	ABRE4	CACGTA	788	6	-	Zea mays
PH02Gene11990	ABRE4	CACGTA	1490	6	-	Zea mays
PH02Gene11990	AT~TATA-box	TATATA	489	6	+	Arabidopsis thaliana
PH02Gene11990	AT~TATA-box	TATATA	1318	6	-	Arabidopsis thaliana
PH02Gene11990	AT~TATA-box	TATATA	1320	6	-	Arabidopsis thaliana
PH02Gene11990	DRE core	GCCGAC	647	6	-	Arabidopsis thaliana
PH02Gene11990	STRE	AGGGG	151	5	+	Arabidopsis thaliana
PH02Gene11990	STRE	AGGGG	286	5	-	Arabidopsis thaliana
PH02Gene11990	STRE	AGGGG	718	5	-	Arabidopsis thaliana
PH02Gene11990	WRE3	CCACCT	1329	6	+	Pisum sativum
PH02Gene11990	Myb-binding site	CAACAG	622	6	+	Nicotiana tabacum
PH02Gene11990	Myb-binding site	CAACAG	885	6	-	Nicotiana tabacum
PH02Gene11990	CGTCA-motif	CGTCA	1025	5	-	Hordeum vulgare	cis-acting regulatory element involved in the MeJA-responsiveness
PH02Gene11990	CGTCA-motif	CGTCA	1934	5	-	Hordeum vulgare	cis-acting regulatory element involved in the MeJA-responsiveness
PH02Gene11990	CGTCA-motif	CGTCA	1937	5	+	Hordeum vulgare	cis-acting regulatory element involved in the MeJA-responsiveness
PH02Gene11990	TC-rich repeats	GTTTTCTTAC	1526	9	+	Nicotiana tabacum	cis-acting element involved in defense and stress responsiveness
PH02Gene11990	TC-rich repeats	ATTCTCTAAC	1953	9	+	Nicotiana tabacum	cis-acting element involved in defense and stress responsiveness
PH02Gene11990	CCGTCC motif	CCGTCC	865	6	-	Nicotiana tabacum
PH02Gene11990	P-box	CCTTTTG	1164	7	-	Oryza sativa	gibberellin-responsive element
PH02Gene11990	Myb	TAACTG	437	6	+	Arabidopsis thaliana
PH02Gene11990	Myb	TAACTG	1283	6	+	Arabidopsis thaliana
PH02Gene11990	Myb	CAACTG	1715	6	+	Arabidopsis thaliana
PH02Gene11990	Unnamed__1	CGTGG	725	5	+	Zea mays
PH02Gene11990	Unnamed__1	CGTGG	730	5	-	Zea mays
PH02Gene11990	Unnamed__1	CGTGG	1549	5	-	Zea mays
PH02Gene11990	ARE	AAACCA	133	6	-	Zea mays	cis-acting regulatory element essential for the anaerobic induction
PH02Gene11990	ACE	GACACGTATG	1488	9	-	Petroselinum crispum	cis-acting element involved in light responsiveness
PH02Gene12876	LTR	CCGAAA	1619	6	+	Hordeum vulgare	cis-acting element involved in low-temperature responsiveness
PH02Gene12876	LTR	CCGAAA	1714	6	+	Hordeum vulgare	cis-acting element involved in low-temperature responsiveness
PH02Gene12876	Box 4	ATTAAT	1429	6	-	Petroselinum crispum	part of a conserved DNA module involved in light responsiveness
PH02Gene12876	chs-CMA2a	TCACTTGA	4	8	+	Petroselinum crispum	part of a light responsive element
PH02Gene12876	chs-CMA2a	TCACTTGA	1800	8	-	Petroselinum crispum	part of a light responsive element
PH02Gene12876		motif_sequence	120	4	+	organism	short_function
PH02Gene12876		motif_sequence	210	4	+	organism	short_function
PH02Gene12876		motif_sequence	464	4	-	organism	short_function
PH02Gene12876		motif_sequence	558	4	+	organism	short_function
PH02Gene12876		motif_sequence	712	4	+	organism	short_function
PH02Gene12876		motif_sequence	759	4	+	organism	short_function
PH02Gene12876		motif_sequence	1057	4	-	organism	short_function
PH02Gene12876		motif_sequence	1091	4	-	organism	short_function
PH02Gene12876		motif_sequence	1243	4	+	organism	short_function
PH02Gene12876		motif_sequence	1562	4	+	organism	short_function
PH02Gene12876		motif_sequence	1583	4	-	organism	short_function
PH02Gene12876		motif_sequence	1642	4	+	organism	short_function
PH02Gene12876		motif_sequence	1909	4	-	organism	short_function
PH02Gene12876		motif_sequence	1914	4	-	organism	short_function
PH02Gene12876		motif_sequence	1942	4	-	organism	short_function
PH02Gene12876		motif_sequence	1995	4	-	organism	short_function
PH02Gene12876	TGA-element	AACGAC	978	6	+	Brassica oleracea	auxin-responsive element
PH02Gene12876	TCCC-motif	TCTCCCT	129	7	-	Spinacia oleracea	part of a light responsive element
PH02Gene12876	MBS	CAACTG	587	6	-	Arabidopsis thaliana	MYB binding site involved in drought-inducibility
PH02Gene12876	G-Box	CACGTT	503	6	-	Pisum sativum	cis-acting regulatory element involved in light responsiveness
PH02Gene12876	ERE	ATTTCATA	516	8	-	Nicotiana glutinos
PH02Gene12876	HD-Zip 1	CAAT(A/T)ATTG	950	8	+	Arabidopsis thaliana	element involved in differentiation of the palisade mesophyll cells
PH02Gene12876	MYB-like sequence	TAACCA	667	6	+	Arabidopsis thaliana
PH02Gene12876	TATA-box	TATA	109	4	+	Arabidopsis thaliana	core promoter element around -30 of transcription start
PH02Gene12876	TATA-box	TATA	257	4	+	Arabidopsis thaliana	core promoter element around -30 of transcription start
PH02Gene12876	TATA-box	TATA	330	4	+	Arabidopsis thaliana	core promoter element around -30 of transcription start
PH02Gene12876	TATA-box	TATA	390	4	+	Arabidopsis thaliana	core promoter element around -30 of transcription start
PH02Gene12876	TATA-box	TATATA	570	6	+	Arabidopsis thaliana	core promoter element around -30 of transcription start
PH02Gene12876	TATA-box	ATATAA	571	6	+	Brassica oleracea	core promoter element around -30 of transcription start
PH02Gene12876	TATA-box	TATA	572	4	+	Arabidopsis thaliana	core promoter element around -30 of transcription start
PH02Gene12876	TATA-box	TATA	852	4	+	Arabidopsis thaliana	core promoter element around -30 of transcription start
PH02Gene12876	TATA-box	TATA	993	4	+	Arabidopsis thaliana	core promoter element around -30 of transcription start
PH02Gene12876	TATA-box	ATATAT	1043	6	-	Brassica napus	core promoter element around -30 of transcription start
PH02Gene12876	TATA-box	TATATA	1044	6	-	Arabidopsis thaliana	core promoter element around -30 of transcription start
PH02Gene12876	TATA-box	TATA	1046	4	-	Arabidopsis thaliana	core promoter element around -30 of transcription start
PH02Gene12876	TATA-box	TATAA	1078	5	-	Arabidopsis thaliana	core promoter element around -30 of transcription start
PH02Gene12876	TATA-box	TATA	1079	4	-	Arabidopsis thaliana	core promoter element around -30 of transcription start
PH02Gene12876	TATA-box	TACAAAA	1081	7	+	Oryza sativa	core promoter element around -30 of transcription start
PH02Gene12876	TATA-box	TATA	1182	4	-	Arabidopsis thaliana	core promoter element around -30 of transcription start
PH02Gene12876	TATA-box	TATACA	1280	6	-	Helianthus annuus	core promoter element around -30 of transcription start
PH02Gene12876	TATA-box	TATA	1282	4	-	Arabidopsis thaliana	core promoter element around -30 of transcription start
PH02Gene12876	TATA-box	ATATAT	1328	6	-	Brassica napus	core promoter element around -30 of transcription start
PH02Gene12876	TATA-box	TATA	1329	4	-	Arabidopsis thaliana	core promoter element around -30 of transcription start
PH02Gene12876	TATA-box	TATA	1384	4	-	Arabidopsis thaliana	core promoter element around -30 of transcription start
PH02Gene12876	GT1-motif	GGTTAAT	1633	7	-	Avena sativa	light responsive element
PH02Gene12876	GT1-motif	GGTTAA	1634	6	-	Arabidopsis thaliana	light responsive element
PH02Gene12876	MYC	CATGTG	691	6	-	Arabidopsis thaliana
PH02Gene12876	MYC	CATTTG	1362	6	+	Arabidopsis thaliana
PH02Gene12876	MYC	CATGTG	1752	6	+	Arabidopsis thaliana
PH02Gene12876	MYC	CATGTG	1889	6	+	Arabidopsis thaliana
PH02Gene12876	ABRE3a	TACGTG	418	6	-	Zea mays
PH02Gene12876	TCT-motif	TCTTAC	205	6	-	Arabidopsis thaliana	part of a light responsive element
PH02Gene12876	TCT-motif	TCTTAC	264	6	-	Arabidopsis thaliana	part of a light responsive element
PH02Gene12876	TCT-motif	TCTTAC	810	6	-	Arabidopsis thaliana	part of a light responsive element
PH02Gene12876	G-box	TACGTG	418	6	-	Arabidopsis thaliana	cis-acting regulatory element involved in light responsiveness
PH02Gene12876	G-box	CACGTC	457	6	-	Zea mays	cis-acting regulatory element involved in light responsiveness
PH02Gene12876	G-box	CACGAC	1052	6	-	Zea mays	cis-acting regulatory element involved in light responsiveness
PH02Gene12876	G-box	CACGTC	1601	6	-	Zea mays	cis-acting regulatory element involved in light responsiveness
PH02Gene12876	MYB	CAACCA	306	6	+	Arabidopsis thaliana
PH02Gene12876	MYB	CAACAG	486	6	+	Arabidopsis thaliana
PH02Gene12876	MYB	TAACCA	667	6	+	Arabidopsis thaliana
PH02Gene12876	MYB	CAACCA	1854	6	+	Arabidopsis thaliana
PH02Gene12876	as-1	TGACG	27	5	+	Arabidopsis thaliana
PH02Gene12876	as-1	TGACG	439	5	+	Arabidopsis thaliana
PH02Gene12876	as-1	TGACG	456	5	+	Arabidopsis thaliana
PH02Gene12876	as-1	TGACG	887	5	-	Arabidopsis thaliana
PH02Gene12876	Unnamed__2	CCCCGG	1353	6	-	Zea mays
PH02Gene12876	A-box	CCGTCC	1321	6	+	Petroselinum crispum	cis-acting regulatory element
PH02Gene12876	A-box	CCGTCC	1871	6	-	Petroselinum crispum	cis-acting regulatory element
PH02Gene12876	ABRE	ACGTG	418	5	-	Arabidopsis thaliana	cis-acting element involved in the abscisic acid responsiveness
PH02Gene12876	ABRE	ACGTG	458	5	+	Arabidopsis thaliana	cis-acting element involved in the abscisic acid responsiveness
PH02Gene12876	ABRE	ACGTG	504	5	+	Arabidopsis thaliana	cis-acting element involved in the abscisic acid responsiveness
PH02Gene12876	ABRE	ACGTG	1602	5	+	Arabidopsis thaliana	cis-acting element involved in the abscisic acid responsiveness
PH02Gene12876	TGACG-motif	TGACG	27	5	+	Hordeum vulgare	cis-acting regulatory element involved in the MeJA-responsiveness
PH02Gene12876	TGACG-motif	TGACG	439	5	+	Hordeum vulgare	cis-acting regulatory element involved in the MeJA-responsiveness
PH02Gene12876	TGACG-motif	TGACG	456	5	+	Hordeum vulgare	cis-acting regulatory element involved in the MeJA-responsiveness
PH02Gene12876	TGACG-motif	TGACG	887	5	-	Hordeum vulgare	cis-acting regulatory element involved in the MeJA-responsiveness
PH02Gene12876	Unnamed__4	CTCC	131	4	-	Petroselinum hortense
PH02Gene12876	Unnamed__4	CTCC	140	4	-	Petroselinum hortense
PH02Gene12876	Unnamed__4	CTCC	340	4	-	Petroselinum hortense
PH02Gene12876	Unnamed__4	CTCC	427	4	+	Petroselinum hortense
PH02Gene12876	Unnamed__4	CTCC	464	4	-	Petroselinum hortense
PH02Gene12876	Unnamed__4	CTCC	627	4	-	Petroselinum hortense
PH02Gene12876	Unnamed__4	CTCC	777	4	-	Petroselinum hortense
PH02Gene12876	Unnamed__4	CTCC	786	4	+	Petroselinum hortense
PH02Gene12876	Unnamed__4	CTCC	1570	4	+	Petroselinum hortense
PH02Gene12876	Unnamed__4	CTCC	1772	4	+	Petroselinum hortense
PH02Gene12876	Unnamed__4	CTCC	1828	4	-	Petroselinum hortense
PH02Gene12876	Unnamed__4	CTCC	1919	4	-	Petroselinum hortense
PH02Gene12876	Unnamed__4	CTCC	1968	4	-	Petroselinum hortense
PH02Gene12876	Unnamed__4	CTCC	1981	4	-	Petroselinum hortense
PH02Gene12876	Unnamed__4	CTCC	1991	4	-	Petroselinum hortense
PH02Gene12876	STRE	AGGGG	113	5	-	Arabidopsis thaliana
PH02Gene12876	STRE	AGGGG	253	5	-	Arabidopsis thaliana
PH02Gene12876	STRE	AGGGG	472	5	+	Arabidopsis thaliana
PH02Gene12876	STRE	AGGGG	597	5	+	Arabidopsis thaliana
PH02Gene12876	STRE	AGGGG	783	5	-	Arabidopsis thaliana
PH02Gene12876	STRE	AGGGG	1337	5	-	Arabidopsis thaliana
PH02Gene12876	STRE	AGGGG	1509	5	+	Arabidopsis thaliana
PH02Gene12876	TGA-box	TGACGTAA	884	8	-	Glycine max	part of an auxin-responsive element
PH02Gene12876	ABRE4	CACGTA	418	6	+	Zea mays
PH02Gene12876	AT~TATA-box	TATATA	570	6	+	Arabidopsis thaliana
PH02Gene12876	AT~TATA-box	TATATA	1044	6	-	Arabidopsis thaliana
PH02Gene12876	CCGTCC-box	CCGTCC	1321	6	+	Petroselinum hortense
PH02Gene12876	CCGTCC-box	CCGTCC	1871	6	-	Petroselinum hortense
PH02Gene12876	CAAT-box	CAAT	321	4	+	Nicotiana glutinosa
PH02Gene12876	CAAT-box	CCAAT	361	5	+	Arabidopsis thaliana	common cis-acting element in promoter and enhancer regions
PH02Gene12876	CAAT-box	CAAT	362	4	+	Nicotiana glutinosa
PH02Gene12876	CAAT-box	CAAT	583	4	+	Nicotiana glutinosa
PH02Gene12876	CAAT-box	CAAT	621	4	+	Nicotiana glutinosa
PH02Gene12876	CAAT-box	CAAT	680	4	+	Nicotiana glutinosa
PH02Gene12876	CAAT-box	CAAT	743	4	-	Nicotiana glutinosa
PH02Gene12876	CAAT-box	CAAT	801	4	+	Nicotiana glutinosa
PH02Gene12876	CAAT-box	CAAT	869	4	-	Nicotiana glutinosa
PH02Gene12876	CAAT-box	CCAAT	936	5	+	Arabidopsis thaliana	common cis-acting element in promoter and enhancer regions
PH02Gene12876	CAAT-box	CAAT	937	4	+	Nicotiana glutinosa
PH02Gene12876	CAAT-box	CCAAT	949	5	+	Arabidopsis thaliana	common cis-acting element in promoter and enhancer regions
PH02Gene12876	CAAT-box	CAAT	950	4	+	Nicotiana glutinosa
PH02Gene12876	CAAT-box	CAAT	955	4	-	Nicotiana glutinosa
PH02Gene12876	CAAT-box	CAAAT	985	5	+	Pisum sativum	common cis-acting element in promoter and enhancer regions
PH02Gene12876	CAAT-box	CAAAT	1133	5	+	Pisum sativum	common cis-acting element in promoter and enhancer regions
PH02Gene12876	CAAT-box	CAAT	1136	4	-	Nicotiana glutinosa
PH02Gene12876	CAAT-box	CAAAT	1150	5	+	Pisum sativum	common cis-acting element in promoter and enhancer regions
PH02Gene12876	CAAT-box	CAAT	1156	4	+	Nicotiana glutinosa
PH02Gene12876	CAAT-box	CAAAT	1158	5	-	Pisum sativum	common cis-acting element in promoter and enhancer regions
PH02Gene12876	CAAT-box	CAAT	1278	4	-	Nicotiana glutinosa
PH02Gene12876	CAAT-box	CAAT	1286	4	-	Nicotiana glutinosa
PH02Gene12876	CAAT-box	CCAAT	1316	5	-	Arabidopsis thaliana	common cis-acting element in promoter and enhancer regions
PH02Gene12876	CAAT-box	CAAAT	1363	5	-	Pisum sativum	common cis-acting element in promoter and enhancer regions
PH02Gene12876	CAAT-box	CAAT	1816	4	+	Nicotiana glutinosa
PH02Gene12876	CAAT-box	CCAAT	1868	5	-	Arabidopsis thaliana	common cis-acting element in promoter and enhancer regions
PH02Gene12876	CAAT-box	CAAT	1882	4	-	Nicotiana glutinosa
PH02Gene12876	GC-motif	CCCCCG	788	6	+	Zea mays	enhancer-like element involved in anoxic specific inducibility
PH02Gene12876	AP-1	TGAGTTAG	1016	8	+	Arabidopsis thaliana
PH02Gene12876	CCGTCC motif	CCGTCC	1321	6	+	Nicotiana tabacum
PH02Gene12876	CCGTCC motif	CCGTCC	1871	6	-	Nicotiana tabacum
PH02Gene12876	WRE3	CCACCT	554	6	+	Pisum sativum
PH02Gene12876	Myb-binding site	CAACAG	486	6	+	Nicotiana tabacum
PH02Gene12876	CGTCA-motif	CGTCA	27	5	-	Hordeum vulgare	cis-acting regulatory element involved in the MeJA-responsiveness
PH02Gene12876	CGTCA-motif	CGTCA	439	5	-	Hordeum vulgare	cis-acting regulatory element involved in the MeJA-responsiveness
PH02Gene12876	CGTCA-motif	CGTCA	456	5	-	Hordeum vulgare	cis-acting regulatory element involved in the MeJA-responsiveness
PH02Gene12876	CGTCA-motif	CGTCA	887	5	+	Hordeum vulgare	cis-acting regulatory element involved in the MeJA-responsiveness
PH02Gene12876	ACE	GACACGTATG	1197	9	-	Petroselinum crispum	cis-acting element involved in light responsiveness
PH02Gene12876	Myc	TCTCTTA	533	7	+	Arabidopsis thaliana
PH02Gene12876	Unnamed__1	CGTGG	459	5	+	Zea mays
PH02Gene12876	Unnamed__1	CGTGG	764	5	+	Zea mays
PH02Gene12876	Unnamed__1	CGTGG	1227	5	-	Zea mays
PH02Gene12876	Unnamed__1	CGTGG	1603	5	+	Zea mays
PH02Gene12876	Unnamed__1	CGTGG	1950	5	-	Zea mays
PH02Gene12876	Myb	TAACTG	383	6	-	Arabidopsis thaliana
PH02Gene12876	Myb	TAACTG	445	6	+	Arabidopsis thaliana
PH02Gene12876	Myb	TAACTG	492	6	+	Arabidopsis thaliana
PH02Gene12876	Myb	CAACTG	587	6	-	Arabidopsis thaliana
PH02Gene16977	ABRE	ACGTG	479	5	+	Arabidopsis thaliana	cis-acting element involved in the abscisic acid responsiveness
PH02Gene16977	ABRE	CGCACGTGTC	955	9	+	Hordeum vulgare	cis-acting element involved in the abscisic acid responsiveness
PH02Gene16977	ABRE	ACGTG	957	5	-	Arabidopsis thaliana	cis-acting element involved in the abscisic acid responsiveness
PH02Gene16977	ABRE	ACGTG	1445	5	+	Arabidopsis thaliana	cis-acting element involved in the abscisic acid responsiveness
PH02Gene16977	TGACG-motif	TGACG	1081	5	+	Hordeum vulgare	cis-acting regulatory element involved in the MeJA-responsiveness
PH02Gene16977	TGACG-motif	TGACG	1524	5	+	Hordeum vulgare	cis-acting regulatory element involved in the MeJA-responsiveness
PH02Gene16977	Unnamed__4	CTCC	35	4	-	Petroselinum hortense
PH02Gene16977	Unnamed__4	CTCC	131	4	-	Petroselinum hortense
PH02Gene16977	Unnamed__4	CTCC	252	4	-	Petroselinum hortense
PH02Gene16977	Unnamed__4	CTCC	591	4	+	Petroselinum hortense
PH02Gene16977	Unnamed__4	CTCC	596	4	+	Petroselinum hortense
PH02Gene16977	Unnamed__4	CTCC	648	4	-	Petroselinum hortense
PH02Gene16977	Unnamed__4	CTCC	654	4	-	Petroselinum hortense
PH02Gene16977	Unnamed__4	CTCC	774	4	+	Petroselinum hortense
PH02Gene16977	Unnamed__4	CTCC	1134	4	+	Petroselinum hortense
PH02Gene16977	Unnamed__4	CTCC	1162	4	-	Petroselinum hortense
PH02Gene16977	Unnamed__4	CTCC	1372	4	-	Petroselinum hortense
PH02Gene16977	Unnamed__4	CTCC	1400	4	+	Petroselinum hortense
PH02Gene16977	Unnamed__4	CTCC	1483	4	-	Petroselinum hortense
PH02Gene16977	Unnamed__4	CTCC	1547	4	-	Petroselinum hortense
PH02Gene16977	Unnamed__4	CTCC	1736	4	+	Petroselinum hortense
PH02Gene16977	Unnamed__4	CTCC	1744	4	-	Petroselinum hortense
PH02Gene16977	Unnamed__4	CTCC	1795	4	+	Petroselinum hortense
PH02Gene16977	Unnamed__4	CTCC	1890	4	-	Petroselinum hortense
PH02Gene16977	Unnamed__4	CTCC	1975	4	+	Petroselinum hortense
PH02Gene16977	Unnamed__4	CTCC	1982	4	+	Petroselinum hortense
PH02Gene16977	O2-site	GATGACATGG	289	9	-	Zea mays	cis-acting regulatory element involved in zein metabolism regulation
PH02Gene16977	O2-site	GATGACATGG	1815	9	+	Zea mays	cis-acting regulatory element involved in zein metabolism regulation
PH02Gene16977	DRE core	GCCGAC	1553	6	+	Arabidopsis thaliana
PH02Gene16977	DRE core	GCCGAC	1780	6	-	Arabidopsis thaliana
PH02Gene16977	CCAAT-box	CAACGG	575	6	+	Hordeum vulgare	MYBHv1 binding site
PH02Gene16977	CCAAT-box	CAACGG	614	6	-	Hordeum vulgare	MYBHv1 binding site
PH02Gene16977	CCAAT-box	CAACGG	985	6	+	Hordeum vulgare	MYBHv1 binding site
PH02Gene16977	STRE	AGGGG	726	5	-	Arabidopsis thaliana
PH02Gene16977	RY-element	CATGCATG	801	8	+	Helianthus annuus	cis-acting regulatory element involved in seed-specific regulation
PH02Gene16977	ABRE4	CACGTA	478	6	-	Zea mays
PH02Gene16977	ABRE4	CACGTA	1444	6	-	Zea mays
PH02Gene16977	AT~TATA-box	TATATA	1021	6	-	Arabidopsis thaliana
PH02Gene16977	CAAT-box	CAAT	72	4	+	Nicotiana glutinosa
PH02Gene16977	CAAT-box	CAAT	74	4	-	Nicotiana glutinosa
PH02Gene16977	CAAT-box	CAAAT	99	5	-	Pisum sativum	common cis-acting element in promoter and enhancer regions
PH02Gene16977	CAAT-box	CAAAT	110	5	+	Pisum sativum	common cis-acting element in promoter and enhancer regions
PH02Gene16977	CAAT-box	CAAAT	121	5	-	Pisum sativum	common cis-acting element in promoter and enhancer regions
PH02Gene16977	CAAT-box	CAAAT	180	5	-	Pisum sativum	common cis-acting element in promoter and enhancer regions
PH02Gene16977	CAAT-box	CAAT	235	4	-	Nicotiana glutinosa
PH02Gene16977	CAAT-box	CAAT	331	4	+	Nicotiana glutinosa
PH02Gene16977	CAAT-box	CCAAT	440	5	+	Arabidopsis thaliana	common cis-acting element in promoter and enhancer regions
PH02Gene16977	CAAT-box	CAAT	441	4	+	Nicotiana glutinosa
PH02Gene16977	CAAT-box	CAAAT	447	5	-	Pisum sativum	common cis-acting element in promoter and enhancer regions
PH02Gene16977	CAAT-box	CAAAT	897	5	+	Pisum sativum	common cis-acting element in promoter and enhancer regions
PH02Gene16977	CAAT-box	CCCAATTT	898	8	-	Arabidopsis thaliana	common cis-acting element in promoter and enhancer regions
PH02Gene16977	CAAT-box	CCAAT	900	5	-	Arabidopsis thaliana	common cis-acting element in promoter and enhancer regions
PH02Gene16977	CAAT-box	CCAAT	993	5	+	Arabidopsis thaliana	common cis-acting element in promoter and enhancer regions
PH02Gene16977	CAAT-box	CAAT	994	4	+	Nicotiana glutinosa
PH02Gene16977	CAAT-box	CAAT	1011	4	-	Nicotiana glutinosa
PH02Gene16977	CAAT-box	CAAAT	1071	5	+	Pisum sativum	common cis-acting element in promoter and enhancer regions
PH02Gene16977	CAAT-box	CAAT	1078	4	+	Nicotiana glutinosa
PH02Gene16977	CAAT-box	CAAT	1684	4	+	Nicotiana glutinosa
PH02Gene16977	CAAT-box	CCAAT	1797	5	+	Arabidopsis thaliana	common cis-acting element in promoter and enhancer regions
PH02Gene16977	CAAT-box	CAAT	1798	4	+	Nicotiana glutinosa
PH02Gene16977	CAAT-box	CAAT	1814	4	+	Nicotiana glutinosa
PH02Gene16977	CAAT-box	CCAAT	1977	5	+	Arabidopsis thaliana	common cis-acting element in promoter and enhancer regions
PH02Gene16977	CAAT-box	CAAT	1978	4	+	Nicotiana glutinosa
PH02Gene16977	CCGTCC-box	CCGTCC	969	6	+	Petroselinum hortense
PH02Gene16977	GC-motif	CCCCCG	1585	6	+	Zea mays	enhancer-like element involved in anoxic specific inducibility
PH02Gene16977	Unnamed__10	TCCACGTAGA	1442	9	-	Zea mays
PH02Gene16977	CCGTCC motif	CCGTCC	969	6	+	Nicotiana tabacum
PH02Gene16977	Unnamed__8	TCCACGTAGA	1442	9	-	Zea mays
PH02Gene16977	Unnamed__12	TCCACGTAGA	1442	9	-	Zea mays
PH02Gene16977	Myb-binding site	CAACAG	271	6	-	Nicotiana tabacum
PH02Gene16977	CGTCA-motif	CGTCA	1081	5	-	Hordeum vulgare	cis-acting regulatory element involved in the MeJA-responsiveness
PH02Gene16977	CGTCA-motif	CGTCA	1524	5	-	Hordeum vulgare	cis-acting regulatory element involved in the MeJA-responsiveness
PH02Gene16977	Unnamed__1	CGTGG	705	5	-	Zea mays
PH02Gene16977	Unnamed__1	CGTGG	1039	5	-	Zea mays
PH02Gene16977	Unnamed__1	CGTGG	1159	5	+	Zea mays
PH02Gene16977	Myb	CAACTG	699	6	-	Arabidopsis thaliana
PH02Gene16977	LTR	CCGAAA	1382	6	-	Hordeum vulgare	cis-acting element involved in low-temperature responsiveness
PH02Gene16977	LTR	CCGAAA	1573	6	+	Hordeum vulgare	cis-acting element involved in low-temperature responsiveness
PH02Gene16977	LTR	CCGAAA	1624	6	+	Hordeum vulgare	cis-acting element involved in low-temperature responsiveness
PH02Gene16977	Box 4	ATTAAT	95	6	+	Petroselinum crispum	part of a conserved DNA module involved in light responsiveness
PH02Gene16977	TGA-element	AACGAC	1628	6	+	Brassica oleracea	auxin-responsive element
PH02Gene16977		motif_sequence	131	4	-	organism	short_function
PH02Gene16977		motif_sequence	276	4	-	organism	short_function
PH02Gene16977		motif_sequence	284	4	+	organism	short_function
PH02Gene16977		motif_sequence	533	4	+	organism	short_function
PH02Gene16977		motif_sequence	558	4	+	organism	short_function
PH02Gene16977		motif_sequence	594	4	+	organism	short_function
PH02Gene16977		motif_sequence	635	4	-	organism	short_function
PH02Gene16977		motif_sequence	751	4	+	organism	short_function
PH02Gene16977		motif_sequence	772	4	+	organism	short_function
PH02Gene16977		motif_sequence	1132	4	+	organism	short_function
PH02Gene16977		motif_sequence	1148	4	+	organism	short_function
PH02Gene16977		motif_sequence	1175	4	-	organism	short_function
PH02Gene16977		motif_sequence	1314	4	-	organism	short_function
PH02Gene16977		motif_sequence	1390	4	-	organism	short_function
PH02Gene16977		motif_sequence	1398	4	+	organism	short_function
PH02Gene16977		motif_sequence	1422	4	-	organism	short_function
PH02Gene16977		motif_sequence	1429	4	+	organism	short_function
PH02Gene16977		motif_sequence	1441	4	+	organism	short_function
PH02Gene16977		motif_sequence	1504	4	-	organism	short_function
PH02Gene16977		motif_sequence	1715	4	+	organism	short_function
PH02Gene16977		motif_sequence	1761	4	-	organism	short_function
PH02Gene16977		motif_sequence	1890	4	-	organism	short_function
PH02Gene16977		motif_sequence	1920	4	+	organism	short_function
PH02Gene16977		motif_sequence	1953	4	-	organism	short_function
PH02Gene16977		motif_sequence	1960	4	-	organism	short_function
PH02Gene16977		motif_sequence	1980	4	+	organism	short_function
PH02Gene16977	Unnamed__14	TCCACGTAGA	1442	9	-	Zea mays
PH02Gene16977	MBS	CAACTG	699	6	-	Arabidopsis thaliana	MYB binding site involved in drought-inducibility
PH02Gene16977	W box	TTGACC	107	6	-	Arabidopsis thaliana
PH02Gene16977	G-Box	TCCACATGGCA	1495	10	-	Triticum aestivum	cis-acting regulatory element involved in light responsiveness
PH02Gene16977	GARE-motif	TCTGTTG	270	7	+	Brassica oleracea	gibberellin-responsive element
PH02Gene16977	TATA-box	TATA	222	4	+	Arabidopsis thaliana	core promoter element around -30 of transcription start
PH02Gene16977	TATA-box	TATAA	305	5	-	Arabidopsis thaliana	core promoter element around -30 of transcription start
PH02Gene16977	TATA-box	TATA	306	4	+	Arabidopsis thaliana	core promoter element around -30 of transcription start
PH02Gene16977	TATA-box	TATA	348	4	+	Arabidopsis thaliana	core promoter element around -30 of transcription start
PH02Gene16977	TATA-box	TATA	430	4	+	Arabidopsis thaliana	core promoter element around -30 of transcription start
PH02Gene16977	TATA-box	ATATAT	443	6	+	Brassica napus	core promoter element around -30 of transcription start
PH02Gene16977	TATA-box	TATA	444	4	+	Arabidopsis thaliana	core promoter element around -30 of transcription start
PH02Gene16977	TATA-box	TACATAAA	823	8	+	Oryza sativa	core promoter element around -30 of transcription start
PH02Gene16977	TATA-box	TACAAAA	875	7	+	Oryza sativa	core promoter element around -30 of transcription start
PH02Gene16977	TATA-box	TATATAA	1020	7	-	Arabidopsis thaliana	core promoter element around -30 of transcription start
PH02Gene16977	TATA-box	TATATA	1021	6	-	Arabidopsis thaliana	core promoter element around -30 of transcription start
PH02Gene16977	TATA-box	TATA	1023	4	-	Arabidopsis thaliana	core promoter element around -30 of transcription start
PH02Gene16977	TATA-box	TATA	1245	4	-	Arabidopsis thaliana	core promoter element around -30 of transcription start
PH02Gene16977	TATA-box	TATAA	1805	5	-	Arabidopsis thaliana	core promoter element around -30 of transcription start
PH02Gene16977	TATA-box	TATA	1806	4	-	Arabidopsis thaliana	core promoter element around -30 of transcription start
PH02Gene16977	MYC	CAATTG	72	6	+	Arabidopsis thaliana
PH02Gene16977	MYC	CATTTG	110	6	-	Arabidopsis thaliana
PH02Gene16977	MYC	CATGTG	141	6	-	Arabidopsis thaliana
PH02Gene16977	MYC	CATTTG	179	6	+	Arabidopsis thaliana
PH02Gene16977	MYC	CATTTG	1071	6	-	Arabidopsis thaliana
PH02Gene16977	MYC	CATGTG	1498	6	+	Arabidopsis thaliana
PH02Gene16977	ABRE3a	TACGTG	478	6	+	Zea mays
PH02Gene16977	ABRE3a	TACGTG	1444	6	+	Zea mays
PH02Gene16977	MSA-like	TCCAACGGT	983	9	+	Catharanthus roseus	cis-acting element involved in cell cycle regulation
PH02Gene16977	MYB recognition site	CCGTTG	575	6	-	Arabidopsis thaliana
PH02Gene16977	MYB recognition site	CCGTTG	614	6	+	Arabidopsis thaliana
PH02Gene16977	MYB recognition site	CCGTTG	985	6	-	Arabidopsis thaliana
PH02Gene16977	TCT-motif	TCTTAC	820	6	+	Arabidopsis thaliana	part of a light responsive element
PH02Gene16977	G-box	CACGAC	314	6	-	Zea mays	cis-acting regulatory element involved in light responsiveness
PH02Gene16977	G-box	TACGTG	478	6	+	Arabidopsis thaliana	cis-acting regulatory element involved in light responsiveness
PH02Gene16977	G-box	CACGTC	957	6	+	Zea mays	cis-acting regulatory element involved in light responsiveness
PH02Gene16977	G-box	TACGTG	1444	6	+	Arabidopsis thaliana	cis-acting regulatory element involved in light responsiveness
PH02Gene16977	G-box	CACGAC	1533	6	+	Zea mays	cis-acting regulatory element involved in light responsiveness
PH02Gene16977	MYB	CAACAG	271	6	-	Arabidopsis thaliana
PH02Gene16977	MYB	CAACCA	720	6	+	Arabidopsis thaliana
PH02Gene16977	as-1	TGACG	1081	5	+	Arabidopsis thaliana
PH02Gene16977	as-1	TGACG	1524	5	+	Arabidopsis thaliana
PH02Gene16977	A-box	CCGTCC	969	6	+	Petroselinum crispum	cis-acting regulatory element
PH02Gene20702	TGACG-motif	TGACG	94	5	+	Hordeum vulgare	cis-acting regulatory element involved in the MeJA-responsiveness
PH02Gene20702	TGACG-motif	TGACG	563	5	+	Hordeum vulgare	cis-acting regulatory element involved in the MeJA-responsiveness
PH02Gene20702	TGACG-motif	TGACG	582	5	-	Hordeum vulgare	cis-acting regulatory element involved in the MeJA-responsiveness
PH02Gene20702	TGACG-motif	TGACG	1880	5	-	Hordeum vulgare	cis-acting regulatory element involved in the MeJA-responsiveness
PH02Gene20702	TGACG-motif	TGACG	1942	5	+	Hordeum vulgare	cis-acting regulatory element involved in the MeJA-responsiveness
PH02Gene20702	ABRE	ACGTG	991	5	-	Arabidopsis thaliana	cis-acting element involved in the abscisic acid responsiveness
PH02Gene20702	ABRE	ACGTG	1427	5	-	Arabidopsis thaliana	cis-acting element involved in the abscisic acid responsiveness
PH02Gene20702	ABRE	ACGTG	1995	5	-	Arabidopsis thaliana	cis-acting element involved in the abscisic acid responsiveness
PH02Gene20702	AuxRR-core	GGTCCAT	985	7	-	Nicotiana tabacum	cis-acting regulatory element involved in auxin responsiveness
PH02Gene20702	Unnamed__4	CTCC	4	4	-	Petroselinum hortense
PH02Gene20702	Unnamed__4	CTCC	613	4	+	Petroselinum hortense
PH02Gene20702	Unnamed__4	CTCC	1002	4	-	Petroselinum hortense
PH02Gene20702	Unnamed__4	CTCC	1386	4	-	Petroselinum hortense
PH02Gene20702	Unnamed__4	CTCC	1442	4	+	Petroselinum hortense
PH02Gene20702	Unnamed__4	CTCC	1726	4	-	Petroselinum hortense
PH02Gene20702	Unnamed__4	CTCC	1742	4	-	Petroselinum hortense
PH02Gene20702	TCA	TCATCTTCAT	1537	9	-	Pisum sativum
PH02Gene20702	ATCT-motif	AATCTAATCC	33	9	+	Pisum sativum	part of a conserved DNA module involved in light responsiveness
PH02Gene20702	ATCT-motif	AATCTAATCC	192	9	-	Pisum sativum	part of a conserved DNA module involved in light responsiveness
PH02Gene20702	CAAT-box	CAAT	21	4	-	Nicotiana glutinosa
PH02Gene20702	CAAT-box	CAAAT	43	5	+	Pisum sativum	common cis-acting element in promoter and enhancer regions
PH02Gene20702	CAAT-box	CAAT	86	4	-	Nicotiana glutinosa
PH02Gene20702	CAAT-box	CAAT	117	4	-	Nicotiana glutinosa
PH02Gene20702	CAAT-box	CCAAT	171	5	-	Arabidopsis thaliana	common cis-acting element in promoter and enhancer regions
PH02Gene20702	CAAT-box	CAAT	199	4	-	Nicotiana glutinosa
PH02Gene20702	CAAT-box	CAAT	295	4	+	Nicotiana glutinosa
PH02Gene20702	CAAT-box	CAAT	308	4	-	Nicotiana glutinosa
PH02Gene20702	CAAT-box	CAAAT	428	5	+	Pisum sativum	common cis-acting element in promoter and enhancer regions
PH02Gene20702	CAAT-box	CAAT	451	4	+	Nicotiana glutinosa
PH02Gene20702	CAAT-box	CAAAT	508	5	+	Pisum sativum	common cis-acting element in promoter and enhancer regions
PH02Gene20702	CAAT-box	CAAAT	517	5	+	Pisum sativum	common cis-acting element in promoter and enhancer regions
PH02Gene20702	CAAT-box	CCAAT	530	5	+	Arabidopsis thaliana	common cis-acting element in promoter and enhancer regions
PH02Gene20702	CAAT-box	CAAT	531	4	+	Nicotiana glutinosa
PH02Gene20702	CAAT-box	CAAT	585	4	+	Nicotiana glutinosa
PH02Gene20702	CAAT-box	CAAT	623	4	+	Nicotiana glutinosa
PH02Gene20702	CAAT-box	CAAAT	637	5	+	Pisum sativum	common cis-acting element in promoter and enhancer regions
PH02Gene20702	CAAT-box	CAAAT	644	5	+	Pisum sativum	common cis-acting element in promoter and enhancer regions
PH02Gene20702	CAAT-box	CCAAT	651	5	+	Arabidopsis thaliana	common cis-acting element in promoter and enhancer regions
PH02Gene20702	CAAT-box	CAAT	652	4	+	Nicotiana glutinosa
PH02Gene20702	CAAT-box	CAAT	692	4	+	Nicotiana glutinosa
PH02Gene20702	CAAT-box	CAAT	726	4	-	Nicotiana glutinosa
PH02Gene20702	CAAT-box	CAAT	823	4	-	Nicotiana glutinosa
PH02Gene20702	CAAT-box	CCAAT	827	5	-	Arabidopsis thaliana	common cis-acting element in promoter and enhancer regions
PH02Gene20702	CAAT-box	CAAT	981	4	+	Nicotiana glutinosa
PH02Gene20702	CAAT-box	CAAT	1008	4	-	Nicotiana glutinosa
PH02Gene20702	CAAT-box	CAAAT	1137	5	-	Pisum sativum	common cis-acting element in promoter and enhancer regions
PH02Gene20702	CAAT-box	CAAT	1182	4	+	Nicotiana glutinosa
PH02Gene20702	CAAT-box	CAAAT	1224	5	+	Pisum sativum	common cis-acting element in promoter and enhancer regions
PH02Gene20702	CAAT-box	CAAAT	1347	5	+	Pisum sativum	common cis-acting element in promoter and enhancer regions
PH02Gene20702	CAAT-box	CCAAT	1478	5	+	Arabidopsis thaliana	common cis-acting element in promoter and enhancer regions
PH02Gene20702	CAAT-box	CAAT	1479	4	+	Nicotiana glutinosa
PH02Gene20702	CAAT-box	CAAT	1642	4	-	Nicotiana glutinosa
PH02Gene20702	CAAT-box	CAAT	1653	4	-	Nicotiana glutinosa
PH02Gene20702	CAAT-box	CAAAT	1754	5	-	Pisum sativum	common cis-acting element in promoter and enhancer regions
PH02Gene20702	CAAT-box	CAAT	1821	4	+	Nicotiana glutinosa
PH02Gene20702	CAAT-box	CAAT	1947	4	+	Nicotiana glutinosa
PH02Gene20702	CCGTCC-box	CCGTCC	1485	6	+	Petroselinum hortense
PH02Gene20702	CCGTCC-box	CCGTCC	1698	6	+	Petroselinum hortense
PH02Gene20702	AT~TATA-box	TATATAAA	220	8	-	Arabidopsis thaliana
PH02Gene20702	AT~TATA-box	TATATA	222	6	+	Arabidopsis thaliana
PH02Gene20702	AT~TATA-box	TATATA	482	6	+	Arabidopsis thaliana
PH02Gene20702	AT~TATA-box	TATATA	1492	6	-	Arabidopsis thaliana
PH02Gene20702	AT~TATA-box	TATATA	1494	6	-	Arabidopsis thaliana
PH02Gene20702	AT~TATA-box	TATATA	1808	6	-	Arabidopsis thaliana
PH02Gene20702	AT~TATA-box	TATATA	1810	6	-	Arabidopsis thaliana
PH02Gene20702	GATA-motif	AAGATAAGATT	99	10	-	Arabidopsis thaliana	part of a light responsive element
PH02Gene20702	STRE	AGGGG	1581	5	+	Arabidopsis thaliana
PH02Gene20702	STRE	AGGGG	1672	5	+	Arabidopsis thaliana
PH02Gene20702	CGTCA-motif	CGTCA	94	5	-	Hordeum vulgare	cis-acting regulatory element involved in the MeJA-responsiveness
PH02Gene20702	CGTCA-motif	CGTCA	563	5	-	Hordeum vulgare	cis-acting regulatory element involved in the MeJA-responsiveness
PH02Gene20702	CGTCA-motif	CGTCA	582	5	+	Hordeum vulgare	cis-acting regulatory element involved in the MeJA-responsiveness
PH02Gene20702	CGTCA-motif	CGTCA	1880	5	+	Hordeum vulgare	cis-acting regulatory element involved in the MeJA-responsiveness
PH02Gene20702	CGTCA-motif	CGTCA	1942	5	-	Hordeum vulgare	cis-acting regulatory element involved in the MeJA-responsiveness
PH02Gene20702	CCGTCC motif	CCGTCC	1485	6	+	Nicotiana tabacum
PH02Gene20702	CCGTCC motif	CCGTCC	1698	6	+	Nicotiana tabacum
PH02Gene20702	I-box	gGATAAGGTG	1966	9	+	Zea mays	part of a light responsive element
PH02Gene20702	TATA	TATAAAAT	218	8	-	Arabidopsis thaliana
PH02Gene20702	Myb	CAACTG	11	6	+	Arabidopsis thaliana
PH02Gene20702	Myb	TAACTG	861	6	-	Arabidopsis thaliana
PH02Gene20702	Myb	TAACTG	1367	6	+	Arabidopsis thaliana
PH02Gene20702	Unnamed__1	CGTGG	749	5	+	Zea mays
PH02Gene20702	Unnamed__1	CGTGG	990	5	-	Zea mays
PH02Gene20702	Unnamed__1	CGTGG	1146	5	-	Zea mays
PH02Gene20702	Unnamed__1	CGTGG	1426	5	-	Zea mays
PH02Gene20702	Unnamed__1	CGTGG	1444	5	-	Zea mays
PH02Gene20702	Unnamed__1	CGTGG	1929	5	-	Zea mays
PH02Gene20702	ARE	AAACCA	1143	6	+	Zea mays	cis-acting regulatory element essential for the anaerobic induction
PH02Gene20702	GCN4_motif	TGAGTCA	840	7	-	Oryza sativa	cis-regulatory element involved in endosperm expression
PH02Gene20702	GCN4_motif	TGAGTCA	1974	7	-	Oryza sativa	cis-regulatory element involved in endosperm expression
PH02Gene20702	MBS	CAACTG	11	6	+	Arabidopsis thaliana	MYB binding site involved in drought-inducibility
PH02Gene20702	W box	TTGACC	63	6	-	Arabidopsis thaliana
PH02Gene20702		motif_sequence	120	4	-	organism	short_function
PH02Gene20702		motif_sequence	144	4	-	organism	short_function
PH02Gene20702		motif_sequence	457	4	-	organism	short_function
PH02Gene20702		motif_sequence	593	4	-	organism	short_function
PH02Gene20702		motif_sequence	597	4	+	organism	short_function
PH02Gene20702		motif_sequence	599	4	-	organism	short_function
PH02Gene20702		motif_sequence	1002	4	-	organism	short_function
PH02Gene20702		motif_sequence	1120	4	-	organism	short_function
PH02Gene20702		motif_sequence	1251	4	+	organism	short_function
PH02Gene20702		motif_sequence	1310	4	+	organism	short_function
PH02Gene20702		motif_sequence	1398	4	-	organism	short_function
PH02Gene20702		motif_sequence	1440	4	+	organism	short_function
PH02Gene20702		motif_sequence	1539	4	-	organism	short_function
PH02Gene20702		motif_sequence	1630	4	+	organism	short_function
PH02Gene20702		motif_sequence	1858	4	-	organism	short_function
PH02Gene20702	TGA-element	AACGAC	1215	6	+	Brassica oleracea	auxin-responsive element
PH02Gene20702	TGA-element	AACGAC	1910	6	+	Brassica oleracea	auxin-responsive element
PH02Gene20702	WUN-motif	TTATTACAT	161	9	+	Nicotiana glutinosa
PH02Gene20702	Box II	TGGTAATAA	1108	9	-	Solanum tuberosum	part of a light responsive element
PH02Gene20702	ERE	ATTTCATA	1796	8	-	Nicotiana glutinos
PH02Gene20702	TATA-box	TATAA	103	5	-	Arabidopsis thaliana	core promoter element around -30 of transcription start
PH02Gene20702	TATA-box	TATA	104	4	+	Arabidopsis thaliana	core promoter element around -30 of transcription start
PH02Gene20702	TATA-box	TATAAAA	219	7	-	Pisum sativum	core promoter element around -30 of transcription start
PH02Gene20702	TATA-box	TATAAA	220	6	-	Helianthus annuus	core promoter element around -30 of transcription start
PH02Gene20702	TATA-box	TATATAA	221	7	-	Arabidopsis thaliana	core promoter element around -30 of transcription start
PH02Gene20702	TATA-box	TATATA	222	6	+	Arabidopsis thaliana	core promoter element around -30 of transcription start
PH02Gene20702	TATA-box	ATATAA	223	6	+	Brassica oleracea	core promoter element around -30 of transcription start
PH02Gene20702	TATA-box	TATA	224	4	+	Arabidopsis thaliana	core promoter element around -30 of transcription start
PH02Gene20702	TATA-box	ATTATA	233	6	+	Brassica napus	core promoter element around -30 of transcription start
PH02Gene20702	TATA-box	TATAA	234	5	-	Arabidopsis thaliana	core promoter element around -30 of transcription start
PH02Gene20702	TATA-box	TATA	235	4	+	Arabidopsis thaliana	core promoter element around -30 of transcription start
PH02Gene20702	TATA-box	TATATA	482	6	+	Arabidopsis thaliana	core promoter element around -30 of transcription start
PH02Gene20702	TATA-box	ATATAA	483	6	+	Brassica oleracea	core promoter element around -30 of transcription start
PH02Gene20702	TATA-box	TATA	484	4	+	Arabidopsis thaliana	core promoter element around -30 of transcription start
PH02Gene20702	TATA-box	ATTATA	511	6	+	Brassica napus	core promoter element around -30 of transcription start
PH02Gene20702	TATA-box	TATAA	512	5	-	Arabidopsis thaliana	core promoter element around -30 of transcription start
PH02Gene20702	TATA-box	TATA	513	4	+	Arabidopsis thaliana	core promoter element around -30 of transcription start
PH02Gene20702	TATA-box	TATA	548	4	+	Arabidopsis thaliana	core promoter element around -30 of transcription start
PH02Gene20702	TATA-box	TACAAAA	677	7	-	Oryza sativa	core promoter element around -30 of transcription start
PH02Gene20702	TATA-box	TATTTAAA	892	8	+	Arabidopsis thaliana	core promoter element around -30 of transcription start
PH02Gene20702	TATA-box	TATA	1167	4	-	Arabidopsis thaliana	core promoter element around -30 of transcription start
PH02Gene20702	TATA-box	TATA	1203	4	-	Arabidopsis thaliana	core promoter element around -30 of transcription start
PH02Gene20702	TATA-box	TATA	1257	4	-	Arabidopsis thaliana	core promoter element around -30 of transcription start
PH02Gene20702	TATA-box	TATA	1394	4	-	Arabidopsis thaliana	core promoter element around -30 of transcription start
PH02Gene20702	TATA-box	ATATAA	1402	6	+	Brassica oleracea	core promoter element around -30 of transcription start
PH02Gene20702	TATA-box	TATA	1403	4	-	Arabidopsis thaliana	core promoter element around -30 of transcription start
PH02Gene20702	TATA-box	ATATAT	1491	6	-	Brassica napus	core promoter element around -30 of transcription start
PH02Gene20702	TATA-box	TATATA	1492	6	-	Arabidopsis thaliana	core promoter element around -30 of transcription start
PH02Gene20702	TATA-box	ATATAT	1493	6	-	Brassica napus	core promoter element around -30 of transcription start
PH02Gene20702	TATA-box	TATATA	1494	6	-	Arabidopsis thaliana	core promoter element around -30 of transcription start
PH02Gene20702	TATA-box	ATATAA	1495	6	+	Brassica oleracea	core promoter element around -30 of transcription start
PH02Gene20702	TATA-box	TATA	1496	4	-	Arabidopsis thaliana	core promoter element around -30 of transcription start
PH02Gene20702	TATA-box	taTATAAAtc	1806	9	-	Arabidopsis thaliana	core promoter element around -30 of transcription start
PH02Gene20702	TATA-box	ATATAT	1807	6	-	Brassica napus	core promoter element around -30 of transcription start
PH02Gene20702	TATA-box	TATATA	1808	6	-	Arabidopsis thaliana	core promoter element around -30 of transcription start
PH02Gene20702	TATA-box	ATATAT	1809	6	-	Brassica napus	core promoter element around -30 of transcription start
PH02Gene20702	TATA-box	TATATA	1810	6	-	Arabidopsis thaliana	core promoter element around -30 of transcription start
PH02Gene20702	TATA-box	ATATAA	1811	6	+	Brassica oleracea	core promoter element around -30 of transcription start
PH02Gene20702	TATA-box	TATA	1812	4	-	Arabidopsis thaliana	core promoter element around -30 of transcription start
PH02Gene20702	TATA-box	TATAAAT	1949	7	-	Brassica juncea	core promoter element around -30 of transcription start
PH02Gene20702	TATA-box	TATAAA	1950	6	-	Helianthus annuus	core promoter element around -30 of transcription start
PH02Gene20702	TATA-box	TATAA	1951	5	-	Arabidopsis thaliana	core promoter element around -30 of transcription start
PH02Gene20702	TATA-box	TATA	1952	4	-	Arabidopsis thaliana	core promoter element around -30 of transcription start
PH02Gene20702	MYB-like sequence	TAACCA	1409	6	-	Arabidopsis thaliana
PH02Gene20702	G-Box	CACGTT	991	6	+	Pisum sativum	cis-acting regulatory element involved in light responsiveness
PH02Gene20702	GA-motif	ATAGATAA	388	8	+	Arabidopsis thaliana	part of a light responsive element
PH02Gene20702	A-box	CCGTCC	1485	6	+	Petroselinum crispum	cis-acting regulatory element
PH02Gene20702	A-box	CCGTCC	1698	6	+	Petroselinum crispum	cis-acting regulatory element
PH02Gene20702	MSA-like	(T/C)C(T/C)AACGG(T/C)(T/C)A	57	8.5	+	Catharanthus roseus	cis-acting element involved in cell cycle regulation
PH02Gene20702	MYC	CATGTG	260	6	+	Arabidopsis thaliana
PH02Gene20702	MYC	CATTTG	428	6	-	Arabidopsis thaliana
PH02Gene20702	MYC	CATGTG	523	6	+	Arabidopsis thaliana
PH02Gene20702	MYC	CATGTG	594	6	-	Arabidopsis thaliana
PH02Gene20702	as-1	TGACG	94	5	+	Arabidopsis thaliana
PH02Gene20702	as-1	TGACG	563	5	+	Arabidopsis thaliana
PH02Gene20702	as-1	TGACG	582	5	-	Arabidopsis thaliana
PH02Gene20702	as-1	TGACG	1880	5	-	Arabidopsis thaliana
PH02Gene20702	as-1	TGACG	1942	5	+	Arabidopsis thaliana
PH02Gene20702	MYB	CAACCA	90	6	-	Arabidopsis thaliana
PH02Gene20702	MYB	CAACCA	342	6	+	Arabidopsis thaliana
PH02Gene20702	MYB	CAACCA	857	6	+	Arabidopsis thaliana
PH02Gene20702	MYB	CAACCA	1128	6	-	Arabidopsis thaliana
PH02Gene20702	MYB	TAACCA	1409	6	-	Arabidopsis thaliana
PH02Gene20702	G-box	CACGTC	1427	6	+	Zea mays	cis-acting regulatory element involved in light responsiveness
PH02Gene20702	G-box	CACGTC	1995	6	+	Zea mays	cis-acting regulatory element involved in light responsiveness
PH02Gene20702	CARE	CAACTCAC	1557	8	-	Oryza sativa
PH02Gene21305	TC-rich repeats	ATTCTCTAAC	1800	9	+	Nicotiana tabacum	cis-acting element involved in defense and stress responsiveness
PH02Gene21305	P-box	CCTTTTG	495	7	-	Oryza sativa	gibberellin-responsive element
PH02Gene21305	CCGTCC motif	CCGTCC	929	6	+	Nicotiana tabacum
PH02Gene21305	I-box	AAGATAAGGCT	202	10	-	Gossypium hirsutum	part of a light responsive element
PH02Gene21305	I-box	AGATAAGG	204	8	-	Triticum aestivum	part of a light responsive element
PH02Gene21305	CGTCA-motif	CGTCA	513	5	-	Hordeum vulgare	cis-acting regulatory element involved in the MeJA-responsiveness
PH02Gene21305	CGTCA-motif	CGTCA	1156	5	+	Hordeum vulgare	cis-acting regulatory element involved in the MeJA-responsiveness
PH02Gene21305	ARE	AAACCA	1512	6	-	Zea mays	cis-acting regulatory element essential for the anaerobic induction
PH02Gene21305	Unnamed__1	CGTGG	87	5	+	Zea mays
PH02Gene21305	Unnamed__1	CGTGG	611	5	+	Zea mays
PH02Gene21305	Myb	TAACTG	971	6	-	Arabidopsis thaliana
PH02Gene21305	ABRE	ACGTG	515	5	+	Arabidopsis thaliana	cis-acting element involved in the abscisic acid responsiveness
PH02Gene21305	ABRE	ACGTG	610	5	+	Arabidopsis thaliana	cis-acting element involved in the abscisic acid responsiveness
PH02Gene21305	ABRE	ACGTG	1207	5	+	Arabidopsis thaliana	cis-acting element involved in the abscisic acid responsiveness
PH02Gene21305	TGACG-motif	TGACG	513	5	+	Hordeum vulgare	cis-acting regulatory element involved in the MeJA-responsiveness
PH02Gene21305	TGACG-motif	TGACG	1156	5	-	Hordeum vulgare	cis-acting regulatory element involved in the MeJA-responsiveness
PH02Gene21305	TCA	TCATCTTCAT	1232	9	-	Pisum sativum
PH02Gene21305	Unnamed__4	CTCC	13	4	-	Petroselinum hortense
PH02Gene21305	Unnamed__4	CTCC	47	4	-	Petroselinum hortense
PH02Gene21305	Unnamed__4	CTCC	127	4	-	Petroselinum hortense
PH02Gene21305	Unnamed__4	CTCC	190	4	+	Petroselinum hortense
PH02Gene21305	Unnamed__4	CTCC	470	4	-	Petroselinum hortense
PH02Gene21305	Unnamed__4	CTCC	485	4	-	Petroselinum hortense
PH02Gene21305	Unnamed__4	CTCC	700	4	+	Petroselinum hortense
PH02Gene21305	Unnamed__4	CTCC	794	4	-	Petroselinum hortense
PH02Gene21305	Unnamed__4	CTCC	804	4	+	Petroselinum hortense
PH02Gene21305	Unnamed__4	CTCC	1132	4	-	Petroselinum hortense
PH02Gene21305	Unnamed__4	CTCC	1664	4	+	Petroselinum hortense
PH02Gene21305	Unnamed__4	CTCC	1672	4	+	Petroselinum hortense
PH02Gene21305	Unnamed__4	CTCC	1744	4	-	Petroselinum hortense
PH02Gene21305	Unnamed__4	CTCC	1873	4	-	Petroselinum hortense
PH02Gene21305	Unnamed__4	CTCC	1877	4	-	Petroselinum hortense
PH02Gene21305	Unnamed__4	CTCC	1895	4	-	Petroselinum hortense
PH02Gene21305	Unnamed__4	CTCC	1957	4	-	Petroselinum hortense
PH02Gene21305	Unnamed__4	CTCC	1964	4	-	Petroselinum hortense
PH02Gene21305	AE-box	AGAAACAA	1583	8	-	Arabidopsis thaliana	part of a module for light response
PH02Gene21305	DRE core	GCCGAC	143	6	+	Arabidopsis thaliana
PH02Gene21305	DRE core	GCCGAC	479	6	-	Arabidopsis thaliana
PH02Gene21305	CCAAT-box	CAACGG	1837	6	+	Hordeum vulgare	MYBHv1 binding site
PH02Gene21305	STRE	AGGGG	160	5	-	Arabidopsis thaliana
PH02Gene21305	STRE	AGGGG	241	5	-	Arabidopsis thaliana
PH02Gene21305	STRE	AGGGG	312	5	-	Arabidopsis thaliana
PH02Gene21305	STRE	AGGGG	1046	5	-	Arabidopsis thaliana
PH02Gene21305	STRE	AGGGG	1754	5	+	Arabidopsis thaliana
PH02Gene21305	AT~TATA-box	TATATA	1250	6	-	Arabidopsis thaliana
PH02Gene21305	ABRE4	CACGTA	1206	6	-	Zea mays
PH02Gene21305	CCGTCC-box	CCGTCC	929	6	+	Petroselinum hortense
PH02Gene21305	CAAT-box	CAAAT	2	5	+	Pisum sativum	common cis-acting element in promoter and enhancer regions
PH02Gene21305	CAAT-box	CAAT	236	4	-	Nicotiana glutinosa
PH02Gene21305	CAAT-box	CAAT	372	4	-	Nicotiana glutinosa
PH02Gene21305	CAAT-box	CAAT	550	4	+	Nicotiana glutinosa
PH02Gene21305	CAAT-box	CAAT	552	4	-	Nicotiana glutinosa
PH02Gene21305	CAAT-box	CAAAT	590	5	-	Pisum sativum	common cis-acting element in promoter and enhancer regions
PH02Gene21305	CAAT-box	CCCAATTT	617	8	+	Arabidopsis thaliana	common cis-acting element in promoter and enhancer regions
PH02Gene21305	CAAT-box	CCAAT	618	5	+	Arabidopsis thaliana	common cis-acting element in promoter and enhancer regions
PH02Gene21305	CAAT-box	CAAT	619	4	+	Nicotiana glutinosa
PH02Gene21305	CAAT-box	CCAAT	684	5	-	Arabidopsis thaliana	common cis-acting element in promoter and enhancer regions
PH02Gene21305	CAAT-box	CAAAT	901	5	-	Pisum sativum	common cis-acting element in promoter and enhancer regions
PH02Gene21305	CAAT-box	CAAT	922	4	+	Nicotiana glutinosa
PH02Gene21305	CAAT-box	CAAT	953	4	-	Nicotiana glutinosa
PH02Gene21305	CAAT-box	CCAAT	963	5	+	Arabidopsis thaliana	common cis-acting element in promoter and enhancer regions
PH02Gene21305	CAAT-box	CAAT	964	4	+	Nicotiana glutinosa
PH02Gene21305	CAAT-box	CAAT	979	4	+	Nicotiana glutinosa
PH02Gene21305	CAAT-box	CAAT	995	4	+	Nicotiana glutinosa
PH02Gene21305	CAAT-box	CAAT	1198	4	+	Nicotiana glutinosa
PH02Gene21305	CAAT-box	CAAT	1217	4	-	Nicotiana glutinosa
PH02Gene21305	CAAT-box	CAAAT	1400	5	+	Pisum sativum	common cis-acting element in promoter and enhancer regions
PH02Gene21305	CAAT-box	CAAT	1415	4	+	Nicotiana glutinosa
PH02Gene21305	CAAT-box	CAAT	1455	4	-	Nicotiana glutinosa
PH02Gene21305	CAAT-box	CAAAT	1530	5	-	Pisum sativum	common cis-acting element in promoter and enhancer regions
PH02Gene21305	CAAT-box	CAAT	1578	4	-	Nicotiana glutinosa
PH02Gene21305	CAAT-box	CAAT	1582	4	-	Nicotiana glutinosa
PH02Gene21305	CAAT-box	CCAAT	1700	5	-	Arabidopsis thaliana	common cis-acting element in promoter and enhancer regions
PH02Gene21305	CAAT-box	CAAAT	1740	5	-	Pisum sativum	common cis-acting element in promoter and enhancer regions
PH02Gene21305	CAAT-box	CAAT	1767	4	+	Nicotiana glutinosa
PH02Gene21305	CAAT-box	TGCCAAC	1834	7	+	Petunia hybrida	common cis-acting element in promoter and enhancer regions
PH02Gene21305	CAAT-box	CAAT	1930	4	+	Nicotiana glutinosa
PH02Gene21305	CAAT-box	CCAAT	1937	5	-	Arabidopsis thaliana	common cis-acting element in promoter and enhancer regions
PH02Gene21305	CAAT-box	CAAT	1980	4	-	Nicotiana glutinosa
PH02Gene21305	AAGAA-motif	gGTAAAGAAA	28	9	+	Avena sativa
PH02Gene21305	AAGAA-motif	GAAAGAA	1587	7	-	Avena sativa
PH02Gene21305	GATA-motif	AAGGATAAGG	204	9	-	Solanum tuberosum	part of a light responsive element
PH02Gene21305	GATA-motif	GATAGGG	441	7	-	Pisum sativum	part of a light responsive element
PH02Gene21305	GATA-motif	GATAGGG	785	7	-	Pisum sativum	part of a light responsive element
PH02Gene21305	G-Box	CACGTT	609	6	-	Pisum sativum	cis-acting regulatory element involved in light responsiveness
PH02Gene21305	3-AF3 binding site	CACTATCTAAC	1327	10	+	Pisum sativum	part of a conserved DNA module array (CMA3)
PH02Gene21305	MYB-like sequence	TAACCA	939	6	+	Arabidopsis thaliana
PH02Gene21305	MYB-like sequence	TAACCA	1137	6	+	Arabidopsis thaliana
PH02Gene21305	TATA-box	TATAA	916	5	-	Arabidopsis thaliana	core promoter element around -30 of transcription start
PH02Gene21305	TATA-box	TATA	917	4	+	Arabidopsis thaliana	core promoter element around -30 of transcription start
PH02Gene21305	TATA-box	taTATAAAtc	1097	9	-	Arabidopsis thaliana	core promoter element around -30 of transcription start
PH02Gene21305	TATA-box	TATAAAT	1098	7	-	Brassica juncea	core promoter element around -30 of transcription start
PH02Gene21305	TATA-box	TATAAA	1099	6	-	Helianthus annuus	core promoter element around -30 of transcription start
PH02Gene21305	TATA-box	TATAA	1100	5	-	Arabidopsis thaliana	core promoter element around -30 of transcription start
PH02Gene21305	TATA-box	TATA	1101	4	-	Arabidopsis thaliana	core promoter element around -30 of transcription start
PH02Gene21305	TATA-box	TATA	1164	4	-	Arabidopsis thaliana	core promoter element around -30 of transcription start
PH02Gene21305	TATA-box	ATTATA	1248	6	+	Brassica napus	core promoter element around -30 of transcription start
PH02Gene21305	TATA-box	TATATAA	1249	7	-	Arabidopsis thaliana	core promoter element around -30 of transcription start
PH02Gene21305	TATA-box	TATATA	1250	6	-	Arabidopsis thaliana	core promoter element around -30 of transcription start
PH02Gene21305	TATA-box	ATATAT	1251	6	-	Brassica napus	core promoter element around -30 of transcription start
PH02Gene21305	TATA-box	TATA	1252	4	-	Arabidopsis thaliana	core promoter element around -30 of transcription start
PH02Gene21305	TATA-box	TATTTAAA	1293	8	-	Arabidopsis thaliana	core promoter element around -30 of transcription start
PH02Gene21305	TATA-box	TATA	1299	4	-	Arabidopsis thaliana	core promoter element around -30 of transcription start
PH02Gene21305	TATA-box	TACAAAA	1404	7	+	Oryza sativa	core promoter element around -30 of transcription start
PH02Gene21305	TATA-box	TATACA	1551	6	-	Helianthus annuus	core promoter element around -30 of transcription start
PH02Gene21305	TATA-box	TATA	1553	4	-	Arabidopsis thaliana	core promoter element around -30 of transcription start
PH02Gene21305	TATA-box	TACATAAA	1561	8	-	Oryza sativa	core promoter element around -30 of transcription start
PH02Gene21305	TATA-box	ATATAT	1769	6	-	Brassica napus	core promoter element around -30 of transcription start
PH02Gene21305	TATA-box	TATA	1770	4	-	Arabidopsis thaliana	core promoter element around -30 of transcription start
PH02Gene21305	TATA-box	ATTATA	1783	6	+	Brassica napus	core promoter element around -30 of transcription start
PH02Gene21305	TATA-box	TATAA	1784	5	-	Arabidopsis thaliana	core promoter element around -30 of transcription start
PH02Gene21305	TATA-box	TATA	1785	4	-	Arabidopsis thaliana	core promoter element around -30 of transcription start
PH02Gene21305	ABRE3a	TACGTG	1206	6	+	Zea mays
PH02Gene21305	MYC	CAATTG	550	6	+	Arabidopsis thaliana
PH02Gene21305	MYC	CATTTG	900	6	+	Arabidopsis thaliana
PH02Gene21305	MYC	CATGTG	1170	6	+	Arabidopsis thaliana
PH02Gene21305	MYB recognition site	CCGTTG	1837	6	-	Arabidopsis thaliana
PH02Gene21305	G-box	CACGAC	85	6	-	Zea mays	cis-acting regulatory element involved in light responsiveness
PH02Gene21305	G-box	CACGTC	514	6	-	Zea mays	cis-acting regulatory element involved in light responsiveness
PH02Gene21305	G-box	TACGTG	1206	6	+	Arabidopsis thaliana	cis-acting regulatory element involved in light responsiveness
PH02Gene21305	CARE	CAACTCAC	703	8	+	Oryza sativa
PH02Gene21305	MYB	TAACCA	939	6	+	Arabidopsis thaliana
PH02Gene21305	MYB	TAACCA	1137	6	+	Arabidopsis thaliana
PH02Gene21305	as-1	TGACG	513	5	+	Arabidopsis thaliana
PH02Gene21305	as-1	TGACG	1156	5	-	Arabidopsis thaliana
PH02Gene21305	TCA-element	TCAGAAGAGG	73	9	-	Brassica oleracea	cis-acting element involved in salicylic acid responsiveness
PH02Gene21305	TCA-element	TCAGAAGAGG	1952	9	+	Brassica oleracea	cis-acting element involved in salicylic acid responsiveness
PH02Gene21305	A-box	CCGTCC	929	6	+	Petroselinum crispum	cis-acting regulatory element
PH02Gene21305	LTR	CCGAAA	1311	6	-	Hordeum vulgare	cis-acting element involved in low-temperature responsiveness
PH02Gene21305	Box 4	ATTAAT	1200	6	-	Petroselinum crispum	part of a conserved DNA module involved in light responsiveness
PH02Gene21305	Sp1	GGGCGG	1760	6	+	Oryza sativa	light responsive element
PH02Gene21305	WUN-motif	CAATTACAT	1930	9	+	Nicotiana glutinosa
PH02Gene21305		motif_sequence	47	4	-	organism	short_function
PH02Gene21305		motif_sequence	74	4	+	organism	short_function
PH02Gene21305		motif_sequence	127	4	-	organism	short_function
PH02Gene21305		motif_sequence	175	4	-	organism	short_function
PH02Gene21305		motif_sequence	264	4	+	organism	short_function
PH02Gene21305		motif_sequence	306	4	+	organism	short_function
PH02Gene21305		motif_sequence	360	4	-	organism	short_function
PH02Gene21305		motif_sequence	462	4	-	organism	short_function
PH02Gene21305		motif_sequence	897	4	-	organism	short_function
PH02Gene21305		motif_sequence	983	4	-	organism	short_function
PH02Gene21305		motif_sequence	1040	4	+	organism	short_function
PH02Gene21305		motif_sequence	1445	4	+	organism	short_function
PH02Gene21305		motif_sequence	1458	4	-	organism	short_function
PH02Gene21305		motif_sequence	1696	4	-	organism	short_function
PH02Gene21305		motif_sequence	1992	4	-	organism	short_function
PH02Gene21305	MRE	AACCTAA	1350	7	-	Petroselinum crispum	MYB binding site involved in light responsiveness
PH02Gene21305	W box	TTGACC	237	6	+	Arabidopsis thaliana
PH02Gene22403	TGA-element	AACGAC	276	6	-	Brassica oleracea	auxin-responsive element
PH02Gene22403	TGA-element	AACGAC	716	6	+	Brassica oleracea	auxin-responsive element
PH02Gene22403		motif_sequence	48	4	-	organism	short_function
PH02Gene22403		motif_sequence	247	4	+	organism	short_function
PH02Gene22403		motif_sequence	261	4	+	organism	short_function
PH02Gene22403		motif_sequence	401	4	+	organism	short_function
PH02Gene22403		motif_sequence	495	4	-	organism	short_function
PH02Gene22403		motif_sequence	510	4	+	organism	short_function
PH02Gene22403		motif_sequence	521	4	-	organism	short_function
PH02Gene22403		motif_sequence	670	4	+	organism	short_function
PH02Gene22403		motif_sequence	707	4	+	organism	short_function
PH02Gene22403		motif_sequence	806	4	-	organism	short_function
PH02Gene22403		motif_sequence	901	4	+	organism	short_function
PH02Gene22403		motif_sequence	1048	4	-	organism	short_function
PH02Gene22403		motif_sequence	1159	4	-	organism	short_function
PH02Gene22403		motif_sequence	1533	4	-	organism	short_function
PH02Gene22403		motif_sequence	1655	4	+	organism	short_function
PH02Gene22403		motif_sequence	1665	4	+	organism	short_function
PH02Gene22403		motif_sequence	1696	4	+	organism	short_function
PH02Gene22403		motif_sequence	1704	4	+	organism	short_function
PH02Gene22403		motif_sequence	1826	4	-	organism	short_function
PH02Gene22403		motif_sequence	1834	4	-	organism	short_function
PH02Gene22403	W box	TTGACC	1213	6	+	Arabidopsis thaliana
PH02Gene22403	LTR	CCGAAA	767	6	+	Hordeum vulgare	cis-acting element involved in low-temperature responsiveness
PH02Gene22403	LTR	CCGAAA	1104	6	+	Hordeum vulgare	cis-acting element involved in low-temperature responsiveness
PH02Gene22403	Box 4	ATTAAT	436	6	+	Petroselinum crispum	part of a conserved DNA module involved in light responsiveness
PH02Gene22403	GCN4_motif	TGAGTCA	137	7	+	Oryza sativa	cis-regulatory element involved in endosperm expression
PH02Gene22403	MYC	CATGTG	49	6	-	Arabidopsis thaliana
PH02Gene22403	MYC	CATTTG	488	6	+	Arabidopsis thaliana
PH02Gene22403	MYC	CATTTG	658	6	-	Arabidopsis thaliana
PH02Gene22403	MYC	CATGTG	900	6	+	Arabidopsis thaliana
PH02Gene22403	MYC	CATTTG	1241	6	-	Arabidopsis thaliana
PH02Gene22403	MYC	CATTTG	1418	6	+	Arabidopsis thaliana
PH02Gene22403	LAMP-element	CCTTATCCA	651	9	+	Spinacia oleracea	part of a light responsive element
PH02Gene22403	MYB recognition site	CCGTTG	1033	6	-	Arabidopsis thaliana
PH02Gene22403	G-box	ACACGTG(G/t)CACC	986	10.5	-	Lycopersicon esculentum	cis-acting regulatory element involved in light responsiveness
PH02Gene22403	G-box	ACACGTGGC	989	9	-	Brassica napus	cis-acting regulatory element involved in light responsiveness
PH02Gene22403	G-box	CACGTG	991	6	+	Arabidopsis thaliana	cis-acting regulatory element involved in light responsiveness
PH02Gene22403	MYB	CAACAG	1369	6	+	Arabidopsis thaliana
PH02Gene22403	MYB	CAACAG	1465	6	+	Arabidopsis thaliana
PH02Gene22403	MYB	CAACCA	1772	6	+	Arabidopsis thaliana
PH02Gene22403	MYB	CAACCA	1779	6	+	Arabidopsis thaliana
PH02Gene22403	as-1	TGACG	171	5	-	Arabidopsis thaliana
PH02Gene22403	as-1	TGACG	303	5	+	Arabidopsis thaliana
PH02Gene22403	as-1	TGACG	732	5	+	Arabidopsis thaliana
PH02Gene22403	as-1	TGACG	951	5	+	Arabidopsis thaliana
PH02Gene22403	A-box	CCGTCC	13	6	-	Petroselinum crispum	cis-acting regulatory element
PH02Gene22403	A-box	CCGTCC	114	6	-	Petroselinum crispum	cis-acting regulatory element
PH02Gene22403	G-Box	CACGTG	991	6	+	Pisum sativum	cis-acting regulatory element involved in light responsiveness
PH02Gene22403	HD-Zip 1	CAAT(A/T)ATTG	1624	8	-	Arabidopsis thaliana	element involved in differentiation of the palisade mesophyll cells
PH02Gene22403	TATA-box	TATA	162	4	+	Arabidopsis thaliana	core promoter element around -30 of transcription start
PH02Gene22403	TATA-box	TACATAAA	244	8	-	Oryza sativa	core promoter element around -30 of transcription start
PH02Gene22403	TATA-box	ATTATA	356	6	+	Brassica napus	core promoter element around -30 of transcription start
PH02Gene22403	TATA-box	TATATAA	357	7	-	Arabidopsis thaliana	core promoter element around -30 of transcription start
PH02Gene22403	TATA-box	TATATA	358	6	+	Arabidopsis thaliana	core promoter element around -30 of transcription start
PH02Gene22403	TATA-box	ATATAT	359	6	+	Brassica napus	core promoter element around -30 of transcription start
PH02Gene22403	TATA-box	TATA	360	4	+	Arabidopsis thaliana	core promoter element around -30 of transcription start
PH02Gene22403	TATA-box	TATAAAT	416	7	-	Brassica juncea	core promoter element around -30 of transcription start
PH02Gene22403	TATA-box	TATAAA	417	6	-	Helianthus annuus	core promoter element around -30 of transcription start
PH02Gene22403	TATA-box	TATAA	418	5	-	Arabidopsis thaliana	core promoter element around -30 of transcription start
PH02Gene22403	TATA-box	TATA	419	4	+	Arabidopsis thaliana	core promoter element around -30 of transcription start
PH02Gene22403	TATA-box	TATTTAAA	425	8	-	Arabidopsis thaliana	core promoter element around -30 of transcription start
PH02Gene22403	TATA-box	ATATAT	430	6	+	Brassica napus	core promoter element around -30 of transcription start
PH02Gene22403	TATA-box	TATATA	431	6	+	Arabidopsis thaliana	core promoter element around -30 of transcription start
PH02Gene22403	TATA-box	ATATAT	432	6	+	Brassica napus	core promoter element around -30 of transcription start
PH02Gene22403	TATA-box	TATA	433	4	+	Arabidopsis thaliana	core promoter element around -30 of transcription start
PH02Gene22403	TATA-box	TATA	564	4	+	Arabidopsis thaliana	core promoter element around -30 of transcription start
PH02Gene22403	TATA-box	TATAAA	1151	6	-	Helianthus annuus	core promoter element around -30 of transcription start
PH02Gene22403	TATA-box	TATAA	1152	5	-	Arabidopsis thaliana	core promoter element around -30 of transcription start
PH02Gene22403	TATA-box	TATA	1153	4	-	Arabidopsis thaliana	core promoter element around -30 of transcription start
PH02Gene22403	TATA-box	TATAAAA	1329	7	-	Pisum sativum	core promoter element around -30 of transcription start
PH02Gene22403	TATA-box	TATAAA	1330	6	-	Helianthus annuus	core promoter element around -30 of transcription start
PH02Gene22403	TATA-box	TATAA	1331	5	-	Arabidopsis thaliana	core promoter element around -30 of transcription start
PH02Gene22403	TATA-box	TATA	1332	4	-	Arabidopsis thaliana	core promoter element around -30 of transcription start
PH02Gene22403	TATA-box	ATATAA	1454	6	+	Brassica oleracea	core promoter element around -30 of transcription start
PH02Gene22403	TATA-box	TATA	1455	4	-	Arabidopsis thaliana	core promoter element around -30 of transcription start
PH02Gene22403	TATA-box	ATATAT	1503	6	-	Brassica napus	core promoter element around -30 of transcription start
PH02Gene22403	TATA-box	TATATA	1504	6	-	Arabidopsis thaliana	core promoter element around -30 of transcription start
PH02Gene22403	TATA-box	ATATAT	1505	6	-	Brassica napus	core promoter element around -30 of transcription start
PH02Gene22403	TATA-box	TATA	1506	4	-	Arabidopsis thaliana	core promoter element around -30 of transcription start
PH02Gene22403	TATA-box	TATAAAT	1638	7	-	Brassica juncea	core promoter element around -30 of transcription start
PH02Gene22403	TATA-box	TATAAA	1639	6	-	Helianthus annuus	core promoter element around -30 of transcription start
PH02Gene22403	TATA-box	TATAA	1640	5	-	Arabidopsis thaliana	core promoter element around -30 of transcription start
PH02Gene22403	TATA-box	TATA	1641	4	-	Arabidopsis thaliana	core promoter element around -30 of transcription start
PH02Gene22403	GT1-motif	GGTTAA	460	6	-	Arabidopsis thaliana	light responsive element
PH02Gene22403	CCAAT-box	CAACGG	1033	6	+	Hordeum vulgare	MYBHv1 binding site
PH02Gene22403	STRE	AGGGG	936	5	+	Arabidopsis thaliana
PH02Gene22403	STRE	AGGGG	1806	5	+	Arabidopsis thaliana
PH02Gene22403	AT~TATA-box	TATATA	358	6	+	Arabidopsis thaliana
PH02Gene22403	AT~TATA-box	TATATA	431	6	+	Arabidopsis thaliana
PH02Gene22403	AT~TATA-box	TATATA	1504	6	-	Arabidopsis thaliana
PH02Gene22403	H-box	CCTACCNNNNNNNCTNNNNA	1188	9	-	Phaseolus vulgaris
PH02Gene22403	CAAT-box	CCAAT	27	5	-	Arabidopsis thaliana	common cis-acting element in promoter and enhancer regions
PH02Gene22403	CAAT-box	CAAAT	127	5	-	Pisum sativum	common cis-acting element in promoter and enhancer regions
PH02Gene22403	CAAT-box	CAAT	167	4	-	Nicotiana glutinosa
PH02Gene22403	CAAT-box	CAAT	363	4	-	Nicotiana glutinosa
PH02Gene22403	CAAT-box	CAAT	391	4	+	Nicotiana glutinosa
PH02Gene22403	CAAT-box	CAAT	414	4	+	Nicotiana glutinosa
PH02Gene22403	CAAT-box	CAAT	440	4	-	Nicotiana glutinosa
PH02Gene22403	CAAT-box	CAAAT	489	5	-	Pisum sativum	common cis-acting element in promoter and enhancer regions
PH02Gene22403	CAAT-box	CAAT	506	4	+	Nicotiana glutinosa
PH02Gene22403	CAAT-box	CAAAT	658	5	+	Pisum sativum	common cis-acting element in promoter and enhancer regions
PH02Gene22403	CAAT-box	CCAAT	870	5	-	Arabidopsis thaliana	common cis-acting element in promoter and enhancer regions
PH02Gene22403	CAAT-box	CCAAT	889	5	+	Arabidopsis thaliana	common cis-acting element in promoter and enhancer regions
PH02Gene22403	CAAT-box	CAAT	890	4	+	Nicotiana glutinosa
PH02Gene22403	CAAT-box	CAAAT	1118	5	-	Pisum sativum	common cis-acting element in promoter and enhancer regions
PH02Gene22403	CAAT-box	CAAAT	1241	5	+	Pisum sativum	common cis-acting element in promoter and enhancer regions
PH02Gene22403	CAAT-box	CAAAT	1292	5	+	Pisum sativum	common cis-acting element in promoter and enhancer regions
PH02Gene22403	CAAT-box	CAAAT	1300	5	+	Pisum sativum	common cis-acting element in promoter and enhancer regions
PH02Gene22403	CAAT-box	CAAAT	1348	5	+	Pisum sativum	common cis-acting element in promoter and enhancer regions
PH02Gene22403	CAAT-box	CAAT	1356	4	+	Nicotiana glutinosa
PH02Gene22403	CAAT-box	CAAT	1405	4	+	Nicotiana glutinosa
PH02Gene22403	CAAT-box	CAAAT	1419	5	-	Pisum sativum	common cis-acting element in promoter and enhancer regions
PH02Gene22403	CAAT-box	CAAT	1452	4	+	Nicotiana glutinosa
PH02Gene22403	CAAT-box	CAAT	1485	4	+	Nicotiana glutinosa
PH02Gene22403	CAAT-box	CCAAT	1489	5	+	Arabidopsis thaliana	common cis-acting element in promoter and enhancer regions
PH02Gene22403	CAAT-box	CAAT	1490	4	+	Nicotiana glutinosa
PH02Gene22403	CAAT-box	CAAT	1528	4	+	Nicotiana glutinosa
PH02Gene22403	CAAT-box	CAAT	1565	4	+	Nicotiana glutinosa
PH02Gene22403	CAAT-box	CAAT	1624	4	+	Nicotiana glutinosa
PH02Gene22403	CAAT-box	CAAT	1629	4	-	Nicotiana glutinosa
PH02Gene22403	CAAT-box	CAAT	1787	4	+	Nicotiana glutinosa
PH02Gene22403	CCGTCC-box	CCGTCC	13	6	-	Petroselinum hortense
PH02Gene22403	CCGTCC-box	CCGTCC	114	6	-	Petroselinum hortense
PH02Gene22403	AAGAA-motif	GAAAGAA	571	7	-	Avena sativa
PH02Gene22403	GATA-motif	GATAGGA	666	7	-	Arabidopsis thaliana	part of a light responsive element
PH02Gene22403	ABRE	GACACGTGGC	989	9	-	Triticum aestivum	cis-acting element involved in the abscisic acid responsiveness
PH02Gene22403	ABRE	CACGTG	991	6	+	Arabidopsis thaliana	cis-acting element involved in the abscisic acid responsiveness
PH02Gene22403	ABRE	ACGTG	992	5	+	Arabidopsis thaliana	cis-acting element involved in the abscisic acid responsiveness
PH02Gene22403	TGACG-motif	TGACG	171	5	-	Hordeum vulgare	cis-acting regulatory element involved in the MeJA-responsiveness
PH02Gene22403	TGACG-motif	TGACG	303	5	+	Hordeum vulgare	cis-acting regulatory element involved in the MeJA-responsiveness
PH02Gene22403	TGACG-motif	TGACG	732	5	+	Hordeum vulgare	cis-acting regulatory element involved in the MeJA-responsiveness
PH02Gene22403	TGACG-motif	TGACG	951	5	+	Hordeum vulgare	cis-acting regulatory element involved in the MeJA-responsiveness
PH02Gene22403	Unnamed__4	CTCC	32	4	-	Petroselinum hortense
PH02Gene22403	Unnamed__4	CTCC	63	4	+	Petroselinum hortense
PH02Gene22403	Unnamed__4	CTCC	223	4	-	Petroselinum hortense
PH02Gene22403	Unnamed__4	CTCC	502	4	-	Petroselinum hortense
PH02Gene22403	Unnamed__4	CTCC	512	4	+	Petroselinum hortense
PH02Gene22403	Unnamed__4	CTCC	638	4	+	Petroselinum hortense
PH02Gene22403	Unnamed__4	CTCC	672	4	+	Petroselinum hortense
PH02Gene22403	Unnamed__4	CTCC	709	4	+	Petroselinum hortense
PH02Gene22403	Unnamed__4	CTCC	755	4	+	Petroselinum hortense
PH02Gene22403	Unnamed__4	CTCC	821	4	+	Petroselinum hortense
PH02Gene22403	Unnamed__4	CTCC	844	4	+	Petroselinum hortense
PH02Gene22403	Unnamed__4	CTCC	924	4	-	Petroselinum hortense
PH02Gene22403	Unnamed__4	CTCC	955	4	-	Petroselinum hortense
PH02Gene22403	Unnamed__4	CTCC	1028	4	+	Petroselinum hortense
PH02Gene22403	Unnamed__4	CTCC	1145	4	-	Petroselinum hortense
PH02Gene22403	Unnamed__4	CTCC	1206	4	-	Petroselinum hortense
PH02Gene22403	Unnamed__4	CTCC	1826	4	-	Petroselinum hortense
PH02Gene22403	Unnamed__4	CTCC	1843	4	-	Petroselinum hortense
PH02Gene22403	Unnamed__4	CTCC	1854	4	-	Petroselinum hortense
PH02Gene22403	Unnamed__4	CTCC	1891	4	-	Petroselinum hortense
PH02Gene22403	Unnamed__4	CTCC	1894	4	-	Petroselinum hortense
PH02Gene22403	Unnamed__4	CTCC	1897	4	-	Petroselinum hortense
PH02Gene22403	Unnamed__4	CTCC	1903	4	-	Petroselinum hortense
PH02Gene22403	Unnamed__4	CTCC	1918	4	-	Petroselinum hortense
PH02Gene22403	Unnamed__4	CTCC	1921	4	-	Petroselinum hortense
PH02Gene22403	Unnamed__4	CTCC	1924	4	-	Petroselinum hortense
PH02Gene22403	Unnamed__4	CTCC	1946	4	-	Petroselinum hortense
PH02Gene22403	Unnamed__4	CTCC	1949	4	-	Petroselinum hortense
PH02Gene22403	Unnamed__4	CTCC	1953	4	-	Petroselinum hortense
PH02Gene22403	Unnamed__4	CTCC	1965	4	-	Petroselinum hortense
PH02Gene22403	Unnamed__4	CTCC	1974	4	-	Petroselinum hortense
PH02Gene22403	Unnamed__4	CTCC	1991	4	-	Petroselinum hortense
PH02Gene22403	Unnamed__4	CTCC	1994	4	-	Petroselinum hortense
PH02Gene22403	Unnamed__4	CTCC	1997	4	-	Petroselinum hortense
PH02Gene22403	O2-site	GATGATGTGG	806	9	-	Zea mays	cis-acting regulatory element involved in zein metabolism regulation
PH02Gene22403	TATA	TATAAAAT	1328	8	-	Arabidopsis thaliana
PH02Gene22403	Unnamed__1	CGTGG	184	5	+	Zea mays
PH02Gene22403	Unnamed__1	CGTGG	219	5	+	Zea mays
PH02Gene22403	Unnamed__1	CGTGG	467	5	+	Zea mays
PH02Gene22403	Unnamed__1	CGTGG	617	5	+	Zea mays
PH02Gene22403	Unnamed__1	CGTGG	941	5	+	Zea mays
PH02Gene22403	Unnamed__1	CGTGG	990	5	-	Zea mays
PH02Gene22403	Unnamed__1	tAAGTCATAACTGa	1435	13	+	Oryza sativa
PH02Gene22403	Myb	TAACTG	1229	6	-	Arabidopsis thaliana
PH02Gene22403	CCGTCC motif	CCGTCC	13	6	-	Nicotiana tabacum
PH02Gene22403	CCGTCC motif	CCGTCC	114	6	-	Nicotiana tabacum
PH02Gene22403	I-box	gGATAAGGTG	142	9	-	Zea mays	part of a light responsive element
PH02Gene22403	I-box	gGATAAGGTG	675	9	-	Zea mays	part of a light responsive element
PH02Gene22403	WRE3	CCACCT	727	6	+	Pisum sativum
PH02Gene22403	Myb-binding site	CAACAG	1369	6	+	Nicotiana tabacum
PH02Gene22403	Myb-binding site	CAACAG	1465	6	+	Nicotiana tabacum
PH02Gene22403	CGTCA-motif	CGTCA	171	5	+	Hordeum vulgare	cis-acting regulatory element involved in the MeJA-responsiveness
PH02Gene22403	CGTCA-motif	CGTCA	303	5	-	Hordeum vulgare	cis-acting regulatory element involved in the MeJA-responsiveness
PH02Gene22403	CGTCA-motif	CGTCA	732	5	-	Hordeum vulgare	cis-acting regulatory element involved in the MeJA-responsiveness
PH02Gene22403	CGTCA-motif	CGTCA	951	5	-	Hordeum vulgare	cis-acting regulatory element involved in the MeJA-responsiveness
PH02Gene22722	box S	AGCCACC	1392	7	-	Arabidopsis thaliana
PH02Gene22722	WRE3	CCACCT	965	6	-	Pisum sativum
PH02Gene22722	Myb-binding site	CAACAG	1685	6	-	Nicotiana tabacum
PH02Gene22722	Myb-binding site	CAACAG	1850	6	-	Nicotiana tabacum
PH02Gene22722	Unnamed__1	CGTGG	952	5	-	Zea mays
PH02Gene22722	Unnamed__1	CGTGG	1184	5	-	Zea mays
PH02Gene22722	Unnamed__1	CGTGG	1836	5	+	Zea mays
PH02Gene22722	Myb	TAACTG	1164	6	-	Arabidopsis thaliana
PH02Gene22722	Myb	TAACTG	1205	6	-	Arabidopsis thaliana
PH02Gene22722	TATA	TATAAAAT	1493	8	-	Arabidopsis thaliana
PH02Gene22722	CAG-motif	GAAAGGCAGAC	54	10	+	Arabidopsis thaliana	part of a light response element
PH02Gene22722	SARE	TTCGACCATCTT	45	11	-	Nicotiana tabacum	cis-acting element involved in salicylic acid responsiveness
PH02Gene22722	ARE	AAACCA	281	6	+	Zea mays	cis-acting regulatory element essential for the anaerobic induction
PH02Gene22722	ATCT-motif	AATCTAATCC	652	9	-	Pisum sativum	part of a conserved DNA module involved in light responsiveness
PH02Gene22722	Unnamed__4	CTCC	17	4	+	Petroselinum hortense
PH02Gene22722	Unnamed__4	CTCC	198	4	+	Petroselinum hortense
PH02Gene22722	Unnamed__4	CTCC	287	4	+	Petroselinum hortense
PH02Gene22722	Unnamed__4	CTCC	291	4	+	Petroselinum hortense
PH02Gene22722	Unnamed__4	CTCC	505	4	+	Petroselinum hortense
PH02Gene22722	Unnamed__4	CTCC	565	4	-	Petroselinum hortense
PH02Gene22722	Unnamed__4	CTCC	607	4	-	Petroselinum hortense
PH02Gene22722	Unnamed__4	CTCC	781	4	+	Petroselinum hortense
PH02Gene22722	Unnamed__4	CTCC	843	4	+	Petroselinum hortense
PH02Gene22722	Unnamed__4	CTCC	932	4	-	Petroselinum hortense
PH02Gene22722	Unnamed__4	CTCC	945	4	-	Petroselinum hortense
PH02Gene22722	Unnamed__4	CTCC	996	4	+	Petroselinum hortense
PH02Gene22722	Unnamed__4	CTCC	1004	4	-	Petroselinum hortense
PH02Gene22722	Unnamed__4	CTCC	1029	4	-	Petroselinum hortense
PH02Gene22722	Unnamed__4	CTCC	1255	4	-	Petroselinum hortense
PH02Gene22722	Unnamed__4	CTCC	1318	4	+	Petroselinum hortense
PH02Gene22722	Unnamed__4	CTCC	1377	4	-	Petroselinum hortense
PH02Gene22722	Unnamed__4	CTCC	1409	4	+	Petroselinum hortense
PH02Gene22722	Unnamed__4	CTCC	1711	4	-	Petroselinum hortense
PH02Gene22722	Unnamed__4	CTCC	1871	4	+	Petroselinum hortense
PH02Gene22722	ABRE	ACGTG	677	5	+	Arabidopsis thaliana	cis-acting element involved in the abscisic acid responsiveness
PH02Gene22722	ABRE	ACGTG	953	5	-	Arabidopsis thaliana	cis-acting element involved in the abscisic acid responsiveness
PH02Gene22722	ABRE	ACGTG	1725	5	+	Arabidopsis thaliana	cis-acting element involved in the abscisic acid responsiveness
PH02Gene22722	ABRE4	CACGTA	1724	6	-	Zea mays
PH02Gene22722	AT~TATA-box	TATATA	1147	6	-	Arabidopsis thaliana
PH02Gene22722	AT~TATA-box	TATATA	1358	6	-	Arabidopsis thaliana
PH02Gene22722	AT~TATA-box	TATATA	1360	6	-	Arabidopsis thaliana
PH02Gene22722	AT~TATA-box	TATATA	1441	6	-	Arabidopsis thaliana
PH02Gene22722	AT~TATA-box	TATATA	1443	6	-	Arabidopsis thaliana
PH02Gene22722	AT~TATA-box	TATATA	1445	6	-	Arabidopsis thaliana
PH02Gene22722	AT~TATA-box	TATATA	1447	6	-	Arabidopsis thaliana
PH02Gene22722	AT~TATA-box	TATATA	1449	6	-	Arabidopsis thaliana
PH02Gene22722	AT~TATA-box	TATATA	1451	6	-	Arabidopsis thaliana
PH02Gene22722	AT~TATA-box	TATATAAA	1959	8	-	Arabidopsis thaliana
PH02Gene22722	AT~TATA-box	TATATA	1961	6	-	Arabidopsis thaliana
PH02Gene22722	CAAT-box	CAAT	108	4	+	Nicotiana glutinosa
PH02Gene22722	CAAT-box	CAAAT	225	5	+	Pisum sativum	common cis-acting element in promoter and enhancer regions
PH02Gene22722	CAAT-box	CAAAT	235	5	+	Pisum sativum	common cis-acting element in promoter and enhancer regions
PH02Gene22722	CAAT-box	CAAAT	307	5	-	Pisum sativum	common cis-acting element in promoter and enhancer regions
PH02Gene22722	CAAT-box	CCAAT	336	5	+	Arabidopsis thaliana	common cis-acting element in promoter and enhancer regions
PH02Gene22722	CAAT-box	CAAT	337	4	+	Nicotiana glutinosa
PH02Gene22722	CAAT-box	CAAAT	343	5	-	Pisum sativum	common cis-acting element in promoter and enhancer regions
PH02Gene22722	CAAT-box	CAAT	431	4	-	Nicotiana glutinosa
PH02Gene22722	CAAT-box	CAAT	495	4	-	Nicotiana glutinosa
PH02Gene22722	CAAT-box	CCAAT	562	5	-	Arabidopsis thaliana	common cis-acting element in promoter and enhancer regions
PH02Gene22722	CAAT-box	CCAAT	731	5	+	Arabidopsis thaliana	common cis-acting element in promoter and enhancer regions
PH02Gene22722	CAAT-box	CAAT	732	4	+	Nicotiana glutinosa
PH02Gene22722	CAAT-box	CAAT	792	4	-	Nicotiana glutinosa
PH02Gene22722	CAAT-box	CAAT	894	4	-	Nicotiana glutinosa
PH02Gene22722	CAAT-box	CCAAT	929	5	-	Arabidopsis thaliana	common cis-acting element in promoter and enhancer regions
PH02Gene22722	CAAT-box	CAAT	1069	4	+	Nicotiana glutinosa
PH02Gene22722	CAAT-box	CAAAT	1191	5	+	Pisum sativum	common cis-acting element in promoter and enhancer regions
PH02Gene22722	CAAT-box	CAAT	1194	4	-	Nicotiana glutinosa
PH02Gene22722	CAAT-box	CAAAT	1260	5	+	Pisum sativum	common cis-acting element in promoter and enhancer regions
PH02Gene22722	CAAT-box	CAAT	1263	4	-	Nicotiana glutinosa
PH02Gene22722	CAAT-box	CAAT	1355	4	+	Nicotiana glutinosa
PH02Gene22722	CAAT-box	CAAT	1388	4	+	Nicotiana glutinosa
PH02Gene22722	CAAT-box	CAAT	1605	4	-	Nicotiana glutinosa
PH02Gene22722	CAAT-box	CCAAT	1668	5	-	Arabidopsis thaliana	common cis-acting element in promoter and enhancer regions
PH02Gene22722	CAAT-box	CAAT	1864	4	+	Nicotiana glutinosa
PH02Gene22722	CAAT-box	CAAT	1888	4	+	Nicotiana glutinosa
PH02Gene22722	CAAT-box	CCAAT	1971	5	-	Arabidopsis thaliana	common cis-acting element in promoter and enhancer regions
PH02Gene22722	RY-element	CATGCATG	706	8	+	Helianthus annuus	cis-acting regulatory element involved in seed-specific regulation
PH02Gene22722	RY-element	CATGCATG	710	8	+	Helianthus annuus	cis-acting regulatory element involved in seed-specific regulation
PH02Gene22722	CCAAT-box	CAACGG	33	6	+	Hordeum vulgare	MYBHv1 binding site
PH02Gene22722	TATA-box	TATA	304	4	+	Arabidopsis thaliana	core promoter element around -30 of transcription start
PH02Gene22722	TATA-box	ATATAT	339	6	+	Brassica napus	core promoter element around -30 of transcription start
PH02Gene22722	TATA-box	TATA	340	4	+	Arabidopsis thaliana	core promoter element around -30 of transcription start
PH02Gene22722	TATA-box	TATACA	456	6	-	Helianthus annuus	core promoter element around -30 of transcription start
PH02Gene22722	TATA-box	TATA	458	4	+	Arabidopsis thaliana	core promoter element around -30 of transcription start
PH02Gene22722	TATA-box	TATA	482	4	+	Arabidopsis thaliana	core promoter element around -30 of transcription start
PH02Gene22722	TATA-box	TATA	488	4	+	Arabidopsis thaliana	core promoter element around -30 of transcription start
PH02Gene22722	TATA-box	taTATAAAtc	658	9	-	Arabidopsis thaliana	core promoter element around -30 of transcription start
PH02Gene22722	TATA-box	TATAAAT	659	7	-	Brassica juncea	core promoter element around -30 of transcription start
PH02Gene22722	TATA-box	TATAAA	660	6	-	Helianthus annuus	core promoter element around -30 of transcription start
PH02Gene22722	TATA-box	TATAA	661	5	-	Arabidopsis thaliana	core promoter element around -30 of transcription start
PH02Gene22722	TATA-box	TATA	662	4	+	Arabidopsis thaliana	core promoter element around -30 of transcription start
PH02Gene22722	TATA-box	TATA	856	4	+	Arabidopsis thaliana	core promoter element around -30 of transcription start
PH02Gene22722	TATA-box	TATTTAAA	880	8	+	Arabidopsis thaliana	core promoter element around -30 of transcription start
PH02Gene22722	TATA-box	TATA	914	4	+	Arabidopsis thaliana	core promoter element around -30 of transcription start
PH02Gene22722	TATA-box	TATA	922	4	+	Arabidopsis thaliana	core promoter element around -30 of transcription start
PH02Gene22722	TATA-box	TATA	981	4	+	Arabidopsis thaliana	core promoter element around -30 of transcription start
PH02Gene22722	TATA-box	TATATA	1147	6	-	Arabidopsis thaliana	core promoter element around -30 of transcription start
PH02Gene22722	TATA-box	TATA	1149	4	-	Arabidopsis thaliana	core promoter element around -30 of transcription start
PH02Gene22722	TATA-box	TATAA	1167	5	-	Arabidopsis thaliana	core promoter element around -30 of transcription start
PH02Gene22722	TATA-box	TATA	1168	4	-	Arabidopsis thaliana	core promoter element around -30 of transcription start
PH02Gene22722	TATA-box	TATA	1281	4	-	Arabidopsis thaliana	core promoter element around -30 of transcription start
PH02Gene22722	TATA-box	ATATAT	1312	6	-	Brassica napus	core promoter element around -30 of transcription start
PH02Gene22722	TATA-box	TATA	1313	4	-	Arabidopsis thaliana	core promoter element around -30 of transcription start
PH02Gene22722	TATA-box	ATATAT	1357	6	-	Brassica napus	core promoter element around -30 of transcription start
PH02Gene22722	TATA-box	TATATA	1358	6	-	Arabidopsis thaliana	core promoter element around -30 of transcription start
PH02Gene22722	TATA-box	ATATAT	1359	6	-	Brassica napus	core promoter element around -30 of transcription start
PH02Gene22722	TATA-box	TATATA	1360	6	-	Arabidopsis thaliana	core promoter element around -30 of transcription start
PH02Gene22722	TATA-box	TATA	1362	4	-	Arabidopsis thaliana	core promoter element around -30 of transcription start
PH02Gene22722	TATA-box	ccTATAAAaa	1411	9	+	Arabidopsis thaliana	core promoter element around -30 of transcription start
PH02Gene22722	TATA-box	TATA	1413	4	-	Arabidopsis thaliana	core promoter element around -30 of transcription start
PH02Gene22722	TATA-box	ATATAT	1440	6	-	Brassica napus	core promoter element around -30 of transcription start
PH02Gene22722	TATA-box	TATATA	1441	6	-	Arabidopsis thaliana	core promoter element around -30 of transcription start
PH02Gene22722	TATA-box	ATATAT	1442	6	-	Brassica napus	core promoter element around -30 of transcription start
PH02Gene22722	TATA-box	TATATA	1443	6	-	Arabidopsis thaliana	core promoter element around -30 of transcription start
PH02Gene22722	TATA-box	ATATAT	1444	6	-	Brassica napus	core promoter element around -30 of transcription start
PH02Gene22722	TATA-box	TATATA	1445	6	-	Arabidopsis thaliana	core promoter element around -30 of transcription start
PH02Gene22722	TATA-box	ATATAT	1446	6	-	Brassica napus	core promoter element around -30 of transcription start
PH02Gene22722	TATA-box	TATATA	1447	6	-	Arabidopsis thaliana	core promoter element around -30 of transcription start
PH02Gene22722	TATA-box	ATATAT	1448	6	-	Brassica napus	core promoter element around -30 of transcription start
PH02Gene22722	TATA-box	TATATA	1449	6	-	Arabidopsis thaliana	core promoter element around -30 of transcription start
PH02Gene22722	TATA-box	ATATAT	1450	6	-	Brassica napus	core promoter element around -30 of transcription start
PH02Gene22722	TATA-box	TATATA	1451	6	-	Arabidopsis thaliana	core promoter element around -30 of transcription start
PH02Gene22722	TATA-box	TATA	1453	4	-	Arabidopsis thaliana	core promoter element around -30 of transcription start
PH02Gene22722	TATA-box	TATAAAA	1494	7	-	Pisum sativum	core promoter element around -30 of transcription start
PH02Gene22722	TATA-box	TATAAA	1495	6	-	Helianthus annuus	core promoter element around -30 of transcription start
PH02Gene22722	TATA-box	TATAA	1496	5	-	Arabidopsis thaliana	core promoter element around -30 of transcription start
PH02Gene22722	TATA-box	TATA	1497	4	-	Arabidopsis thaliana	core promoter element around -30 of transcription start
PH02Gene22722	TATA-box	TATA	1525	4	-	Arabidopsis thaliana	core promoter element around -30 of transcription start
PH02Gene22722	TATA-box	TATA	1532	4	-	Arabidopsis thaliana	core promoter element around -30 of transcription start
PH02Gene22722	TATA-box	TATA	1556	4	-	Arabidopsis thaliana	core promoter element around -30 of transcription start
PH02Gene22722	TATA-box	ATATAT	1560	6	-	Brassica napus	core promoter element around -30 of transcription start
PH02Gene22722	TATA-box	TATA	1561	4	-	Arabidopsis thaliana	core promoter element around -30 of transcription start
PH02Gene22722	TATA-box	TATA	1696	4	-	Arabidopsis thaliana	core promoter element around -30 of transcription start
PH02Gene22722	TATA-box	taTATAAAtc	1957	10	-	Arabidopsis thaliana	core promoter element around -30 of transcription start
PH02Gene22722	TATA-box	TATAAAT	1958	7	-	Brassica juncea	core promoter element around -30 of transcription start
PH02Gene22722	TATA-box	TATAAA	1959	6	-	Helianthus annuus	core promoter element around -30 of transcription start
PH02Gene22722	TATA-box	TATATAA	1960	7	-	Arabidopsis thaliana	core promoter element around -30 of transcription start
PH02Gene22722	TATA-box	TATATA	1961	6	-	Arabidopsis thaliana	core promoter element around -30 of transcription start
PH02Gene22722	TATA-box	ATATAA	1962	6	+	Brassica oleracea	core promoter element around -30 of transcription start
PH02Gene22722	TATA-box	TATA	1963	4	-	Arabidopsis thaliana	core promoter element around -30 of transcription start
PH02Gene22722	ERE	ATTTTAAA	882	8	-	Nicotiana glutinos
PH02Gene22722	ERE	ATTTTAAA	1599	8	-	Nicotiana glutinos
PH02Gene22722	G-Box	CACGTT	676	6	-	Pisum sativum	cis-acting regulatory element involved in light responsiveness
PH02Gene22722	G-Box	CACGTT	953	6	+	Pisum sativum	cis-acting regulatory element involved in light responsiveness
PH02Gene22722	Unnamed__2	CCCCGG	1348	6	+	Zea mays
PH02Gene22722	G-box	TACGTG	1724	6	+	Arabidopsis thaliana	cis-acting regulatory element involved in light responsiveness
PH02Gene22722	MYB recognition site	CCGTTG	33	6	-	Arabidopsis thaliana
PH02Gene22722	MYB	CAACAG	1685	6	-	Arabidopsis thaliana
PH02Gene22722	MYB	CAACCA	1801	6	+	Arabidopsis thaliana
PH02Gene22722	MYB	CAACAG	1850	6	-	Arabidopsis thaliana
PH02Gene22722	TCA-element	CCATCTTTTT	1320	9	+	Nicotiana tabacum	cis-acting element involved in salicylic acid responsiveness
PH02Gene22722	ABRE3a	TACGTG	1724	6	+	Zea mays
PH02Gene22722	MYC	CATTTG	235	6	-	Arabidopsis thaliana
PH02Gene22722	MYC	CATGTG	830	6	-	Arabidopsis thaliana
PH02Gene22722	MYC	CATGTG	1624	6	-	Arabidopsis thaliana
PH02Gene22722	MYC	CATGTG	1715	6	+	Arabidopsis thaliana
PH02Gene22722	MSA-like	(T/C)C(T/C)AACGG(T/C)(T/C)A	31	8.5	+	Catharanthus roseus	cis-acting element involved in cell cycle regulation
PH02Gene22722	Box 4	ATTAAT	522	6	+	Petroselinum crispum	part of a conserved DNA module involved in light responsiveness
PH02Gene22722	Box 4	ATTAAT	558	6	+	Petroselinum crispum	part of a conserved DNA module involved in light responsiveness
PH02Gene22722	Box 4	ATTAAT	1054	6	-	Petroselinum crispum	part of a conserved DNA module involved in light responsiveness
PH02Gene22722	W box	TTGACC	1352	6	-	Arabidopsis thaliana
PH02Gene22722	TCCC-motif	TCTCCCT	1317	7	+	Spinacia oleracea	part of a light responsive element
PH02Gene22722		motif_sequence	37	4	-	organism	short_function
PH02Gene22722		motif_sequence	311	4	-	organism	short_function
PH02Gene22722		motif_sequence	331	4	+	organism	short_function
PH02Gene22722		motif_sequence	393	4	+	organism	short_function
PH02Gene22722		motif_sequence	503	4	+	organism	short_function
PH02Gene22722		motif_sequence	565	4	-	organism	short_function
PH02Gene22722		motif_sequence	628	4	+	organism	short_function
PH02Gene22722		motif_sequence	646	4	+	organism	short_function
PH02Gene22722		motif_sequence	717	4	-	organism	short_function
PH02Gene22722		motif_sequence	779	4	+	organism	short_function
PH02Gene22722		motif_sequence	1137	4	+	organism	short_function
PH02Gene22722		motif_sequence	1171	4	+	organism	short_function
PH02Gene22722		motif_sequence	1272	4	-	organism	short_function
PH02Gene22722		motif_sequence	1316	4	+	organism	short_function
PH02Gene22722		motif_sequence	1567	4	+	organism	short_function
PH02Gene22722		motif_sequence	1587	4	-	organism	short_function
PH02Gene22722		motif_sequence	1623	4	-	organism	short_function
PH02Gene22722		motif_sequence	1772	4	-	organism	short_function
PH02Gene22722		motif_sequence	1869	4	+	organism	short_function
PH02Gene22722		motif_sequence	1946	4	+	organism	short_function
PH02Gene30203	NON	CAACGGCCACG	1814	10	+	Nicotiana tabacum
PH02Gene30203	Unnamed__14	TCCACGTAGA	901	9	+	Zea mays
PH02Gene30203	Box II	ACACGTAGA	902	9	+	Arabidopsis thaliana	part of a light responsive element
PH02Gene30203	ABRE3a	TACGTG	804	6	+	Zea mays
PH02Gene30203	ABRE3a	TACGTG	903	6	-	Zea mays
PH02Gene30203	MYB	CAACCA	187	6	-	Arabidopsis thaliana
PH02Gene30203	MYB	CAACCA	488	6	+	Arabidopsis thaliana
PH02Gene30203	MYB	CAACAG	783	6	+	Arabidopsis thaliana
PH02Gene30203	MYB	CAACAG	839	6	+	Arabidopsis thaliana
PH02Gene30203	as-1	TGACG	557	5	+	Arabidopsis thaliana
PH02Gene30203	as-1	TGACG	560	5	-	Arabidopsis thaliana
PH02Gene30203	as-1	TGACG	935	5	-	Arabidopsis thaliana
PH02Gene30203	as-1	TGACG	994	5	-	Arabidopsis thaliana
PH02Gene30203	as-1	TGACG	1362	5	-	Arabidopsis thaliana
PH02Gene30203	TCA-element	CCATCTTTTT	1706	9	-	Nicotiana tabacum	cis-acting element involved in salicylic acid responsiveness
PH02Gene30203	MYB recognition site	CCGTTG	798	6	+	Arabidopsis thaliana
PH02Gene30203	Unnamed__4	CTCC	66	4	-	Petroselinum hortense
PH02Gene30203	Unnamed__4	CTCC	204	4	-	Petroselinum hortense
PH02Gene30203	Unnamed__4	CTCC	327	4	-	Petroselinum hortense
PH02Gene30203	Unnamed__4	CTCC	533	4	-	Petroselinum hortense
PH02Gene30203	Unnamed__4	CTCC	610	4	-	Petroselinum hortense
PH02Gene30203	Unnamed__4	CTCC	693	4	-	Petroselinum hortense
PH02Gene30203	Unnamed__4	CTCC	734	4	-	Petroselinum hortense
PH02Gene30203	Unnamed__4	CTCC	1111	4	+	Petroselinum hortense
PH02Gene30203	Unnamed__4	CTCC	1336	4	-	Petroselinum hortense
PH02Gene30203	Unnamed__4	CTCC	1606	4	+	Petroselinum hortense
PH02Gene30203	Unnamed__4	CTCC	1649	4	+	Petroselinum hortense
PH02Gene30203	Unnamed__4	CTCC	1696	4	-	Petroselinum hortense
PH02Gene30203	Unnamed__4	CTCC	1700	4	-	Petroselinum hortense
PH02Gene30203	Unnamed__4	CTCC	1807	4	-	Petroselinum hortense
PH02Gene30203	Unnamed__4	CTCC	1870	4	+	Petroselinum hortense
PH02Gene30203	Unnamed__4	CTCC	1873	4	+	Petroselinum hortense
PH02Gene30203	Unnamed__4	CTCC	1884	4	+	Petroselinum hortense
PH02Gene30203	Unnamed__4	CTCC	1925	4	+	Petroselinum hortense
PH02Gene30203	Unnamed__4	CTCC	1951	4	-	Petroselinum hortense
PH02Gene30203	CAAT-box	CCAAT	63	5	-	Arabidopsis thaliana	common cis-acting element in promoter and enhancer regions
PH02Gene30203	CAAT-box	CAAT	74	4	-	Nicotiana glutinosa
PH02Gene30203	CAAT-box	CAAAT	173	5	+	Pisum sativum	common cis-acting element in promoter and enhancer regions
PH02Gene30203	CAAT-box	CAAT	252	4	+	Nicotiana glutinosa
PH02Gene30203	CAAT-box	CAAAT	343	5	+	Pisum sativum	common cis-acting element in promoter and enhancer regions
PH02Gene30203	CAAT-box	CAAT	549	4	+	Nicotiana glutinosa
PH02Gene30203	CAAT-box	CAAT	630	4	-	Nicotiana glutinosa
PH02Gene30203	CAAT-box	CAAT	673	4	+	Nicotiana glutinosa
PH02Gene30203	CAAT-box	CAAT	728	4	-	Nicotiana glutinosa
PH02Gene30203	CAAT-box	CCAAT	875	5	-	Arabidopsis thaliana	common cis-acting element in promoter and enhancer regions
PH02Gene30203	CAAT-box	CAAAT	914	5	+	Pisum sativum	common cis-acting element in promoter and enhancer regions
PH02Gene30203	CAAT-box	CAAAT	1141	5	-	Pisum sativum	common cis-acting element in promoter and enhancer regions
PH02Gene30203	CAAT-box	CCAAT	1217	5	-	Arabidopsis thaliana	common cis-acting element in promoter and enhancer regions
PH02Gene30203	CAAT-box	CAAAT	1245	5	-	Pisum sativum	common cis-acting element in promoter and enhancer regions
PH02Gene30203	CAAT-box	CCAAT	1333	5	-	Arabidopsis thaliana	common cis-acting element in promoter and enhancer regions
PH02Gene30203	CAAT-box	CAAAT	1425	5	-	Pisum sativum	common cis-acting element in promoter and enhancer regions
PH02Gene30203	CAAT-box	CAAT	1465	4	-	Nicotiana glutinosa
PH02Gene30203	CAAT-box	CAAAT	1491	5	-	Pisum sativum	common cis-acting element in promoter and enhancer regions
PH02Gene30203	CAAT-box	CAAAT	1575	5	-	Pisum sativum	common cis-acting element in promoter and enhancer regions
PH02Gene30203	CAAT-box	CCAAT	1892	5	+	Arabidopsis thaliana	common cis-acting element in promoter and enhancer regions
PH02Gene30203	CAAT-box	CAAT	1893	4	+	Nicotiana glutinosa
PH02Gene30203	ABRE4	CACGTA	804	6	-	Zea mays
PH02Gene30203	ABRE4	CACGTA	903	6	+	Zea mays
PH02Gene30203	AT~TATA-box	TATATA	700	6	+	Arabidopsis thaliana
PH02Gene30203	AT~TATA-box	TATATA	1034	6	-	Arabidopsis thaliana
PH02Gene30203	GATA-motif	GATAGGA	1117	7	+	Arabidopsis thaliana	part of a light responsive element
PH02Gene30203	F-box	CTATTCTCATT	616	10	-	Lycopersicon esculentum
PH02Gene30203	GC-motif	CCCCCG	121	6	-	Zea mays	enhancer-like element involved in anoxic specific inducibility
PH02Gene30203	AAGAA-motif	gGTAAAGAAA	790	9	-	Avena sativa
PH02Gene30203	TC-rich repeats	GTTTTCTTAC	313	9	-	Nicotiana tabacum	cis-acting element involved in defense and stress responsiveness
PH02Gene30203	Unnamed__10	TCCACGTAGA	901	9	+	Zea mays
PH02Gene30203	Unnamed__8	TCCACGTAGA	901	9	+	Zea mays
PH02Gene30203	AT-rich element	ATAGAAATCAA	430	10	+	Glycine max	binding site of AT-rich DNA binding protein (ATBP-1)
PH02Gene30203	AT-rich element	ATAGAAATCAA	1445	10	-	Glycine max	binding site of AT-rich DNA binding protein (ATBP-1)
PH02Gene30203	WRE3	CCACCT	1934	6	+	Pisum sativum
PH02Gene30203	CGTCA-motif	CGTCA	557	5	-	Hordeum vulgare	cis-acting regulatory element involved in the MeJA-responsiveness
PH02Gene30203	CGTCA-motif	CGTCA	560	5	+	Hordeum vulgare	cis-acting regulatory element involved in the MeJA-responsiveness
PH02Gene30203	CGTCA-motif	CGTCA	935	5	+	Hordeum vulgare	cis-acting regulatory element involved in the MeJA-responsiveness
PH02Gene30203	CGTCA-motif	CGTCA	994	5	+	Hordeum vulgare	cis-acting regulatory element involved in the MeJA-responsiveness
PH02Gene30203	CGTCA-motif	CGTCA	1362	5	+	Hordeum vulgare	cis-acting regulatory element involved in the MeJA-responsiveness
PH02Gene30203	Myc	TCTCTTA	639	7	+	Arabidopsis thaliana
PH02Gene30203	Myb	CAACTG	563	6	+	Arabidopsis thaliana
PH02Gene30203	Myb	TAACTG	1030	6	-	Arabidopsis thaliana
PH02Gene30203	AC-I	(T/C)C(T/C)(C/T)ACC(T/C)ACC	1937	9	+	Phaseolus vulgaris
PH02Gene30203	Sp1	GGGCGG	1007	6	-	Oryza sativa	light responsive element
PH02Gene30203	Sp1	GGGCGG	1628	6	+	Oryza sativa	light responsive element
PH02Gene30203	Sp1	GGGCGG	1930	6	-	Oryza sativa	light responsive element
PH02Gene30203	Box 4	ATTAAT	254	6	+	Petroselinum crispum	part of a conserved DNA module involved in light responsiveness
PH02Gene30203	Box 4	ATTAAT	1190	6	-	Petroselinum crispum	part of a conserved DNA module involved in light responsiveness
PH02Gene30203	GCN4_motif	TGAGTCA	1025	7	-	Oryza sativa	cis-regulatory element involved in endosperm expression
PH02Gene30203		motif_sequence	24	4	+	organism	short_function
PH02Gene30203		motif_sequence	291	4	+	organism	short_function
PH02Gene30203		motif_sequence	327	4	-	organism	short_function
PH02Gene30203		motif_sequence	508	4	-	organism	short_function
PH02Gene30203		motif_sequence	589	4	-	organism	short_function
PH02Gene30203		motif_sequence	610	4	-	organism	short_function
PH02Gene30203		motif_sequence	752	4	+	organism	short_function
PH02Gene30203		motif_sequence	906	4	-	organism	short_function
PH02Gene30203		motif_sequence	1042	4	+	organism	short_function
PH02Gene30203		motif_sequence	1109	4	+	organism	short_function
PH02Gene30203		motif_sequence	1134	4	-	organism	short_function
PH02Gene30203		motif_sequence	1604	4	+	organism	short_function
PH02Gene30203		motif_sequence	1879	4	+	organism	short_function
PH02Gene30203	TGA-element	AACGAC	260	6	-	Brassica oleracea	auxin-responsive element
PH02Gene30203	TCCC-motif	TCTCCCT	325	7	-	Spinacia oleracea	part of a light responsive element
PH02Gene30203	MBS	CAACTG	563	6	+	Arabidopsis thaliana	MYB binding site involved in drought-inducibility
PH02Gene30203	W box	TTGACC	1319	6	-	Arabidopsis thaliana
PH02Gene30203	GA-motif	ATAGATAA	623	8	+	Arabidopsis thaliana	part of a light responsive element
PH02Gene30203	TATA-box	TATA	482	4	+	Arabidopsis thaliana	core promoter element around -30 of transcription start
PH02Gene30203	TATA-box	ATTATA	681	6	+	Brassica napus	core promoter element around -30 of transcription start
PH02Gene30203	TATA-box	TATAA	682	5	-	Arabidopsis thaliana	core promoter element around -30 of transcription start
PH02Gene30203	TATA-box	TATA	683	4	+	Arabidopsis thaliana	core promoter element around -30 of transcription start
PH02Gene30203	TATA-box	TATACA	698	6	-	Helianthus annuus	core promoter element around -30 of transcription start
PH02Gene30203	TATA-box	TATATA	700	6	+	Arabidopsis thaliana	core promoter element around -30 of transcription start
PH02Gene30203	TATA-box	TATA	702	4	+	Arabidopsis thaliana	core promoter element around -30 of transcription start
PH02Gene30203	TATA-box	TATA	777	4	+	Arabidopsis thaliana	core promoter element around -30 of transcription start
PH02Gene30203	TATA-box	TATA	794	4	+	Arabidopsis thaliana	core promoter element around -30 of transcription start
PH02Gene30203	TATA-box	TATA	868	4	+	Arabidopsis thaliana	core promoter element around -30 of transcription start
PH02Gene30203	TATA-box	TATA	899	4	+	Arabidopsis thaliana	core promoter element around -30 of transcription start
PH02Gene30203	TATA-box	TATATAA	1033	7	-	Arabidopsis thaliana	core promoter element around -30 of transcription start
PH02Gene30203	TATA-box	TATATA	1034	6	-	Arabidopsis thaliana	core promoter element around -30 of transcription start
PH02Gene30203	TATA-box	ATATAT	1035	6	-	Brassica napus	core promoter element around -30 of transcription start
PH02Gene30203	TATA-box	TATA	1036	4	-	Arabidopsis thaliana	core promoter element around -30 of transcription start
PH02Gene30203	TATA-box	TATA	1154	4	-	Arabidopsis thaliana	core promoter element around -30 of transcription start
PH02Gene30203	TATA-box	TATA	1198	4	-	Arabidopsis thaliana	core promoter element around -30 of transcription start
PH02Gene30203	TATA-box	ATTATA	1240	6	+	Brassica napus	core promoter element around -30 of transcription start
PH02Gene30203	TATA-box	TATAA	1241	5	-	Arabidopsis thaliana	core promoter element around -30 of transcription start
PH02Gene30203	TATA-box	TATA	1242	4	-	Arabidopsis thaliana	core promoter element around -30 of transcription start
PH02Gene30203	TATA-box	ATATAA	1270	6	+	Brassica oleracea	core promoter element around -30 of transcription start
PH02Gene30203	TATA-box	TATA	1271	4	-	Arabidopsis thaliana	core promoter element around -30 of transcription start
PH02Gene30203	TATA-box	TACAAAA	1279	7	-	Oryza sativa	core promoter element around -30 of transcription start
PH02Gene30203	TATA-box	ATATAT	1499	6	-	Brassica napus	core promoter element around -30 of transcription start
PH02Gene30203	TATA-box	TATA	1500	4	-	Arabidopsis thaliana	core promoter element around -30 of transcription start
PH02Gene30203	TATA-box	TACAAAA	1505	7	-	Oryza sativa	core promoter element around -30 of transcription start
PH02Gene30203	TATA-box	ATATAT	1613	6	-	Brassica napus	core promoter element around -30 of transcription start
PH02Gene30203	TATA-box	TATA	1614	4	-	Arabidopsis thaliana	core promoter element around -30 of transcription start
PH02Gene30203	TATA-box	TATA	1800	4	-	Arabidopsis thaliana	core promoter element around -30 of transcription start
PH02Gene30203	MYC	CATGTG	219	6	+	Arabidopsis thaliana
PH02Gene30203	MYC	CATTTG	1140	6	+	Arabidopsis thaliana
PH02Gene30203	TCT-motif	TCTTAC	313	6	-	Arabidopsis thaliana	part of a light responsive element
PH02Gene30203	TCT-motif	TCTTAC	572	6	-	Arabidopsis thaliana	part of a light responsive element
PH02Gene30203	G-box	TACGTG	804	6	+	Arabidopsis thaliana	cis-acting regulatory element involved in light responsiveness
PH02Gene30203	G-box	TACGTG	903	6	-	Arabidopsis thaliana	cis-acting regulatory element involved in light responsiveness
PH02Gene30203	G-box	CACGAC	1047	6	+	Zea mays	cis-acting regulatory element involved in light responsiveness
PH02Gene30203	G-box	CACGAC	1433	6	+	Zea mays	cis-acting regulatory element involved in light responsiveness
PH02Gene30203	TGACG-motif	TGACG	557	5	+	Hordeum vulgare	cis-acting regulatory element involved in the MeJA-responsiveness
PH02Gene30203	TGACG-motif	TGACG	560	5	-	Hordeum vulgare	cis-acting regulatory element involved in the MeJA-responsiveness
PH02Gene30203	TGACG-motif	TGACG	935	5	-	Hordeum vulgare	cis-acting regulatory element involved in the MeJA-responsiveness
PH02Gene30203	TGACG-motif	TGACG	994	5	-	Hordeum vulgare	cis-acting regulatory element involved in the MeJA-responsiveness
PH02Gene30203	TGACG-motif	TGACG	1362	5	-	Hordeum vulgare	cis-acting regulatory element involved in the MeJA-responsiveness
PH02Gene30203	ABRE	ACGTG	805	5	+	Arabidopsis thaliana	cis-acting element involved in the abscisic acid responsiveness
PH02Gene30203	ABRE	ACGTG	903	5	-	Arabidopsis thaliana	cis-acting element involved in the abscisic acid responsiveness
PH02Gene30203	TCA	TCATCTTCAT	109	9	-	Pisum sativum
PH02Gene30203	O2-site	GTTGACGTGA	557	9	-	Zea mays	cis-acting regulatory element involved in zein metabolism regulation
PH02Gene30203	O2-site	GATGATGTGG	597	9	+	Zea mays	cis-acting regulatory element involved in zein metabolism regulation
PH02Gene30203	O2-site	GATGACATGG	759	9	+	Zea mays	cis-acting regulatory element involved in zein metabolism regulation
PH02Gene30203	AE-box	AGAAACTT	1478	8	-	Arabidopsis thaliana	part of a module for light response
PH02Gene30203	CCAAT-box	CAACGG	798	6	-	Hordeum vulgare	MYBHv1 binding site
PH02Gene30203	STRE	AGGGG	1071	5	+	Arabidopsis thaliana
PH02Gene30203	STRE	AGGGG	1582	5	+	Arabidopsis thaliana
PH02Gene30203	STRE	AGGGG	1651	5	-	Arabidopsis thaliana
PH02Gene30203	STRE	AGGGG	1876	5	-	Arabidopsis thaliana
PH02Gene30203	Myb-binding site	CAACAG	783	6	+	Nicotiana tabacum
PH02Gene30203	Myb-binding site	CAACAG	839	6	+	Nicotiana tabacum
PH02Gene30203	Unnamed__12	TCCACGTAGA	901	9	+	Zea mays
PH02Gene30203	Unnamed__1	CGTGG	1756	5	-	Zea mays
PH02Gene30203	Unnamed__1	CGTGG	1789	5	-	Zea mays
PH02Gene30203	Unnamed__1	CGTGG	1814	5	-	Zea mays
PH02Gene30203	Unnamed__1	CGTGG	1820	5	-	Zea mays
PH02Gene30203	Unnamed__1	CGTGG	1959	5	-	Zea mays
PH02Gene30515	TGA-element	AACGAC	1264	6	-	Brassica oleracea	auxin-responsive element
PH02Gene30515		motif_sequence	16	4	-	organism	short_function
PH02Gene30515		motif_sequence	40	4	+	organism	short_function
PH02Gene30515		motif_sequence	284	4	+	organism	short_function
PH02Gene30515		motif_sequence	299	4	+	organism	short_function
PH02Gene30515		motif_sequence	433	4	-	organism	short_function
PH02Gene30515		motif_sequence	658	4	+	organism	short_function
PH02Gene30515		motif_sequence	666	4	-	organism	short_function
PH02Gene30515		motif_sequence	675	4	-	organism	short_function
PH02Gene30515		motif_sequence	717	4	+	organism	short_function
PH02Gene30515		motif_sequence	825	4	+	organism	short_function
PH02Gene30515		motif_sequence	1353	4	-	organism	short_function
PH02Gene30515		motif_sequence	1433	4	-	organism	short_function
PH02Gene30515		motif_sequence	1667	4	+	organism	short_function
PH02Gene30515		motif_sequence	1701	4	+	organism	short_function
PH02Gene30515		motif_sequence	1750	4	+	organism	short_function
PH02Gene30515		motif_sequence	1788	4	+	organism	short_function
PH02Gene30515		motif_sequence	1835	4	+	organism	short_function
PH02Gene30515	WUN-motif	TAATTACTC	269	9	-	Nicotiana glutinosa
PH02Gene30515	MRE	AACCTAA	1123	7	+	Petroselinum crispum	MYB binding site involved in light responsiveness
PH02Gene30515	MRE	AACCTAA	1547	7	-	Petroselinum crispum	MYB binding site involved in light responsiveness
PH02Gene30515	AT-rich sequence	TAAAATACT	1239	9	-	Pisum sativum	element for maximal elicitor-mediated activation (2copies)
PH02Gene30515	Unnamed__14	TCCACGTAGA	798	9	-	Zea mays
PH02Gene30515	LTR	CCGAAA	217	6	+	Hordeum vulgare	cis-acting element involved in low-temperature responsiveness
PH02Gene30515	Box 4	ATTAAT	274	6	+	Petroselinum crispum	part of a conserved DNA module involved in light responsiveness
PH02Gene30515	Box 4	ATTAAT	1377	6	-	Petroselinum crispum	part of a conserved DNA module involved in light responsiveness
PH02Gene30515	Box 4	ATTAAT	1402	6	-	Petroselinum crispum	part of a conserved DNA module involved in light responsiveness
PH02Gene30515	Box 4	ATTAAT	1577	6	-	Petroselinum crispum	part of a conserved DNA module involved in light responsiveness
PH02Gene30515	MYB	CAACCA	225	6	-	Arabidopsis thaliana
PH02Gene30515	MYB	CAACCA	519	6	-	Arabidopsis thaliana
PH02Gene30515	MYB	TAACCA	861	6	-	Arabidopsis thaliana
PH02Gene30515	as-1	TGACG	1177	5	+	Arabidopsis thaliana
PH02Gene30515	MYB recognition site	CCGTTG	255	6	-	Arabidopsis thaliana
PH02Gene30515	MYB recognition site	CCGTTG	382	6	-	Arabidopsis thaliana
PH02Gene30515	G-box	CACGTC	1178	6	-	Zea mays	cis-acting regulatory element involved in light responsiveness
PH02Gene30515	G-box	CACGAC	1694	6	-	Zea mays	cis-acting regulatory element involved in light responsiveness
PH02Gene30515	G-box	CACGAC	1840	6	+	Zea mays	cis-acting regulatory element involved in light responsiveness
PH02Gene30515	MSA-like	(T/C)C(T/C)AACGG(T/C)(T/C)A	380	9	+	Catharanthus roseus	cis-acting element involved in cell cycle regulation
PH02Gene30515	Unnamed__2	AACCTAACCT	1118	9	+	Petroselinum hortense
PH02Gene30515	Unnamed__2	AACCTAACCT	1544	9	-	Petroselinum hortense
PH02Gene30515	G-Box	CACGTT	800	6	-	Pisum sativum	cis-acting regulatory element involved in light responsiveness
PH02Gene30515	CAT-box	GCCACT	699	6	-	Arabidopsis thaliana	cis-acting regulatory element related to meristem expression
PH02Gene30515	TATA-box	TATAA	407	5	-	Arabidopsis thaliana	core promoter element around -30 of transcription start
PH02Gene30515	TATA-box	TATA	408	4	+	Arabidopsis thaliana	core promoter element around -30 of transcription start
PH02Gene30515	TATA-box	TATA	876	4	+	Arabidopsis thaliana	core promoter element around -30 of transcription start
PH02Gene30515	TATA-box	TATA	952	4	+	Arabidopsis thaliana	core promoter element around -30 of transcription start
PH02Gene30515	TATA-box	TATA	1316	4	-	Arabidopsis thaliana	core promoter element around -30 of transcription start
PH02Gene30515	TATA-box	tcTATAAATAgg	1340	11	+	Nicotiana tabacum	core promoter element around -30 of transcription start
PH02Gene30515	TATA-box	TATTTAAA	1342	8	-	Arabidopsis thaliana	core promoter element around -30 of transcription start
PH02Gene30515	TATA-box	TATA	1382	4	-	Arabidopsis thaliana	core promoter element around -30 of transcription start
PH02Gene30515	TATA-box	ATATAA	1473	6	+	Brassica oleracea	core promoter element around -30 of transcription start
PH02Gene30515	TATA-box	TATA	1474	4	-	Arabidopsis thaliana	core promoter element around -30 of transcription start
PH02Gene30515	TATA-box	TATTTAAA	1487	8	+	Arabidopsis thaliana	core promoter element around -30 of transcription start
PH02Gene30515	TATA-box	TATATA	1777	6	-	Arabidopsis thaliana	core promoter element around -30 of transcription start
PH02Gene30515	TATA-box	ATATAA	1778	6	+	Brassica oleracea	core promoter element around -30 of transcription start
PH02Gene30515	TATA-box	TATA	1779	4	-	Arabidopsis thaliana	core promoter element around -30 of transcription start
PH02Gene30515	MYB-like sequence	TAACCA	861	6	-	Arabidopsis thaliana
PH02Gene30515	AC-II	CCACCAACCCCC	1628	11	-	Phaseolus vulgaris
PH02Gene30515	ERE	ATTTTAAA	1613	8	+	Nicotiana glutinos
PH02Gene30515	STRE	AGGGG	416	5	-	Arabidopsis thaliana
PH02Gene30515	STRE	AGGGG	1018	5	-	Arabidopsis thaliana
PH02Gene30515	CCAAT-box	CAACGG	255	6	+	Hordeum vulgare	MYBHv1 binding site
PH02Gene30515	CCAAT-box	CAACGG	382	6	+	Hordeum vulgare	MYBHv1 binding site
PH02Gene30515	GATA-motif	GATAGGG	1931	7	+	Pisum sativum	part of a light responsive element
PH02Gene30515	CAAT-box	CAAT	50	4	+	Nicotiana glutinosa
PH02Gene30515	CAAT-box	CCAAT	153	5	-	Arabidopsis thaliana	common cis-acting element in promoter and enhancer regions
PH02Gene30515	CAAT-box	CAAT	166	4	+	Nicotiana glutinosa
PH02Gene30515	CAAT-box	CCAAT	396	5	-	Arabidopsis thaliana	common cis-acting element in promoter and enhancer regions
PH02Gene30515	CAAT-box	CAAAT	490	5	+	Pisum sativum	common cis-acting element in promoter and enhancer regions
PH02Gene30515	CAAT-box	CAAT	510	4	-	Nicotiana glutinosa
PH02Gene30515	CAAT-box	CAAT	563	4	-	Nicotiana glutinosa
PH02Gene30515	CAAT-box	CAAT	593	4	-	Nicotiana glutinosa
PH02Gene30515	CAAT-box	CAAAT	597	5	-	Pisum sativum	common cis-acting element in promoter and enhancer regions
PH02Gene30515	CAAT-box	CAAT	670	4	-	Nicotiana glutinosa
PH02Gene30515	CAAT-box	CAAAT	822	5	+	Pisum sativum	common cis-acting element in promoter and enhancer regions
PH02Gene30515	CAAT-box	CAAT	835	4	+	Nicotiana glutinosa
PH02Gene30515	CAAT-box	CAAT	857	4	-	Nicotiana glutinosa
PH02Gene30515	CAAT-box	CAAT	895	4	+	Nicotiana glutinosa
PH02Gene30515	CAAT-box	CAAT	921	4	-	Nicotiana glutinosa
PH02Gene30515	CAAT-box	CAAT	935	4	-	Nicotiana glutinosa
PH02Gene30515	CAAT-box	CCAAT	963	5	-	Arabidopsis thaliana	common cis-acting element in promoter and enhancer regions
PH02Gene30515	CAAT-box	CAAT	973	4	-	Nicotiana glutinosa
PH02Gene30515	CAAT-box	CAAT	981	4	-	Nicotiana glutinosa
PH02Gene30515	CAAT-box	CAAT	1093	4	+	Nicotiana glutinosa
PH02Gene30515	CAAT-box	CAAT	1111	4	+	Nicotiana glutinosa
PH02Gene30515	CAAT-box	CAAT	1204	4	-	Nicotiana glutinosa
PH02Gene30515	CAAT-box	CAAAT	1227	5	-	Pisum sativum	common cis-acting element in promoter and enhancer regions
PH02Gene30515	CAAT-box	CAAT	1437	4	-	Nicotiana glutinosa
PH02Gene30515	CAAT-box	CAAAT	1554	5	+	Pisum sativum	common cis-acting element in promoter and enhancer regions
PH02Gene30515	CAAT-box	CAAT	1817	4	+	Nicotiana glutinosa
PH02Gene30515	CAAT-box	CAAAT	1940	5	+	Pisum sativum	common cis-acting element in promoter and enhancer regions
PH02Gene30515	AT~TATA-box	TATATA	1777	6	-	Arabidopsis thaliana
PH02Gene30515	O2-site	GATGA(C/T)(A/G)TG(A/G)	541	8	-	Zea mays	cis-acting regulatory element involved in zein metabolism regulation
PH02Gene30515	Unnamed__4	CTCC	16	4	-	Petroselinum hortense
PH02Gene30515	Unnamed__4	CTCC	42	4	+	Petroselinum hortense
PH02Gene30515	Unnamed__4	CTCC	181	4	+	Petroselinum hortense
PH02Gene30515	Unnamed__4	CTCC	329	4	+	Petroselinum hortense
PH02Gene30515	Unnamed__4	CTCC	377	4	+	Petroselinum hortense
PH02Gene30515	Unnamed__4	CTCC	419	4	+	Petroselinum hortense
PH02Gene30515	Unnamed__4	CTCC	610	4	-	Petroselinum hortense
PH02Gene30515	Unnamed__4	CTCC	624	4	+	Petroselinum hortense
PH02Gene30515	Unnamed__4	CTCC	645	4	-	Petroselinum hortense
PH02Gene30515	Unnamed__4	CTCC	707	4	-	Petroselinum hortense
PH02Gene30515	Unnamed__4	CTCC	719	4	+	Petroselinum hortense
PH02Gene30515	Unnamed__4	CTCC	723	4	-	Petroselinum hortense
PH02Gene30515	Unnamed__4	CTCC	728	4	-	Petroselinum hortense
PH02Gene30515	Unnamed__4	CTCC	755	4	-	Petroselinum hortense
PH02Gene30515	Unnamed__4	CTCC	770	4	-	Petroselinum hortense
PH02Gene30515	Unnamed__4	CTCC	1006	4	+	Petroselinum hortense
PH02Gene30515	Unnamed__4	CTCC	1350	4	-	Petroselinum hortense
PH02Gene30515	Unnamed__4	CTCC	1725	4	-	Petroselinum hortense
PH02Gene30515	Unnamed__4	CTCC	1981	4	+	Petroselinum hortense
PH02Gene30515	Unnamed__4	CTCC	1987	4	+	Petroselinum hortense
PH02Gene30515	TGACG-motif	TGACG	1177	5	+	Hordeum vulgare	cis-acting regulatory element involved in the MeJA-responsiveness
PH02Gene30515	ABRE	ACGTG	801	5	+	Arabidopsis thaliana	cis-acting element involved in the abscisic acid responsiveness
PH02Gene30515	ABRE	ACGTG	1179	5	+	Arabidopsis thaliana	cis-acting element involved in the abscisic acid responsiveness
PH02Gene30515	Myb	TAACTG	1570	6	+	Arabidopsis thaliana
PH02Gene30515	Unnamed__1	CGTGG	767	5	+	Zea mays
PH02Gene30515	Unnamed__1	CGTGG	802	5	+	Zea mays
PH02Gene30515	Unnamed__1	CGTGG	1180	5	+	Zea mays
PH02Gene30515	Unnamed__8	TCCACGTAGA	798	9	-	Zea mays
PH02Gene30515	P-box	TTCCAACAAACCCC	1628	13	-	Petroselinum crispum	gibberellin-responsive element and part of a light responsive element
PH02Gene30515	Unnamed__10	TCCACGTAGA	798	9	-	Zea mays
PH02Gene30515	TC-rich repeats	ATTCTCTAAC	365	9	-	Nicotiana tabacum	cis-acting element involved in defense and stress responsiveness
PH02Gene30515	CGTCA-motif	CGTCA	1177	5	-	Hordeum vulgare	cis-acting regulatory element involved in the MeJA-responsiveness
PH02Gene30515	Unnamed__12	TCCACGTAGA	798	9	-	Zea mays
PH02Gene30515	WRE3	CCACCT	421	6	+	Pisum sativum
PH02Gene30515	WRE3	CCACCT	516	6	-	Pisum sativum
PH02Gene32416	Box 4	ATTAAT	167	6	+	Petroselinum crispum	part of a conserved DNA module involved in light responsiveness
PH02Gene32416	Box 4	ATTAAT	489	6	+	Petroselinum crispum	part of a conserved DNA module involved in light responsiveness
PH02Gene32416	Box 4	ATTAAT	524	6	+	Petroselinum crispum	part of a conserved DNA module involved in light responsiveness
PH02Gene32416	LTR	CCGAAA	673	6	-	Hordeum vulgare	cis-acting element involved in low-temperature responsiveness
PH02Gene32416	MBS	CAACTG	843	6	+	Arabidopsis thaliana	MYB binding site involved in drought-inducibility
PH02Gene32416	MBS	CAACTG	1234	6	+	Arabidopsis thaliana	MYB binding site involved in drought-inducibility
PH02Gene32416	MBS	CAACTG	1461	6	+	Arabidopsis thaliana	MYB binding site involved in drought-inducibility
PH02Gene32416	TGA-element	AACGAC	1948	6	+	Brassica oleracea	auxin-responsive element
PH02Gene32416		motif_sequence	100	4	+	organism	short_function
PH02Gene32416		motif_sequence	193	4	+	organism	short_function
PH02Gene32416		motif_sequence	336	4	+	organism	short_function
PH02Gene32416		motif_sequence	347	4	+	organism	short_function
PH02Gene32416		motif_sequence	368	4	-	organism	short_function
PH02Gene32416		motif_sequence	432	4	+	organism	short_function
PH02Gene32416		motif_sequence	1142	4	+	organism	short_function
PH02Gene32416		motif_sequence	1196	4	+	organism	short_function
PH02Gene32416		motif_sequence	1299	4	-	organism	short_function
PH02Gene32416		motif_sequence	1341	4	-	organism	short_function
PH02Gene32416		motif_sequence	1489	4	+	organism	short_function
PH02Gene32416		motif_sequence	1494	4	+	organism	short_function
PH02Gene32416		motif_sequence	1505	4	+	organism	short_function
PH02Gene32416		motif_sequence	1529	4	-	organism	short_function
PH02Gene32416		motif_sequence	1542	4	-	organism	short_function
PH02Gene32416		motif_sequence	1599	4	+	organism	short_function
PH02Gene32416		motif_sequence	1811	4	+	organism	short_function
PH02Gene32416		motif_sequence	1898	4	+	organism	short_function
PH02Gene32416	WUN-motif	AAATTACT	982	8	-	Nicotiana glutinosa
PH02Gene32416	GT1-motif	GGTTAAT	162	7	+	Avena sativa	light responsive element
PH02Gene32416	GT1-motif	GGTTAAT	204	7	-	Avena sativa	light responsive element
PH02Gene32416	GT1-motif	GGTTAA	205	6	-	Arabidopsis thaliana	light responsive element
PH02Gene32416	TATA-box	ATATAT	46	6	+	Brassica napus	core promoter element around -30 of transcription start
PH02Gene32416	TATA-box	TATATA	47	6	+	Arabidopsis thaliana	core promoter element around -30 of transcription start
PH02Gene32416	TATA-box	ATATAA	48	6	+	Brassica oleracea	core promoter element around -30 of transcription start
PH02Gene32416	TATA-box	TATA	49	4	+	Arabidopsis thaliana	core promoter element around -30 of transcription start
PH02Gene32416	TATA-box	ccTATAAAaa	550	9	-	Arabidopsis thaliana	core promoter element around -30 of transcription start
PH02Gene32416	TATA-box	TATA	1304	4	-	Arabidopsis thaliana	core promoter element around -30 of transcription start
PH02Gene32416	TATA-box	TATATA	1351	6	-	Arabidopsis thaliana	core promoter element around -30 of transcription start
PH02Gene32416	TATA-box	ATATAT	1352	6	-	Brassica napus	core promoter element around -30 of transcription start
PH02Gene32416	TATA-box	TATATA	1353	6	-	Arabidopsis thaliana	core promoter element around -30 of transcription start
PH02Gene32416	TATA-box	TATA	1355	4	-	Arabidopsis thaliana	core promoter element around -30 of transcription start
PH02Gene32416	TATA-box	ATATAT	1764	6	-	Brassica napus	core promoter element around -30 of transcription start
PH02Gene32416	TATA-box	TATA	1765	4	-	Arabidopsis thaliana	core promoter element around -30 of transcription start
PH02Gene32416	TATA-box	TATA	1842	4	-	Arabidopsis thaliana	core promoter element around -30 of transcription start
PH02Gene32416	TATA-box	ccTATAAAaa	1902	9	+	Arabidopsis thaliana	core promoter element around -30 of transcription start
PH02Gene32416	TATA-box	ATATAA	1986	6	+	Brassica oleracea	core promoter element around -30 of transcription start
PH02Gene32416	TATA-box	TATA	1987	4	-	Arabidopsis thaliana	core promoter element around -30 of transcription start
PH02Gene32416	MYB-like sequence	TAACCA	206	6	+	Arabidopsis thaliana
PH02Gene32416	MYB-like sequence	TAACCA	924	6	+	Arabidopsis thaliana
PH02Gene32416	MYB-like sequence	TAACCA	1989	6	+	Arabidopsis thaliana
PH02Gene32416	GA-motif	ATAGATAA	1970	8	-	Arabidopsis thaliana	part of a light responsive element
PH02Gene32416	Unnamed__2	CCCCGG	39	6	-	Zea mays
PH02Gene32416	MYC	CATTTG	115	6	+	Arabidopsis thaliana
PH02Gene32416	MYC	CATGTG	180	6	+	Arabidopsis thaliana
PH02Gene32416	MYC	CATGTG	623	6	-	Arabidopsis thaliana
PH02Gene32416	MYC	CAATTG	928	6	+	Arabidopsis thaliana
PH02Gene32416	MYC	CATTTG	1102	6	+	Arabidopsis thaliana
PH02Gene32416	MYC	CAATTG	1606	6	-	Arabidopsis thaliana
PH02Gene32416	MYB	TAACCA	206	6	+	Arabidopsis thaliana
PH02Gene32416	MYB	CAACAG	228	6	+	Arabidopsis thaliana
PH02Gene32416	MYB	TAACCA	924	6	+	Arabidopsis thaliana
PH02Gene32416	MYB	CAACAG	1653	6	+	Arabidopsis thaliana
PH02Gene32416	MYB	CAACAG	1848	6	-	Arabidopsis thaliana
PH02Gene32416	MYB	TAACCA	1989	6	+	Arabidopsis thaliana
PH02Gene32416	TATC-box	TATCCCA	184	7	-	Oryza sativa	cis-acting element involved in gibberellin-responsiveness
PH02Gene32416	TCA-element	CCATCTTTTT	436	9	+	Nicotiana tabacum	cis-acting element involved in salicylic acid responsiveness
PH02Gene32416	MYB recognition site	CCGTTG	419	6	-	Arabidopsis thaliana
PH02Gene32416	CARE	CAACTCAC	143	8	+	Oryza sativa
PH02Gene32416	G-box	CACGAC	1219	6	+	Zea mays	cis-acting regulatory element involved in light responsiveness
PH02Gene32416	TCT-motif	TCTTAC	642	6	-	Arabidopsis thaliana	part of a light responsive element
PH02Gene32416	ATC-motif	AGTAATCT	1544	8	-	Spinacia oleracea	part of a conserved DNA module involved in light responsiveness
PH02Gene32416	AuxRR-core	GGTCCAT	1879	7	+	Nicotiana tabacum	cis-acting regulatory element involved in auxin responsiveness
PH02Gene32416	O2-site	GATGACATGG	388	9	+	Zea mays	cis-acting regulatory element involved in zein metabolism regulation
PH02Gene32416	O2-site	GATGA(C/T)(A/G)TG(A/G)	535	8	+	Zea mays	cis-acting regulatory element involved in zein metabolism regulation
PH02Gene32416	O2-site	GATGATGTGG	1482	9	-	Zea mays	cis-acting regulatory element involved in zein metabolism regulation
PH02Gene32416	Unnamed__4	CTCC	434	4	+	Petroselinum hortense
PH02Gene32416	Unnamed__4	CTCC	503	4	+	Petroselinum hortense
PH02Gene32416	Unnamed__4	CTCC	654	4	+	Petroselinum hortense
PH02Gene32416	Unnamed__4	CTCC	1072	4	+	Petroselinum hortense
PH02Gene32416	Unnamed__4	CTCC	1085	4	+	Petroselinum hortense
PH02Gene32416	Unnamed__4	CTCC	1108	4	+	Petroselinum hortense
PH02Gene32416	Unnamed__4	CTCC	1130	4	+	Petroselinum hortense
PH02Gene32416	Unnamed__4	CTCC	1144	4	+	Petroselinum hortense
PH02Gene32416	Unnamed__4	CTCC	1171	4	+	Petroselinum hortense
PH02Gene32416	Unnamed__4	CTCC	1209	4	-	Petroselinum hortense
PH02Gene32416	Unnamed__4	CTCC	1317	4	-	Petroselinum hortense
PH02Gene32416	Unnamed__4	CTCC	1332	4	+	Petroselinum hortense
PH02Gene32416	Unnamed__4	CTCC	1359	4	-	Petroselinum hortense
PH02Gene32416	Unnamed__4	CTCC	1386	4	+	Petroselinum hortense
PH02Gene32416	Unnamed__4	CTCC	1398	4	-	Petroselinum hortense
PH02Gene32416	Unnamed__4	CTCC	1542	4	-	Petroselinum hortense
PH02Gene32416	Unnamed__4	CTCC	1559	4	+	Petroselinum hortense
PH02Gene32416	Unnamed__4	CTCC	1683	4	+	Petroselinum hortense
PH02Gene32416	Unnamed__4	CTCC	1857	4	+	Petroselinum hortense
PH02Gene32416	CAAT-box	CAAAT	116	5	-	Pisum sativum	common cis-acting element in promoter and enhancer regions
PH02Gene32416	CAAT-box	CAAT	198	4	+	Nicotiana glutinosa
PH02Gene32416	CAAT-box	CAAT	218	4	+	Nicotiana glutinosa
PH02Gene32416	CAAT-box	CAAT	493	4	-	Nicotiana glutinosa
PH02Gene32416	CAAT-box	CAAAT	539	5	-	Pisum sativum	common cis-acting element in promoter and enhancer regions
PH02Gene32416	CAAT-box	CCAAT	583	5	-	Arabidopsis thaliana	common cis-acting element in promoter and enhancer regions
PH02Gene32416	CAAT-box	CCAAT	927	5	+	Arabidopsis thaliana	common cis-acting element in promoter and enhancer regions
PH02Gene32416	CAAT-box	CAAT	928	4	+	Nicotiana glutinosa
PH02Gene32416	CAAT-box	CAAT	930	4	-	Nicotiana glutinosa
PH02Gene32416	CAAT-box	CCAAT	1050	5	-	Arabidopsis thaliana	common cis-acting element in promoter and enhancer regions
PH02Gene32416	CAAT-box	CAAAT	1103	5	-	Pisum sativum	common cis-acting element in promoter and enhancer regions
PH02Gene32416	CAAT-box	CAAT	1154	4	+	Nicotiana glutinosa
PH02Gene32416	CAAT-box	CAAAT	1468	5	-	Pisum sativum	common cis-acting element in promoter and enhancer regions
PH02Gene32416	CAAT-box	CAAT	1606	4	+	Nicotiana glutinosa
PH02Gene32416	CAAT-box	CAAT	1608	4	-	Nicotiana glutinosa
PH02Gene32416	CAAT-box	CAAAT	1623	5	+	Pisum sativum	common cis-acting element in promoter and enhancer regions
PH02Gene32416	CAAT-box	CAAT	1629	4	-	Nicotiana glutinosa
PH02Gene32416	CAAT-box	CAAT	1762	4	+	Nicotiana glutinosa
PH02Gene32416	CAAT-box	CCAAT	1797	5	-	Arabidopsis thaliana	common cis-acting element in promoter and enhancer regions
PH02Gene32416	AT~TATA-box	TATATA	47	6	+	Arabidopsis thaliana
PH02Gene32416	AT~TATA-box	TATATA	1351	6	-	Arabidopsis thaliana
PH02Gene32416	AT~TATA-box	TATATA	1353	6	-	Arabidopsis thaliana
PH02Gene32416	GATA-motif	AAGATAAGATT	968	10	+	Arabidopsis thaliana	part of a light responsive element
PH02Gene32416	GC-motif	CCCCCG	40	6	-	Zea mays	enhancer-like element involved in anoxic specific inducibility
PH02Gene32416	CCAAT-box	CAACGG	419	6	+	Hordeum vulgare	MYBHv1 binding site
PH02Gene32416	STRE	AGGGG	251	5	+	Arabidopsis thaliana
PH02Gene32416	STRE	AGGGG	720	5	+	Arabidopsis thaliana
PH02Gene32416	STRE	AGGGG	990	5	-	Arabidopsis thaliana
PH02Gene32416	STRE	AGGGG	1127	5	-	Arabidopsis thaliana
PH02Gene32416	STRE	AGGGG	1135	5	-	Arabidopsis thaliana
PH02Gene32416	STRE	AGGGG	1391	5	+	Arabidopsis thaliana
PH02Gene32416	STRE	AGGGG	1895	5	-	Arabidopsis thaliana
PH02Gene32416	Myb-binding site	CAACAG	228	6	+	Nicotiana tabacum
PH02Gene32416	Myb-binding site	CAACAG	1653	6	+	Nicotiana tabacum
PH02Gene32416	Myb-binding site	CAACAG	1848	6	-	Nicotiana tabacum
PH02Gene32416	Myb	TAACTG	379	6	+	Arabidopsis thaliana
PH02Gene32416	Myb	CAACTG	843	6	+	Arabidopsis thaliana
PH02Gene32416	Myb	TAACTG	1093	6	+	Arabidopsis thaliana
PH02Gene32416	Myb	CAACTG	1234	6	+	Arabidopsis thaliana
PH02Gene32416	Myb	CAACTG	1461	6	+	Arabidopsis thaliana
PH02Gene32416	Myb	TAACTG	1571	6	+	Arabidopsis thaliana
PH02Gene32416	Unnamed__1	CGTGG	531	5	+	Zea mays
PH02Gene33389	LTR	CCGAAA	1366	6	-	Hordeum vulgare	cis-acting element involved in low-temperature responsiveness
PH02Gene33389	Unnamed__14	TCCACGTAGA	681	9	-	Zea mays
PH02Gene33389	CAT-box	GCCACT	628	6	+	Arabidopsis thaliana	cis-acting regulatory element related to meristem expression
PH02Gene33389	CAT-box	GCCACT	1510	6	+	Arabidopsis thaliana	cis-acting regulatory element related to meristem expression
PH02Gene33389	MYB	CAACAG	36	6	+	Arabidopsis thaliana
PH02Gene33389	MYB	CAACCA	1246	6	+	Arabidopsis thaliana
PH02Gene33389	as-1	TGACG	120	5	+	Arabidopsis thaliana
PH02Gene33389	as-1	TGACG	1122	5	+	Arabidopsis thaliana
PH02Gene33389	MYB recognition site	CCGTTG	12	6	+	Arabidopsis thaliana
PH02Gene33389	ABRE3a	TACGTG	1492	6	-	Zea mays
PH02Gene33389	Unnamed__4	CTCC	67	4	-	Petroselinum hortense
PH02Gene33389	Unnamed__4	CTCC	361	4	+	Petroselinum hortense
PH02Gene33389	Unnamed__4	CTCC	598	4	+	Petroselinum hortense
PH02Gene33389	Unnamed__4	CTCC	618	4	-	Petroselinum hortense
PH02Gene33389	Unnamed__4	CTCC	663	4	-	Petroselinum hortense
PH02Gene33389	Unnamed__4	CTCC	682	4	+	Petroselinum hortense
PH02Gene33389	Unnamed__4	CTCC	701	4	-	Petroselinum hortense
PH02Gene33389	Unnamed__4	CTCC	713	4	+	Petroselinum hortense
PH02Gene33389	Unnamed__4	CTCC	751	4	+	Petroselinum hortense
PH02Gene33389	Unnamed__4	CTCC	788	4	-	Petroselinum hortense
PH02Gene33389	Unnamed__4	CTCC	1137	4	+	Petroselinum hortense
PH02Gene33389	Unnamed__4	CTCC	1289	4	-	Petroselinum hortense
PH02Gene33389	Unnamed__4	CTCC	1320	4	-	Petroselinum hortense
PH02Gene33389	Unnamed__4	CTCC	1410	4	+	Petroselinum hortense
PH02Gene33389	Unnamed__4	CTCC	1438	4	-	Petroselinum hortense
PH02Gene33389	Unnamed__4	CTCC	1622	4	-	Petroselinum hortense
PH02Gene33389	Unnamed__4	CTCC	1719	4	-	Petroselinum hortense
PH02Gene33389	Unnamed__4	CTCC	1783	4	+	Petroselinum hortense
PH02Gene33389	Unnamed__4	CTCC	1827	4	-	Petroselinum hortense
PH02Gene33389	Unnamed__4	CTCC	1935	4	+	Petroselinum hortense
PH02Gene33389	Unnamed__4	CTCC	1955	4	+	Petroselinum hortense
PH02Gene33389	GATA-motif	AAGGATAAGG	199	9	-	Solanum tuberosum	part of a light responsive element
PH02Gene33389	GATA-motif	AAGGATAAGG	579	9	-	Solanum tuberosum	part of a light responsive element
PH02Gene33389	GC-motif	CCCCCG	1974	6	+	Zea mays	enhancer-like element involved in anoxic specific inducibility
PH02Gene33389	AAGAA-motif	GAAAGAA	1389	7	+	Avena sativa
PH02Gene33389	CAAT-box	CAAAT	20	5	-	Pisum sativum	common cis-acting element in promoter and enhancer regions
PH02Gene33389	CAAT-box	CCAAT	29	5	+	Arabidopsis thaliana	common cis-acting element in promoter and enhancer regions
PH02Gene33389	CAAT-box	CAAT	30	4	+	Nicotiana glutinosa
PH02Gene33389	CAAT-box	CAAAT	132	5	-	Pisum sativum	common cis-acting element in promoter and enhancer regions
PH02Gene33389	CAAT-box	CCAAT	237	5	+	Arabidopsis thaliana	common cis-acting element in promoter and enhancer regions
PH02Gene33389	CAAT-box	CAAT	238	4	+	Nicotiana glutinosa
PH02Gene33389	CAAT-box	CAAT	247	4	-	Nicotiana glutinosa
PH02Gene33389	CAAT-box	CAAT	283	4	-	Nicotiana glutinosa
PH02Gene33389	CAAT-box	CCAAT	319	5	-	Arabidopsis thaliana	common cis-acting element in promoter and enhancer regions
PH02Gene33389	CAAT-box	CAAT	345	4	+	Nicotiana glutinosa
PH02Gene33389	CAAT-box	CAAT	347	4	-	Nicotiana glutinosa
PH02Gene33389	CAAT-box	CAAT	544	4	-	Nicotiana glutinosa
PH02Gene33389	CAAT-box	CAAT	548	4	-	Nicotiana glutinosa
PH02Gene33389	CAAT-box	CAAAT	573	5	-	Pisum sativum	common cis-acting element in promoter and enhancer regions
PH02Gene33389	CAAT-box	CAAT	669	4	+	Nicotiana glutinosa
PH02Gene33389	CAAT-box	CAAT	808	4	+	Nicotiana glutinosa
PH02Gene33389	CAAT-box	CAAT	1078	4	-	Nicotiana glutinosa
PH02Gene33389	CAAT-box	CAAT	1170	4	-	Nicotiana glutinosa
PH02Gene33389	CAAT-box	CCAAT	1249	5	+	Arabidopsis thaliana	common cis-acting element in promoter and enhancer regions
PH02Gene33389	CAAT-box	CAAT	1250	4	+	Nicotiana glutinosa
PH02Gene33389	CAAT-box	CAAAT	1397	5	-	Pisum sativum	common cis-acting element in promoter and enhancer regions
PH02Gene33389	CAAT-box	CAAT	1428	4	+	Nicotiana glutinosa
PH02Gene33389	CAAT-box	CAAAT	1430	5	-	Pisum sativum	common cis-acting element in promoter and enhancer regions
PH02Gene33389	CAAT-box	CAAT	1534	4	-	Nicotiana glutinosa
PH02Gene33389	CAAT-box	CAAT	1558	4	+	Nicotiana glutinosa
PH02Gene33389	CAAT-box	CAAT	1560	4	-	Nicotiana glutinosa
PH02Gene33389	CAAT-box	CAAAT	1578	5	+	Pisum sativum	common cis-acting element in promoter and enhancer regions
PH02Gene33389	CAAT-box	CAAT	1626	4	+	Nicotiana glutinosa
PH02Gene33389	CAAT-box	CAAT	1634	4	+	Nicotiana glutinosa
PH02Gene33389	CAAT-box	CAAT	1647	4	+	Nicotiana glutinosa
PH02Gene33389	CAAT-box	CAAAT	1661	5	-	Pisum sativum	common cis-acting element in promoter and enhancer regions
PH02Gene33389	CAAT-box	CAAAT	1814	5	+	Pisum sativum	common cis-acting element in promoter and enhancer regions
PH02Gene33389	CAAT-box	CAAT	1910	4	+	Nicotiana glutinosa
PH02Gene33389	CAAT-box	CAAAT	1980	5	+	Pisum sativum	common cis-acting element in promoter and enhancer regions
PH02Gene33389	AT~TATA-box	TATATA	588	6	+	Arabidopsis thaliana
PH02Gene33389	AT~TATA-box	TATATA	1082	6	-	Arabidopsis thaliana
PH02Gene33389	ABRE4	CACGTA	1492	6	+	Zea mays
PH02Gene33389	CGTCA-motif	CGTCA	120	5	-	Hordeum vulgare	cis-acting regulatory element involved in the MeJA-responsiveness
PH02Gene33389	CGTCA-motif	CGTCA	1122	5	-	Hordeum vulgare	cis-acting regulatory element involved in the MeJA-responsiveness
PH02Gene33389	WRE3	CCACCT	502	6	+	Pisum sativum
PH02Gene33389	WRE3	CCACCT	1750	6	+	Pisum sativum
PH02Gene33389	Unnamed__8	TCCACGTAGA	681	9	-	Zea mays
PH02Gene33389	TC-rich repeats	GTTTTCTTAC	149	9	+	Nicotiana tabacum	cis-acting element involved in defense and stress responsiveness
PH02Gene33389	TC-rich repeats	GTTTTCTTAC	412	9	-	Nicotiana tabacum	cis-acting element involved in defense and stress responsiveness
PH02Gene33389	TC-rich repeats	GTTTTCTTAC	1452	9	-	Nicotiana tabacum	cis-acting element involved in defense and stress responsiveness
PH02Gene33389	Unnamed__10	TCCACGTAGA	681	9	-	Zea mays
PH02Gene33389	Myb	CAACTG	874	6	+	Arabidopsis thaliana
PH02Gene33389	Myb	CAACTG	1021	6	+	Arabidopsis thaliana
PH02Gene33389	ARE	AAACCA	717	6	+	Zea mays	cis-acting regulatory element essential for the anaerobic induction
PH02Gene33389	ARE	AAACCA	1747	6	+	Zea mays	cis-acting regulatory element essential for the anaerobic induction
PH02Gene33389	ARE	AAACCA	1832	6	+	Zea mays	cis-acting regulatory element essential for the anaerobic induction
PH02Gene33389	ARE	AAACCA	1839	6	+	Zea mays	cis-acting regulatory element essential for the anaerobic induction
PH02Gene33389	ARE	AAACCA	1871	6	+	Zea mays	cis-acting regulatory element essential for the anaerobic induction
PH02Gene33389	GCN4_motif	TGAGTCA	135	7	+	Oryza sativa	cis-regulatory element involved in endosperm expression
PH02Gene33389	GCN4_motif	TGAGTCA	643	7	-	Oryza sativa	cis-regulatory element involved in endosperm expression
PH02Gene33389	Box 4	ATTAAT	899	6	+	Petroselinum crispum	part of a conserved DNA module involved in light responsiveness
PH02Gene33389	Box 4	ATTAAT	903	6	+	Petroselinum crispum	part of a conserved DNA module involved in light responsiveness
PH02Gene33389	Box 4	ATTAAT	1071	6	-	Petroselinum crispum	part of a conserved DNA module involved in light responsiveness
PH02Gene33389	Box 4	ATTAAT	1518	6	-	Petroselinum crispum	part of a conserved DNA module involved in light responsiveness
PH02Gene33389	AC-I	(T/C)C(T/C)(C/T)ACC(T/C)ACC	1919	8.5	+	Phaseolus vulgaris
PH02Gene33389	W box	TTGACC	1644	6	-	Arabidopsis thaliana
PH02Gene33389	W box	TTGACC	1663	6	+	Arabidopsis thaliana
PH02Gene33389	MBS	CAACTG	874	6	+	Arabidopsis thaliana	MYB binding site involved in drought-inducibility
PH02Gene33389	MBS	CAACTG	1021	6	+	Arabidopsis thaliana	MYB binding site involved in drought-inducibility
PH02Gene33389	TCCC-motif	TCTCCCT	65	7	-	Spinacia oleracea	part of a light responsive element
PH02Gene33389		motif_sequence	67	4	-	organism	short_function
PH02Gene33389		motif_sequence	73	4	-	organism	short_function
PH02Gene33389		motif_sequence	96	4	+	organism	short_function
PH02Gene33389		motif_sequence	101	4	+	organism	short_function
PH02Gene33389		motif_sequence	359	4	+	organism	short_function
[truncated: 847 more rows]

## Sheet: HK
PH02Gene06290	TATA-box	TATA	292	4	+	Arabidopsis thaliana	core promoter element around -30 of transcription start
PH02Gene06290	TATA-box	TACAAAA	298	7	-	Oryza sativa	core promoter element around -30 of transcription start
PH02Gene06290	TATA-box	ATATAA	508	6	+	Brassica oleracea	core promoter element around -30 of transcription start
PH02Gene06290	TATA-box	TATA	509	4	+	Arabidopsis thaliana	core promoter element around -30 of transcription start
PH02Gene06290	TATA-box	ATATAT	545	6	+	Brassica napus	core promoter element around -30 of transcription start
PH02Gene06290	TATA-box	TATATA	546	6	+	Arabidopsis thaliana	core promoter element around -30 of transcription start
PH02Gene06290	TATA-box	ATATAA	547	6	+	Brassica oleracea	core promoter element around -30 of transcription start
PH02Gene06290	TATA-box	TATA	548	4	+	Arabidopsis thaliana	core promoter element around -30 of transcription start
PH02Gene06290	TATA-box	ATATAT	1949	6	-	Brassica napus	core promoter element around -30 of transcription start
PH02Gene06290	TATA-box	TATATA	1950	6	-	Arabidopsis thaliana	core promoter element around -30 of transcription start
PH02Gene06290	TATA-box	TATA	1952	4	-	Arabidopsis thaliana	core promoter element around -30 of transcription start
PH02Gene06290	STRE	AGGGG	675	5	+	Arabidopsis thaliana
PH02Gene06290	STRE	AGGGG	858	5	-	Arabidopsis thaliana
PH02Gene06290	STRE	AGGGG	900	5	-	Arabidopsis thaliana
PH02Gene06290	STRE	AGGGG	985	5	+	Arabidopsis thaliana
PH02Gene06290	STRE	AGGGG	998	5	-	Arabidopsis thaliana
PH02Gene06290	STRE	AGGGG	1151	5	+	Arabidopsis thaliana
PH02Gene06290	STRE	AGGGG	1271	5	+	Arabidopsis thaliana
PH02Gene06290	G-box	CACGTC	1381	6	-	Zea mays	cis-acting regulatory element involved in light responsiveness
PH02Gene06290	TGACG-motif	TGACG	186	5	+	Hordeum vulgare	cis-acting regulatory element involved in the MeJA-responsiveness
PH02Gene06290	TGACG-motif	TGACG	1797	5	-	Hordeum vulgare	cis-acting regulatory element involved in the MeJA-responsiveness
PH02Gene06290	Unnamed__10	TCCACGTAGA	1379	9	-	Zea mays
PH02Gene06290	WUN-motif	TAATTACTC	1985	9	+	Nicotiana glutinosa
PH02Gene06290	AAGAA-motif	GAAAGAA	820	7	-	Avena sativa
PH02Gene06290	AAGAA-motif	GAAAGAA	916	7	-	Avena sativa
PH02Gene06290	AAGAA-motif	GAAAGAA	929	7	-	Avena sativa
PH02Gene06290	Unnamed__8	TCCACGTAGA	1379	9	-	Zea mays
PH02Gene06290	Sp1	GGGCGG	1194	6	+	Oryza sativa	light responsive element
PH02Gene06290	Sp1	GGGCGG	1235	6	+	Oryza sativa	light responsive element
PH02Gene06290	Sp1	GGGCGG	1366	6	+	Oryza sativa	light responsive element
PH02Gene06290	Sp1	GGGCGG	1399	6	+	Oryza sativa	light responsive element
PH02Gene06290	P-box	CCTTTTG	971	7	-	Oryza sativa	gibberellin-responsive element
PH02Gene06290	G-Box	CACGTT	1849	6	-	Pisum sativum	cis-acting regulatory element involved in light responsiveness
PH02Gene06290	GC-motif	CCCCCG	1396	6	-	Zea mays	enhancer-like element involved in anoxic specific inducibility
PH02Gene06290	CAAT-box	CAAT	2	4	+	Nicotiana glutinosa
PH02Gene06290	CAAT-box	CCAAT	75	5	+	Arabidopsis thaliana	common cis-acting element in promoter and enhancer regions
PH02Gene06290	CAAT-box	CAAT	76	4	+	Nicotiana glutinosa
PH02Gene06290	CAAT-box	CAAT	80	4	-	Nicotiana glutinosa
PH02Gene06290	CAAT-box	CAAT	154	4	+	Nicotiana glutinosa
PH02Gene06290	CAAT-box	CAAT	158	4	+	Nicotiana glutinosa
PH02Gene06290	CAAT-box	CAAT	205	4	-	Nicotiana glutinosa
PH02Gene06290	CAAT-box	CAAT	244	4	+	Nicotiana glutinosa
PH02Gene06290	CAAT-box	CAAAT	305	5	+	Pisum sativum	common cis-acting element in promoter and enhancer regions
PH02Gene06290	CAAT-box	CAAAT	404	5	-	Pisum sativum	common cis-acting element in promoter and enhancer regions
PH02Gene06290	CAAT-box	CCAAT	439	5	+	Arabidopsis thaliana	common cis-acting element in promoter and enhancer regions
PH02Gene06290	CAAT-box	CAAT	440	4	+	Nicotiana glutinosa
PH02Gene06290	CAAT-box	CAAT	482	4	-	Nicotiana glutinosa
PH02Gene06290	CAAT-box	CAAT	506	4	+	Nicotiana glutinosa
PH02Gene06290	CAAT-box	CAAT	515	4	+	Nicotiana glutinosa
PH02Gene06290	CAAT-box	CAAT	543	4	+	Nicotiana glutinosa
PH02Gene06290	CAAT-box	CAAT	553	4	-	Nicotiana glutinosa
PH02Gene06290	CAAT-box	CAAT	568	4	+	Nicotiana glutinosa
PH02Gene06290	CAAT-box	CAAAT	591	5	+	Pisum sativum	common cis-acting element in promoter and enhancer regions
PH02Gene06290	CAAT-box	CAAAT	613	5	-	Pisum sativum	common cis-acting element in promoter and enhancer regions
PH02Gene06290	CAAT-box	CAAT	696	4	+	Nicotiana glutinosa
PH02Gene06290	CAAT-box	CCAAT	887	5	-	Arabidopsis thaliana	common cis-acting element in promoter and enhancer regions
PH02Gene06290	CAAT-box	CAAT	1494	4	+	Nicotiana glutinosa
PH02Gene06290	CAAT-box	CAAT	1507	4	+	Nicotiana glutinosa
PH02Gene06290	CAAT-box	CAAT	1556	4	+	Nicotiana glutinosa
PH02Gene06290	CAAT-box	CAAAT	1613	5	-	Pisum sativum	common cis-acting element in promoter and enhancer regions
PH02Gene06290	CAAT-box	CAAT	1618	4	+	Nicotiana glutinosa
PH02Gene06290	CAAT-box	CAAT	1630	4	+	Nicotiana glutinosa
PH02Gene06290	CAAT-box	CAAT	1653	4	+	Nicotiana glutinosa
PH02Gene06290	CAAT-box	CCAAT	1669	5	-	Arabidopsis thaliana	common cis-acting element in promoter and enhancer regions
PH02Gene06290	CAAT-box	CAAAT	1712	5	-	Pisum sativum	common cis-acting element in promoter and enhancer regions
PH02Gene06290	CAAT-box	CAAT	1732	4	+	Nicotiana glutinosa
PH02Gene06290	CAAT-box	CAAT	1747	4	+	Nicotiana glutinosa
PH02Gene06290	CAAT-box	CAAT	1749	4	-	Nicotiana glutinosa
PH02Gene06290	CAAT-box	CAAT	1757	4	-	Nicotiana glutinosa
PH02Gene06290	CAAT-box	CAAT	1944	4	-	Nicotiana glutinosa
PH02Gene06290		motif_sequence	21	4	+	organism	short_function
PH02Gene06290		motif_sequence	118	4	-	organism	short_function
PH02Gene06290		motif_sequence	228	4	-	organism	short_function
PH02Gene06290		motif_sequence	329	4	+	organism	short_function
PH02Gene06290		motif_sequence	360	4	+	organism	short_function
PH02Gene06290		motif_sequence	806	4	+	organism	short_function
PH02Gene06290		motif_sequence	1006	4	+	organism	short_function
PH02Gene06290		motif_sequence	1485	4	+	organism	short_function
PH02Gene06290		motif_sequence	1513	4	+	organism	short_function
PH02Gene06290		motif_sequence	1547	4	+	organism	short_function
PH02Gene06290		motif_sequence	1599	4	-	organism	short_function
PH02Gene06290		motif_sequence	1620	4	+	organism	short_function
PH02Gene06290		motif_sequence	1638	4	+	organism	short_function
PH02Gene06290		motif_sequence	1655	4	+	organism	short_function
PH02Gene06290		motif_sequence	1698	4	-	organism	short_function
PH02Gene06290		motif_sequence	1788	4	+	organism	short_function
PH02Gene06290		motif_sequence	1940	4	-	organism	short_function
PH02Gene06290		motif_sequence	1991	4	+	organism	short_function
PH02Gene06290	Unnamed__4	CTCC	23	4	+	Petroselinum hortense
PH02Gene06290	Unnamed__4	CTCC	338	4	+	Petroselinum hortense
PH02Gene06290	Unnamed__4	CTCC	436	4	+	Petroselinum hortense
PH02Gene06290	Unnamed__4	CTCC	808	4	+	Petroselinum hortense
PH02Gene06290	Unnamed__4	CTCC	983	4	-	Petroselinum hortense
PH02Gene06290	Unnamed__4	CTCC	1042	4	-	Petroselinum hortense
PH02Gene06290	Unnamed__4	CTCC	1082	4	-	Petroselinum hortense
PH02Gene06290	Unnamed__4	CTCC	1095	4	-	Petroselinum hortense
PH02Gene06290	Unnamed__4	CTCC	1154	4	-	Petroselinum hortense
PH02Gene06290	Unnamed__4	CTCC	1243	4	-	Petroselinum hortense
PH02Gene06290	Unnamed__4	CTCC	1269	4	-	Petroselinum hortense
PH02Gene06290	Unnamed__4	CTCC	1297	4	-	Petroselinum hortense
PH02Gene06290	Unnamed__4	CTCC	1317	4	-	Petroselinum hortense
PH02Gene06290	Unnamed__4	CTCC	1334	4	-	Petroselinum hortense
PH02Gene06290	Unnamed__4	CTCC	1356	4	-	Petroselinum hortense
PH02Gene06290	Unnamed__4	CTCC	1374	4	-	Petroselinum hortense
PH02Gene06290	Unnamed__4	CTCC	1386	4	-	Petroselinum hortense
PH02Gene06290	Unnamed__14	TCCACGTAGA	1379	9	-	Zea mays
PH02Gene06290	DRE core	GCCGAC	950	6	-	Arabidopsis thaliana
PH02Gene06290	DRE core	GCCGAC	1066	6	-	Arabidopsis thaliana
PH02Gene06290	DRE core	GCCGAC	1113	6	-	Arabidopsis thaliana
PH02Gene06290	DRE core	GCCGAC	1434	6	-	Arabidopsis thaliana
PH02Gene06290	DRE core	GCCGAC	1673	6	+	Arabidopsis thaliana
PH02Gene06290	Unnamed__12	TCCACGTAGA	1379	9	-	Zea mays
PH02Gene06290	as-1	TGACG	186	5	+	Arabidopsis thaliana
PH02Gene06290	as-1	TGACG	1797	5	-	Arabidopsis thaliana
PH02Gene06290	ARE	AAACCA	894	6	+	Zea mays	cis-acting regulatory element essential for the anaerobic induction
PH02Gene06290	ARE	AAACCA	1973	6	-	Zea mays	cis-acting regulatory element essential for the anaerobic induction
PH02Gene06290	MYC	CATTTG	591	6	-	Arabidopsis thaliana
PH02Gene06290	MYC	CATGTG	1457	6	+	Arabidopsis thaliana
PH02Gene06290	MYC	CAATTG	1747	6	-	Arabidopsis thaliana
PH02Gene06290	ATC-motif	AGTAATCT	389	8	-	Spinacia oleracea	part of a conserved DNA module involved in light responsiveness
PH02Gene06290	TCT-motif	TCTTAC	5	6	+	Arabidopsis thaliana	part of a light responsive element
PH02Gene06290	TCT-motif	TCTTAC	14	6	+	Arabidopsis thaliana	part of a light responsive element
PH02Gene06290	AT~TATA-box	TATATA	546	6	+	Arabidopsis thaliana
PH02Gene06290	AT~TATA-box	TATATA	1950	6	-	Arabidopsis thaliana
PH02Gene06290	ABRE	ACGTG	1382	5	+	Arabidopsis thaliana	cis-acting element involved in the abscisic acid responsiveness
PH02Gene06290	ABRE	ACGTG	1850	5	+	Arabidopsis thaliana	cis-acting element involved in the abscisic acid responsiveness
PH02Gene06290	Unnamed__1	CGTGG	1038	5	+	Zea mays
PH02Gene06290	Unnamed__1	CGTGG	1383	5	+	Zea mays
PH02Gene06290	TGA-element	AACGAC	1577	6	+	Brassica oleracea	auxin-responsive element
PH02Gene06290	CAT-box	GCCACT	1084	6	-	Arabidopsis thaliana	cis-acting regulatory element related to meristem expression
PH02Gene06290	TCA	TCATCTTCAT	358	9	+	Pisum sativum
PH02Gene06290	LTR	CCGAAA	764	6	+	Hordeum vulgare	cis-acting element involved in low-temperature responsiveness
PH02Gene06290	LTR	CCGAAA	826	6	+	Hordeum vulgare	cis-acting element involved in low-temperature responsiveness
PH02Gene06290	CGTCA-motif	CGTCA	186	5	-	Hordeum vulgare	cis-acting regulatory element involved in the MeJA-responsiveness
PH02Gene06290	CGTCA-motif	CGTCA	1797	5	+	Hordeum vulgare	cis-acting regulatory element involved in the MeJA-responsiveness
PH02Gene08025	GT1-motif	GGTTAA	1989	6	-	Arabidopsis thaliana	light responsive element
PH02Gene08025	G-box	CACGAC	373	6	+	Zea mays	cis-acting regulatory element involved in light responsiveness
PH02Gene08025	G-box	CACGTC	635	6	+	Zea mays	cis-acting regulatory element involved in light responsiveness
PH02Gene08025	G-box	GCCACGTGGA	665	9	-	Arabidopsis thaliana	cis-acting regulatory element involved in light responsiveness
PH02Gene08025	G-box	CACGTG	667	6	+	Arabidopsis thaliana	cis-acting regulatory element involved in light responsiveness
PH02Gene08025	AuxRR-core	GGTCCAT	1222	7	+	Nicotiana tabacum	cis-acting regulatory element involved in auxin responsiveness
PH02Gene08025	TGACG-motif	TGACG	328	5	+	Hordeum vulgare	cis-acting regulatory element involved in the MeJA-responsiveness
PH02Gene08025	ERE	ATTTTAAA	484	8	+	Nicotiana glutinos
PH02Gene08025	CCAAT-box	CAACGG	1453	6	-	Hordeum vulgare	MYBHv1 binding site
PH02Gene08025	CCAAT-box	CAACGG	1554	6	-	Hordeum vulgare	MYBHv1 binding site
PH02Gene08025	STRE	AGGGG	1009	5	+	Arabidopsis thaliana
PH02Gene08025	STRE	AGGGG	1155	5	+	Arabidopsis thaliana
PH02Gene08025	STRE	AGGGG	1435	5	-	Arabidopsis thaliana
PH02Gene08025	STRE	AGGGG	1535	5	-	Arabidopsis thaliana
PH02Gene08025	STRE	AGGGG	1782	5	+	Arabidopsis thaliana
PH02Gene08025	STRE	AGGGG	1880	5	-	Arabidopsis thaliana
PH02Gene08025	STRE	AGGGG	1979	5	-	Arabidopsis thaliana
PH02Gene08025	TATA-box	TACAAAA	38	7	+	Oryza sativa	core promoter element around -30 of transcription start
PH02Gene08025	TATA-box	TATA	197	4	+	Arabidopsis thaliana	core promoter element around -30 of transcription start
PH02Gene08025	TATA-box	TAAAGATT	419	8	+	Arabidopsis thaliana	core promoter element around -30 of transcription start
PH02Gene08025	TATA-box	TACAAAA	519	7	-	Oryza sativa	core promoter element around -30 of transcription start
PH02Gene08025	TATA-box	TATAA	931	5	-	Arabidopsis thaliana	core promoter element around -30 of transcription start
PH02Gene08025	TATA-box	TATA	932	4	+	Arabidopsis thaliana	core promoter element around -30 of transcription start
PH02Gene08025	TATA-box	TATA	954	4	+	Arabidopsis thaliana	core promoter element around -30 of transcription start
PH02Gene08025	TATA-box	TATA	983	4	+	Arabidopsis thaliana	core promoter element around -30 of transcription start
PH02Gene08025	TATA-box	TATAAATA	1090	8	-	Daucus carota	core promoter element around -30 of transcription start
PH02Gene08025	TATA-box	TATAAAT	1091	7	-	Brassica juncea	core promoter element around -30 of transcription start
PH02Gene08025	TATA-box	TATAAA	1092	6	-	Helianthus annuus	core promoter element around -30 of transcription start
PH02Gene08025	TATA-box	TATAA	1093	5	-	Arabidopsis thaliana	core promoter element around -30 of transcription start
PH02Gene08025	TATA-box	TATA	1094	4	-	Arabidopsis thaliana	core promoter element around -30 of transcription start
PH02Gene08025	TATA-box	ccTATAAAaa	1148	9	-	Arabidopsis thaliana	core promoter element around -30 of transcription start
PH02Gene08025	TATA-box	TATAAA	1150	6	-	Helianthus annuus	core promoter element around -30 of transcription start
PH02Gene08025	TATA-box	TATAA	1151	5	-	Arabidopsis thaliana	core promoter element around -30 of transcription start
PH02Gene08025	TATA-box	TATA	1152	4	-	Arabidopsis thaliana	core promoter element around -30 of transcription start
PH02Gene08025	TATA-box	ATATAT	1723	6	-	Brassica napus	core promoter element around -30 of transcription start
PH02Gene08025	TATA-box	TATA	1724	4	-	Arabidopsis thaliana	core promoter element around -30 of transcription start
PH02Gene08025	TATA-box	TATA	1751	4	-	Arabidopsis thaliana	core promoter element around -30 of transcription start
PH02Gene08025	TATA-box	TATA	1834	4	-	Arabidopsis thaliana	core promoter element around -30 of transcription start
PH02Gene08025	G-Box	CACGTG	667	6	+	Pisum sativum	cis-acting regulatory element involved in light responsiveness
PH02Gene08025	GC-motif	CCCCCG	1319	6	+	Zea mays	enhancer-like element involved in anoxic specific inducibility
PH02Gene08025	GC-motif	CCCCCG	1821	6	+	Zea mays	enhancer-like element involved in anoxic specific inducibility
PH02Gene08025	GA-motif	ATAGATAA	848	8	-	Arabidopsis thaliana	part of a light responsive element
PH02Gene08025	Sp1	GGGCGG	1818	6	-	Oryza sativa	light responsive element
PH02Gene08025	MYB	CAACCA	59	6	+	Arabidopsis thaliana
PH02Gene08025	MYB	TAACCA	244	6	+	Arabidopsis thaliana
PH02Gene08025	MYB	TAACCA	616	6	-	Arabidopsis thaliana
PH02Gene08025	MYB	TAACCA	866	6	+	Arabidopsis thaliana
PH02Gene08025	MYB	CAACAG	1656	6	-	Arabidopsis thaliana
PH02Gene08025	MYB	TAACCA	1990	6	+	Arabidopsis thaliana
PH02Gene08025	Myb	TAACTG	1016	6	-	Arabidopsis thaliana
PH02Gene08025	MYB recognition site	CCGTTG	1453	6	+	Arabidopsis thaliana
PH02Gene08025	MYB recognition site	CCGTTG	1554	6	+	Arabidopsis thaliana
PH02Gene08025	AAGAA-motif	gGTAAAGAAA	829	9	-	Avena sativa
PH02Gene08025	AAGAA-motif	GAAAGAA	1098	7	-	Avena sativa
PH02Gene08025	WUN-motif	AAATTACTA	890	9	-	Nicotiana glutinosa
PH02Gene08025	WUN-motif	AAATTACT	891	8	-	Nicotiana glutinosa
PH02Gene08025	WUN-motif	TTATTACAT	1069	9	+	Nicotiana glutinosa
PH02Gene08025	WUN-motif	AAATTACTA	1853	9	-	Nicotiana glutinosa
PH02Gene08025	WUN-motif	AAATTACT	1854	8	-	Nicotiana glutinosa
PH02Gene08025	ARE	AAACCA	1891	6	+	Zea mays	cis-acting regulatory element essential for the anaerobic induction
PH02Gene08025	MYC	CAATTG	162	6	+	Arabidopsis thaliana
PH02Gene08025	MYC	CAATTG	171	6	+	Arabidopsis thaliana
PH02Gene08025	MYC	CATTTG	276	6	-	Arabidopsis thaliana
PH02Gene08025	MYC	CATGTG	293	6	-	Arabidopsis thaliana
PH02Gene08025	as-1	TGACG	328	5	+	Arabidopsis thaliana
PH02Gene08025		motif_sequence	271	4	+	organism	short_function
PH02Gene08025		motif_sequence	361	4	-	organism	short_function
PH02Gene08025		motif_sequence	409	4	-	organism	short_function
PH02Gene08025		motif_sequence	581	4	-	organism	short_function
PH02Gene08025		motif_sequence	604	4	+	organism	short_function
PH02Gene08025		motif_sequence	645	4	+	organism	short_function
PH02Gene08025		motif_sequence	696	4	+	organism	short_function
PH02Gene08025		motif_sequence	731	4	+	organism	short_function
PH02Gene08025		motif_sequence	1079	4	-	organism	short_function
PH02Gene08025		motif_sequence	1111	4	-	organism	short_function
PH02Gene08025		motif_sequence	1256	4	+	organism	short_function
PH02Gene08025		motif_sequence	1427	4	-	organism	short_function
PH02Gene08025	CAAT-box	CAAT	2	4	-	Nicotiana glutinosa
PH02Gene08025	CAAT-box	CAAAT	15	5	+	Pisum sativum	common cis-acting element in promoter and enhancer regions
PH02Gene08025	CAAT-box	CAAT	109	4	+	Nicotiana glutinosa
PH02Gene08025	CAAT-box	CAAAT	116	5	-	Pisum sativum	common cis-acting element in promoter and enhancer regions
PH02Gene08025	CAAT-box	CAAT	162	4	+	Nicotiana glutinosa
PH02Gene08025	CAAT-box	CAAT	164	4	-	Nicotiana glutinosa
PH02Gene08025	CAAT-box	CCAAT	170	5	+	Arabidopsis thaliana	common cis-acting element in promoter and enhancer regions
PH02Gene08025	CAAT-box	CAAT	171	4	+	Nicotiana glutinosa
PH02Gene08025	CAAT-box	CCAAT	173	5	-	Arabidopsis thaliana	common cis-acting element in promoter and enhancer regions
PH02Gene08025	CAAT-box	CAAAT	178	5	-	Pisum sativum	common cis-acting element in promoter and enhancer regions
PH02Gene08025	CAAT-box	CAAAT	276	5	+	Pisum sativum	common cis-acting element in promoter and enhancer regions
PH02Gene08025	CAAT-box	CAAT	349	4	-	Nicotiana glutinosa
PH02Gene08025	CAAT-box	CAAT	439	4	+	Nicotiana glutinosa
PH02Gene08025	CAAT-box	CAAT	825	4	+	Nicotiana glutinosa
PH02Gene08025	CAAT-box	CAAAT	880	5	+	Pisum sativum	common cis-acting element in promoter and enhancer regions
PH02Gene08025	CAAT-box	CAAT	927	4	-	Nicotiana glutinosa
PH02Gene08025	CAAT-box	CAAAT	1212	5	-	Pisum sativum	common cis-acting element in promoter and enhancer regions
PH02Gene08025	CAAT-box	CAAT	1597	4	+	Nicotiana glutinosa
PH02Gene08025	CAAT-box	CAAT	1896	4	-	Nicotiana glutinosa
PH02Gene08025	CAAT-box	CAAT	1995	4	-	Nicotiana glutinosa
PH02Gene08025	WRE3	CCACCT	1325	6	-	Pisum sativum
PH02Gene08025	WRE3	CCACCT	1652	6	+	Pisum sativum
PH02Gene08025	TATC-box	TATCCCA	1946	7	+	Oryza sativa	cis-acting element involved in gibberellin-responsiveness
PH02Gene08025	Unnamed__4	CTCC	190	4	-	Petroselinum hortense
PH02Gene08025	Unnamed__4	CTCC	361	4	-	Petroselinum hortense
PH02Gene08025	Unnamed__4	CTCC	588	4	+	Petroselinum hortense
PH02Gene08025	Unnamed__4	CTCC	600	4	+	Petroselinum hortense
PH02Gene08025	Unnamed__4	CTCC	606	4	+	Petroselinum hortense
PH02Gene08025	Unnamed__4	CTCC	674	4	+	Petroselinum hortense
PH02Gene08025	Unnamed__4	CTCC	773	4	-	Petroselinum hortense
PH02Gene08025	Unnamed__4	CTCC	988	4	-	Petroselinum hortense
PH02Gene08025	Unnamed__4	CTCC	1079	4	-	Petroselinum hortense
PH02Gene08025	Unnamed__4	CTCC	1192	4	+	Petroselinum hortense
PH02Gene08025	Unnamed__4	CTCC	1258	4	+	Petroselinum hortense
PH02Gene08025	Unnamed__4	CTCC	1374	4	+	Petroselinum hortense
PH02Gene08025	Unnamed__4	CTCC	1427	4	-	Petroselinum hortense
PH02Gene08025	Unnamed__4	CTCC	1471	4	+	Petroselinum hortense
PH02Gene08025	Unnamed__4	CTCC	1502	4	+	Petroselinum hortense
PH02Gene08025	Unnamed__4	CTCC	1530	4	-	Petroselinum hortense
PH02Gene08025	Unnamed__4	CTCC	1572	4	+	Petroselinum hortense
PH02Gene08025	Unnamed__4	CTCC	1603	4	+	Petroselinum hortense
PH02Gene08025	Unnamed__4	CTCC	1638	4	+	Petroselinum hortense
PH02Gene08025	Unnamed__4	CTCC	1650	4	+	Petroselinum hortense
PH02Gene08025	Unnamed__4	CTCC	1674	4	+	Petroselinum hortense
PH02Gene08025	Unnamed__4	CTCC	1706	4	+	Petroselinum hortense
PH02Gene08025	Unnamed__4	CTCC	1717	4	-	Petroselinum hortense
PH02Gene08025	Unnamed__4	CTCC	1780	4	-	Petroselinum hortense
PH02Gene08025	Unnamed__4	CTCC	1806	4	-	Petroselinum hortense
PH02Gene08025	CGTCA-motif	CGTCA	328	5	-	Hordeum vulgare	cis-acting regulatory element involved in the MeJA-responsiveness
PH02Gene08025	dOCT	CACGGATC	536	8	+	Zea mays
PH02Gene08025	CAT-box	GCCACT	1577	6	-	Arabidopsis thaliana	cis-acting regulatory element related to meristem expression
PH02Gene08025	MYB-like sequence	TAACCA	244	6	+	Arabidopsis thaliana
PH02Gene08025	MYB-like sequence	TAACCA	616	6	-	Arabidopsis thaliana
PH02Gene08025	MYB-like sequence	TAACCA	866	6	+	Arabidopsis thaliana
PH02Gene08025	MYB-like sequence	TAACCA	1990	6	+	Arabidopsis thaliana
PH02Gene08025	Myb-binding site	CAACAG	1656	6	-	Nicotiana tabacum
PH02Gene08025	LTR	CCGAAA	1332	6	+	Hordeum vulgare	cis-acting element involved in low-temperature responsiveness
PH02Gene08025	LTR	CCGAAA	1376	6	+	Hordeum vulgare	cis-acting element involved in low-temperature responsiveness
PH02Gene08025	LTR	CCGAAA	1506	6	+	Hordeum vulgare	cis-acting element involved in low-temperature responsiveness
PH02Gene08025	TGA-element	AACGAC	313	6	+	Brassica oleracea	auxin-responsive element
PH02Gene08025	TGA-element	AACGAC	1800	6	-	Brassica oleracea	auxin-responsive element
PH02Gene08025	Unnamed__1	CGTGG	498	5	-	Zea mays
PH02Gene08025	Unnamed__1	CGTGG	614	5	+	Zea mays
PH02Gene08025	Unnamed__1	CGTGG	634	5	-	Zea mays
PH02Gene08025	Unnamed__1	CGTGG	666	5	-	Zea mays
PH02Gene08025	Unnamed__1	CGTGG	994	5	-	Zea mays
PH02Gene08025	Unnamed__1	CGTGG	1461	5	-	Zea mays
PH02Gene08025	Unnamed__1	CGTGG	1690	5	+	Zea mays
PH02Gene08025	ABRE	GCCGCGTGGC	610	9	+	Oryza sativa	cis-acting element involved in the abscisic acid responsiveness
PH02Gene08025	ABRE	ACGTG	635	5	-	Arabidopsis thaliana	cis-acting element involved in the abscisic acid responsiveness
PH02Gene08025	ABRE	CACGTG	667	6	+	Arabidopsis thaliana	cis-acting element involved in the abscisic acid responsiveness
PH02Gene08025	ABRE	ACGTG	668	5	+	Arabidopsis thaliana	cis-acting element involved in the abscisic acid responsiveness
PH02Gene08187		motif_sequence	41	4	+	organism	short_function
PH02Gene08187		motif_sequence	367	4	+	organism	short_function
PH02Gene08187		motif_sequence	617	4	+	organism	short_function
PH02Gene08187		motif_sequence	651	4	-	organism	short_function
PH02Gene08187		motif_sequence	660	4	-	organism	short_function
PH02Gene08187		motif_sequence	667	4	-	organism	short_function
PH02Gene08187		motif_sequence	809	4	+	organism	short_function
PH02Gene08187		motif_sequence	975	4	+	organism	short_function
PH02Gene08187		motif_sequence	1008	4	+	organism	short_function
PH02Gene08187		motif_sequence	1068	4	-	organism	short_function
PH02Gene08187		motif_sequence	1168	4	+	organism	short_function
PH02Gene08187		motif_sequence	1243	4	-	organism	short_function
PH02Gene08187		motif_sequence	1649	4	-	organism	short_function
PH02Gene08187		motif_sequence	1883	4	+	organism	short_function
PH02Gene08187	CAAT-box	CAAAT	169	5	+	Pisum sativum	common cis-acting element in promoter and enhancer regions
PH02Gene08187	CAAT-box	CAAT	340	4	+	Nicotiana glutinosa
PH02Gene08187	CAAT-box	CAAT	410	4	+	Nicotiana glutinosa
PH02Gene08187	CAAT-box	CAAT	412	4	-	Nicotiana glutinosa
PH02Gene08187	CAAT-box	CAAT	795	4	+	Nicotiana glutinosa
PH02Gene08187	CAAT-box	CAAT	856	4	+	Nicotiana glutinosa
PH02Gene08187	CAAT-box	CAAAT	1128	5	-	Pisum sativum	common cis-acting element in promoter and enhancer regions
PH02Gene08187	CAAT-box	CAAT	1209	4	+	Nicotiana glutinosa
PH02Gene08187	CAAT-box	CCAAT	1279	5	+	Arabidopsis thaliana	common cis-acting element in promoter and enhancer regions
PH02Gene08187	CAAT-box	CAAT	1280	4	+	Nicotiana glutinosa
PH02Gene08187	CAAT-box	CAAT	1552	4	-	Nicotiana glutinosa
PH02Gene08187	CAAT-box	CAAT	1626	4	+	Nicotiana glutinosa
PH02Gene08187	CAAT-box	TGCCAAC	1700	7	-	Petunia hybrida	common cis-acting element in promoter and enhancer regions
PH02Gene08187	CAAT-box	CAAT	1854	4	-	Nicotiana glutinosa
PH02Gene08187	CAAT-box	CCCAATTT	1888	8	+	Arabidopsis thaliana	common cis-acting element in promoter and enhancer regions
PH02Gene08187	CAAT-box	CCAAT	1889	5	+	Arabidopsis thaliana	common cis-acting element in promoter and enhancer regions
PH02Gene08187	CAAT-box	CAAT	1890	4	+	Nicotiana glutinosa
PH02Gene08187	CAAT-box	CAAAT	1900	5	+	Pisum sativum	common cis-acting element in promoter and enhancer regions
PH02Gene08187	CAAT-box	CCAAT	1905	5	+	Arabidopsis thaliana	common cis-acting element in promoter and enhancer regions
PH02Gene08187	CAAT-box	CAAT	1906	4	+	Nicotiana glutinosa
PH02Gene08187	CAAT-box	CAAT	1936	4	+	Nicotiana glutinosa
PH02Gene08187	CAAT-box	CAAT	1955	4	+	Nicotiana glutinosa
PH02Gene08187	Unnamed__4	CTCC	15	4	+	Petroselinum hortense
PH02Gene08187	Unnamed__4	CTCC	22	4	+	Petroselinum hortense
PH02Gene08187	Unnamed__4	CTCC	43	4	+	Petroselinum hortense
PH02Gene08187	Unnamed__4	CTCC	46	4	+	Petroselinum hortense
PH02Gene08187	Unnamed__4	CTCC	49	4	+	Petroselinum hortense
PH02Gene08187	Unnamed__4	CTCC	105	4	-	Petroselinum hortense
PH02Gene08187	Unnamed__4	CTCC	109	4	+	Petroselinum hortense
PH02Gene08187	Unnamed__4	CTCC	190	4	+	Petroselinum hortense
PH02Gene08187	Unnamed__4	CTCC	253	4	-	Petroselinum hortense
PH02Gene08187	Unnamed__4	CTCC	360	4	+	Petroselinum hortense
PH02Gene08187	Unnamed__4	CTCC	418	4	-	Petroselinum hortense
PH02Gene08187	Unnamed__4	CTCC	453	4	-	Petroselinum hortense
PH02Gene08187	Unnamed__4	CTCC	560	4	-	Petroselinum hortense
PH02Gene08187	Unnamed__4	CTCC	622	4	+	Petroselinum hortense
PH02Gene08187	Unnamed__4	CTCC	651	4	-	Petroselinum hortense
PH02Gene08187	Unnamed__4	CTCC	667	4	-	Petroselinum hortense
PH02Gene08187	Unnamed__4	CTCC	697	4	-	Petroselinum hortense
PH02Gene08187	Unnamed__4	CTCC	753	4	+	Petroselinum hortense
PH02Gene08187	Unnamed__4	CTCC	914	4	+	Petroselinum hortense
PH02Gene08187	Unnamed__4	CTCC	1039	4	+	Petroselinum hortense
PH02Gene08187	Unnamed__4	CTCC	1243	4	-	Petroselinum hortense
PH02Gene08187	Unnamed__4	CTCC	1277	4	+	Petroselinum hortense
PH02Gene08187	Unnamed__4	CTCC	1287	4	-	Petroselinum hortense
PH02Gene08187	Unnamed__4	CTCC	1354	4	+	Petroselinum hortense
PH02Gene08187	Unnamed__4	CTCC	1445	4	+	Petroselinum hortense
PH02Gene08187	Unnamed__4	CTCC	1541	4	+	Petroselinum hortense
PH02Gene08187	Unnamed__4	CTCC	1646	4	-	Petroselinum hortense
PH02Gene08187	Unnamed__4	CTCC	1762	4	+	Petroselinum hortense
PH02Gene08187	Unnamed__4	CTCC	1998	4	-	Petroselinum hortense
PH02Gene08187	TATC-box	TATCCCA	1022	7	+	Oryza sativa	cis-acting element involved in gibberellin-responsiveness
PH02Gene08187	I-box	GATAAGGGT	1017	9	-	Arabidopsis thaliana	part of a light responsive element
PH02Gene08187	I-box	atGATAAGGTC	1489	10	-	Helianthus annuus	part of a light responsive element
PH02Gene08187	MYC	CAATTG	410	6	+	Arabidopsis thaliana
PH02Gene08187	MYC	CATTTG	1127	6	+	Arabidopsis thaliana
PH02Gene08187	MYC	CATGTG	1620	6	-	Arabidopsis thaliana
PH02Gene08187	Myc	TCTCTTA	1172	7	+	Arabidopsis thaliana
PH02Gene08187	ABRE4	CACGTA	370	6	-	Zea mays
PH02Gene08187	ABRE4	CACGTA	1432	6	-	Zea mays
PH02Gene08187	Unnamed__1	CGTGG	933	5	-	Zea mays
PH02Gene08187	CGTCA-motif	CGTCA	1800	5	+	Hordeum vulgare	cis-acting regulatory element involved in the MeJA-responsiveness
PH02Gene08187	Myb-binding site	CAACAG	822	6	+	Nicotiana tabacum
PH02Gene08187	TCA	TCATCTTCAT	1790	9	+	Pisum sativum
PH02Gene08187	TCA	TCATCTTCAT	1796	9	+	Pisum sativum
PH02Gene08187	STRE	AGGGG	455	5	+	Arabidopsis thaliana
PH02Gene08187	STRE	AGGGG	664	5	+	Arabidopsis thaliana
PH02Gene08187	STRE	AGGGG	876	5	+	Arabidopsis thaliana
PH02Gene08187	STRE	AGGGG	890	5	-	Arabidopsis thaliana
PH02Gene08187	STRE	AGGGG	1772	5	+	Arabidopsis thaliana
PH02Gene08187	STRE	AGGGG	1828	5	-	Arabidopsis thaliana
PH02Gene08187	TATA-box	TATAAAT	481	7	-	Brassica juncea	core promoter element around -30 of transcription start
PH02Gene08187	TATA-box	TATAAA	482	6	-	Helianthus annuus	core promoter element around -30 of transcription start
PH02Gene08187	TATA-box	TATAA	483	5	-	Arabidopsis thaliana	core promoter element around -30 of transcription start
PH02Gene08187	TATA-box	TATA	484	4	+	Arabidopsis thaliana	core promoter element around -30 of transcription start
PH02Gene08187	TATA-box	TACAAAA	868	7	+	Oryza sativa	core promoter element around -30 of transcription start
PH02Gene08187	TATA-box	TATA	1091	4	-	Arabidopsis thaliana	core promoter element around -30 of transcription start
PH02Gene08187	TATA-box	TATA	1140	4	-	Arabidopsis thaliana	core promoter element around -30 of transcription start
PH02Gene08187	TATA-box	ATTATA	1217	6	+	Brassica napus	core promoter element around -30 of transcription start
PH02Gene08187	TATA-box	TATAA	1218	5	-	Arabidopsis thaliana	core promoter element around -30 of transcription start
PH02Gene08187	TATA-box	TATA	1219	4	-	Arabidopsis thaliana	core promoter element around -30 of transcription start
PH02Gene08187	TATA-box	TATAAAA	1309	7	-	Pisum sativum	core promoter element around -30 of transcription start
PH02Gene08187	TATA-box	TATAAA	1310	6	-	Helianthus annuus	core promoter element around -30 of transcription start
PH02Gene08187	TATA-box	TATATAA	1311	7	-	Arabidopsis thaliana	core promoter element around -30 of transcription start
PH02Gene08187	TATA-box	TATATA	1312	6	-	Arabidopsis thaliana	core promoter element around -30 of transcription start
PH02Gene08187	TATA-box	TATA	1314	4	-	Arabidopsis thaliana	core promoter element around -30 of transcription start
PH02Gene08187	TATA-box	TATA	1557	4	-	Arabidopsis thaliana	core promoter element around -30 of transcription start
PH02Gene08187	TATA-box	TATAA	1749	5	-	Arabidopsis thaliana	core promoter element around -30 of transcription start
PH02Gene08187	TATA-box	TATA	1750	4	-	Arabidopsis thaliana	core promoter element around -30 of transcription start
PH02Gene08187	TATA-box	ATTATA	1753	6	+	Brassica napus	core promoter element around -30 of transcription start
PH02Gene08187	TATA-box	TATAA	1754	5	-	Arabidopsis thaliana	core promoter element around -30 of transcription start
PH02Gene08187	TATA-box	TATA	1755	4	-	Arabidopsis thaliana	core promoter element around -30 of transcription start
PH02Gene08187	TATA-box	TATA	1958	4	-	Arabidopsis thaliana	core promoter element around -30 of transcription start
PH02Gene08187	TATA-box	TATAAA	1965	6	-	Helianthus annuus	core promoter element around -30 of transcription start
PH02Gene08187	TATA-box	TATAA	1966	5	-	Arabidopsis thaliana	core promoter element around -30 of transcription start
PH02Gene08187	TATA-box	TATA	1967	4	-	Arabidopsis thaliana	core promoter element around -30 of transcription start
PH02Gene08187	TATA-box	TATTTAAA	1969	8	+	Arabidopsis thaliana	core promoter element around -30 of transcription start
PH02Gene08187	box S	AGCCACC	127	7	+	Arabidopsis thaliana
PH02Gene08187	ABRE3a	TACGTG	370	6	+	Zea mays
PH02Gene08187	ABRE3a	TACGTG	1432	6	+	Zea mays
PH02Gene08187	DRE1	ACCGAGA	1001	7	-	Zea mays
PH02Gene08187	Myb	TAACTG	708	6	-	Arabidopsis thaliana
PH02Gene08187	DRE core	GCCGAC	593	6	-	Arabidopsis thaliana
PH02Gene08187	WRE3	CCACCT	63	6	+	Pisum sativum
PH02Gene08187	WRE3	CCACCT	117	6	+	Pisum sativum
PH02Gene08187	WRE3	CCACCT	569	6	-	Pisum sativum
PH02Gene08187	WRE3	CCACCT	953	6	+	Pisum sativum
PH02Gene08187	WRE3	CCACCT	1778	6	+	Pisum sativum
PH02Gene08187	TCT-motif	TCTTAC	1077	6	-	Arabidopsis thaliana	part of a light responsive element
PH02Gene08187	TCT-motif	TCTTAC	1730	6	-	Arabidopsis thaliana	part of a light responsive element
PH02Gene08187	TCT-motif	TCTTAC	1783	6	+	Arabidopsis thaliana	part of a light responsive element
PH02Gene08187	Box 4	ATTAAT	1110	6	-	Petroselinum crispum	part of a conserved DNA module involved in light responsiveness
PH02Gene08187	as-1	TGACG	1800	5	-	Arabidopsis thaliana
PH02Gene08187	TCCC-motif	TCTCCCT	416	7	-	Spinacia oleracea	part of a light responsive element
PH02Gene08187	AT~TATA-box	TATATAAA	1310	8	-	Arabidopsis thaliana
PH02Gene08187	AT~TATA-box	TATATA	1312	6	-	Arabidopsis thaliana
PH02Gene08187	O2-site	GATGATGTGG	1788	9	-	Zea mays	cis-acting regulatory element involved in zein metabolism regulation
PH02Gene08187	ABRE	ACGTG	371	5	+	Arabidopsis thaliana	cis-acting element involved in the abscisic acid responsiveness
PH02Gene08187	ABRE	GACACGTGGC	679	9	-	Triticum aestivum	cis-acting element involved in the abscisic acid responsiveness
PH02Gene08187	ABRE	ACGTG	1433	5	+	Arabidopsis thaliana	cis-acting element involved in the abscisic acid responsiveness
PH02Gene08187	ABRE	ACGTG	1480	5	-	Arabidopsis thaliana	cis-acting element involved in the abscisic acid responsiveness
PH02Gene08187	AP-1	TGAGTTAG	1611	8	-	Arabidopsis thaliana
PH02Gene08187	TATA	TATAAAAT	1308	8	-	Arabidopsis thaliana
PH02Gene08187	LTR	CCGAAA	1684	6	+	Hordeum vulgare	cis-acting element involved in low-temperature responsiveness
PH02Gene08187	MYB-like sequence	TAACCA	1587	6	-	Arabidopsis thaliana
PH02Gene08187	CCAAT-box	CAACGG	1639	6	-	Hordeum vulgare	MYBHv1 binding site
PH02Gene08187	ERE	ATTTTAAA	1971	8	-	Nicotiana glutinos
PH02Gene08187	GT1-motif	GGTTAAT	172	7	-	Avena sativa	light responsive element
PH02Gene08187	GT1-motif	GGTTAA	173	6	-	Arabidopsis thaliana	light responsive element
PH02Gene08187	G-box	TACGTG	370	6	+	Arabidopsis thaliana	cis-acting regulatory element involved in light responsiveness
PH02Gene08187	G-box	TACGTG	1432	6	+	Arabidopsis thaliana	cis-acting regulatory element involved in light responsiveness
PH02Gene08187	G-box	CACGAC	1807	6	-	Zea mays	cis-acting regulatory element involved in light responsiveness
PH02Gene08187	AuxRR-core	GGTCCAT	1374	7	+	Nicotiana tabacum	cis-acting regulatory element involved in auxin responsiveness
PH02Gene08187	TGACG-motif	TGACG	1800	5	-	Hordeum vulgare	cis-acting regulatory element involved in the MeJA-responsiveness
PH02Gene08187	MRE	AACCTAA	1201	7	-	Petroselinum crispum	MYB binding site involved in light responsiveness
PH02Gene08187	AAGAA-motif	GAAAGAA	1864	7	-	Avena sativa
PH02Gene08187	MYB recognition site	CCGTTG	1639	6	+	Arabidopsis thaliana
PH02Gene08187	G-Box	CACGTT	1480	6	+	Pisum sativum	cis-acting regulatory element involved in light responsiveness
PH02Gene08187	TCA-element	TCAGAAGAGG	940	9	+	Brassica oleracea	cis-acting element involved in salicylic acid responsiveness
PH02Gene08187	Unnamed__2	CCCCGG	177	6	-	Zea mays
PH02Gene08187	Unnamed__2	CCCCGG	1564	6	+	Zea mays
PH02Gene08187	Sp1	GGGCGG	1818	6	-	Oryza sativa	light responsive element
PH02Gene08187	MYB	CAACCA	165	6	+	Arabidopsis thaliana
PH02Gene08187	MYB	CAACCA	310	6	+	Arabidopsis thaliana
PH02Gene08187	MYB	CAACCA	537	6	-	Arabidopsis thaliana
PH02Gene08187	MYB	CAACAG	822	6	+	Arabidopsis thaliana
PH02Gene08187	MYB	CAACCA	1520	6	-	Arabidopsis thaliana
PH02Gene08187	MYB	TAACCA	1587	6	-	Arabidopsis thaliana
PH02Gene08187	MYB	CAACCA	1698	6	-	Arabidopsis thaliana
PH02Gene12548	DRE core	GCCGAC	1048	6	-	Arabidopsis thaliana
PH02Gene12548	TC-rich repeats	ATTCTCTAAC	1544	9	-	Nicotiana tabacum	cis-acting element involved in defense and stress responsiveness
PH02Gene12548	TC-rich repeats	ATTCTCTAAC	1780	9	-	Nicotiana tabacum	cis-acting element involved in defense and stress responsiveness
PH02Gene12548	3-AF1 binding site	TAAGAGAGGAA	1208	10	+	Solanum tuberosum	light responsive element
PH02Gene12548	Unnamed__4	CTCC	74	4	-	Petroselinum hortense
PH02Gene12548	Unnamed__4	CTCC	115	4	-	Petroselinum hortense
PH02Gene12548	Unnamed__4	CTCC	224	4	+	Petroselinum hortense
PH02Gene12548	Unnamed__4	CTCC	259	4	+	Petroselinum hortense
PH02Gene12548	Unnamed__4	CTCC	271	4	+	Petroselinum hortense
PH02Gene12548	Unnamed__4	CTCC	274	4	+	Petroselinum hortense
PH02Gene12548	Unnamed__4	CTCC	436	4	-	Petroselinum hortense
PH02Gene12548	Unnamed__4	CTCC	457	4	-	Petroselinum hortense
PH02Gene12548	Unnamed__4	CTCC	470	4	-	Petroselinum hortense
PH02Gene12548	Unnamed__4	CTCC	507	4	-	Petroselinum hortense
PH02Gene12548	Unnamed__4	CTCC	533	4	-	Petroselinum hortense
PH02Gene12548	Unnamed__4	CTCC	605	4	+	Petroselinum hortense
PH02Gene12548	Unnamed__4	CTCC	637	4	+	Petroselinum hortense
PH02Gene12548	Unnamed__4	CTCC	708	4	+	Petroselinum hortense
PH02Gene12548	Unnamed__4	CTCC	752	4	+	Petroselinum hortense
PH02Gene12548	Unnamed__4	CTCC	783	4	+	Petroselinum hortense
PH02Gene12548	Unnamed__4	CTCC	863	4	+	Petroselinum hortense
PH02Gene12548	Unnamed__4	CTCC	893	4	+	Petroselinum hortense
PH02Gene12548	Unnamed__4	CTCC	925	4	+	Petroselinum hortense
PH02Gene12548	Unnamed__4	CTCC	945	4	-	Petroselinum hortense
PH02Gene12548	Unnamed__4	CTCC	1009	4	+	Petroselinum hortense
PH02Gene12548	Unnamed__4	CTCC	1032	4	+	Petroselinum hortense
PH02Gene12548	Unnamed__4	CTCC	1265	4	+	Petroselinum hortense
PH02Gene12548	Unnamed__4	CTCC	1292	4	+	Petroselinum hortense
PH02Gene12548	TATC-box	TATCCCA	697	7	+	Oryza sativa	cis-acting element involved in gibberellin-responsiveness
PH02Gene12548		motif_sequence	115	4	-	organism	short_function
PH02Gene12548		motif_sequence	417	4	-	organism	short_function
PH02Gene12548		motif_sequence	502	4	-	organism	short_function
PH02Gene12548		motif_sequence	524	4	-	organism	short_function
PH02Gene12548		motif_sequence	560	4	+	organism	short_function
PH02Gene12548		motif_sequence	812	4	-	organism	short_function
PH02Gene12548		motif_sequence	969	4	-	organism	short_function
PH02Gene12548		motif_sequence	1036	4	+	organism	short_function
PH02Gene12548		motif_sequence	1133	4	-	organism	short_function
PH02Gene12548		motif_sequence	1155	4	-	organism	short_function
PH02Gene12548		motif_sequence	1216	4	-	organism	short_function
PH02Gene12548		motif_sequence	1624	4	+	organism	short_function
PH02Gene12548		motif_sequence	1774	4	-	organism	short_function
PH02Gene12548		motif_sequence	1786	4	-	organism	short_function
PH02Gene12548	CAAT-box	CAAT	231	4	+	Nicotiana glutinosa
PH02Gene12548	CAAT-box	CAAAT	338	5	-	Pisum sativum	common cis-acting element in promoter and enhancer regions
PH02Gene12548	CAAT-box	CCAAT	396	5	+	Arabidopsis thaliana	common cis-acting element in promoter and enhancer regions
PH02Gene12548	CAAT-box	CAAT	397	4	+	Nicotiana glutinosa
PH02Gene12548	CAAT-box	CAAT	464	4	+	Nicotiana glutinosa
PH02Gene12548	CAAT-box	CAAAT	495	5	-	Pisum sativum	common cis-acting element in promoter and enhancer regions
PH02Gene12548	CAAT-box	CAAT	620	4	+	Nicotiana glutinosa
PH02Gene12548	CAAT-box	CCAAT	656	5	+	Arabidopsis thaliana	common cis-acting element in promoter and enhancer regions
PH02Gene12548	CAAT-box	CAAT	657	4	+	Nicotiana glutinosa
PH02Gene12548	CAAT-box	CCAAT	740	5	-	Arabidopsis thaliana	common cis-acting element in promoter and enhancer regions
PH02Gene12548	CAAT-box	CAAAT	816	5	-	Pisum sativum	common cis-acting element in promoter and enhancer regions
PH02Gene12548	CAAT-box	CAAAT	870	5	-	Pisum sativum	common cis-acting element in promoter and enhancer regions
PH02Gene12548	CAAT-box	CAAT	1098	4	+	Nicotiana glutinosa
PH02Gene12548	CAAT-box	CCAAT	1103	5	-	Arabidopsis thaliana	common cis-acting element in promoter and enhancer regions
PH02Gene12548	CAAT-box	CAAAT	1150	5	+	Pisum sativum	common cis-acting element in promoter and enhancer regions
PH02Gene12548	CAAT-box	CAAAT	1164	5	-	Pisum sativum	common cis-acting element in promoter and enhancer regions
PH02Gene12548	CAAT-box	CAAT	1202	4	-	Nicotiana glutinosa
PH02Gene12548	CAAT-box	CCAAT	1236	5	+	Arabidopsis thaliana	common cis-acting element in promoter and enhancer regions
PH02Gene12548	CAAT-box	CAAT	1237	4	+	Nicotiana glutinosa
PH02Gene12548	CAAT-box	CAAAT	1247	5	-	Pisum sativum	common cis-acting element in promoter and enhancer regions
PH02Gene12548	CAAT-box	CAAT	1299	4	-	Nicotiana glutinosa
PH02Gene12548	CAAT-box	CAAT	1303	4	+	Nicotiana glutinosa
PH02Gene12548	CAAT-box	CAAT	1361	4	+	Nicotiana glutinosa
PH02Gene12548	CAAT-box	CAAT	1378	4	-	Nicotiana glutinosa
PH02Gene12548	CAAT-box	CAAT	1410	4	-	Nicotiana glutinosa
PH02Gene12548	CAAT-box	CAAT	1448	4	-	Nicotiana glutinosa
PH02Gene12548	CAAT-box	CCAAT	1464	5	+	Arabidopsis thaliana	common cis-acting element in promoter and enhancer regions
PH02Gene12548	CAAT-box	CAAT	1465	4	+	Nicotiana glutinosa
PH02Gene12548	CAAT-box	CAAT	1506	4	+	Nicotiana glutinosa
PH02Gene12548	CAAT-box	CAAT	1629	4	+	Nicotiana glutinosa
PH02Gene12548	CAAT-box	CAAT	1713	4	-	Nicotiana glutinosa
PH02Gene12548	CAAT-box	CAAT	1717	4	-	Nicotiana glutinosa
PH02Gene12548	CAAT-box	CAAT	1763	4	+	Nicotiana glutinosa
PH02Gene12548	CAAT-box	CAAT	1800	4	-	Nicotiana glutinosa
PH02Gene12548	CAAT-box	CAAT	1821	4	-	Nicotiana glutinosa
PH02Gene12548	CAAT-box	CAAT	1827	4	-	Nicotiana glutinosa
PH02Gene12548	CAAT-box	CAAT	1864	4	+	Nicotiana glutinosa
PH02Gene12548	CAAT-box	CAAT	1896	4	+	Nicotiana glutinosa
PH02Gene12548	CAAT-box	CAAT	1920	4	+	Nicotiana glutinosa
PH02Gene12548	TCT-motif	TCTTAC	987	6	+	Arabidopsis thaliana	part of a light responsive element
PH02Gene12548	MYC	CATTTG	337	6	+	Arabidopsis thaliana
PH02Gene12548	MYC	CATTTG	815	6	+	Arabidopsis thaliana
PH02Gene12548	MYC	CATTTG	1150	6	-	Arabidopsis thaliana
PH02Gene12548	MYC	CATTTG	1163	6	+	Arabidopsis thaliana
PH02Gene12548	MYC	CATGTG	1911	6	+	Arabidopsis thaliana
PH02Gene12548	ARE	AAACCA	1105	6	-	Zea mays	cis-acting regulatory element essential for the anaerobic induction
PH02Gene12548	ARE	AAACCA	1327	6	+	Zea mays	cis-acting regulatory element essential for the anaerobic induction
PH02Gene12548	ARE	AAACCA	1699	6	+	Zea mays	cis-acting regulatory element essential for the anaerobic induction
PH02Gene12548	ARE	AAACCA	1901	6	-	Zea mays	cis-acting regulatory element essential for the anaerobic induction
PH02Gene12548	TCCC-motif	TCTCCCT	892	7	+	Spinacia oleracea	part of a light responsive element
PH02Gene12548	Myc	TCTCTTA	1499	7	-	Arabidopsis thaliana
PH02Gene12548	ABRE4	CACGTA	1002	6	-	Zea mays
PH02Gene12548	Gap-box	CAAATGAA(A/G)A	1150	9.5	+	Arabidopsis thaliana	part of a light responsive element
PH02Gene12548	plant_AP-2-like	CGACCAGG	45	8	-	Oryza sativa	?
PH02Gene12548	CCGTCC-box	CCGTCC	1663	6	-	Petroselinum hortense
PH02Gene12548	GCN4_motif	TGAGTCA	1802	7	-	Oryza sativa	cis-regulatory element involved in endosperm expression
PH02Gene12548	O2-site	GATGATGTGG	1041	9	-	Zea mays	cis-acting regulatory element involved in zein metabolism regulation
PH02Gene12548	GATA-motif	GATAGGA	225	7	-	Arabidopsis thaliana	part of a light responsive element
PH02Gene12548	Unnamed__1	CGTGG	9	5	+	Zea mays
PH02Gene12548	Unnamed__1	CGTGG	163	5	+	Zea mays
PH02Gene12548	Unnamed__1	CGTGG	646	5	-	Zea mays
PH02Gene12548	Unnamed__1	CGTGG	719	5	+	Zea mays
PH02Gene12548	Unnamed__1	CGTGG	746	5	+	Zea mays
PH02Gene12548	Unnamed__1	CGTGG	805	5	+	Zea mays
PH02Gene12548	Unnamed__1	CGTGG	933	5	-	Zea mays
PH02Gene12548	Unnamed__1	CGTGG	959	5	+	Zea mays
PH02Gene12548	ABRE	ACGTG	162	5	+	Arabidopsis thaliana	cis-acting element involved in the abscisic acid responsiveness
PH02Gene12548	ABRE	ACGTG	691	5	-	Arabidopsis thaliana	cis-acting element involved in the abscisic acid responsiveness
PH02Gene12548	ABRE	ACGTG	1003	5	+	Arabidopsis thaliana	cis-acting element involved in the abscisic acid responsiveness
PH02Gene12548	ABRE	ACGTG	1075	5	-	Arabidopsis thaliana	cis-acting element involved in the abscisic acid responsiveness
PH02Gene12548	LTR	CCGAAA	376	6	+	Hordeum vulgare	cis-acting element involved in low-temperature responsiveness
PH02Gene12548	Myb-binding site	CAACAG	253	6	+	Nicotiana tabacum
PH02Gene12548	Myb-binding site	CAACAG	589	6	-	Nicotiana tabacum
PH02Gene12548	HD-Zip 1	CAAT(A/T)ATTG	1098	8.5	-	Arabidopsis thaliana	element involved in differentiation of the palisade mesophyll cells
PH02Gene12548	A-box	CCGTCC	1663	6	-	Petroselinum crispum	cis-acting regulatory element
PH02Gene12548	STRE	AGGGG	595	5	-	Arabidopsis thaliana
PH02Gene12548	STRE	AGGGG	916	5	-	Arabidopsis thaliana
PH02Gene12548	CCGTCC motif	CCGTCC	1663	6	-	Nicotiana tabacum
PH02Gene12548	CCAAT-box	CAACGG	830	6	-	Hordeum vulgare	MYBHv1 binding site
PH02Gene12548	MBS	CAACTG	772	6	-	Arabidopsis thaliana	MYB binding site involved in drought-inducibility
PH02Gene12548	TATA-box	TATA	303	4	+	Arabidopsis thaliana	core promoter element around -30 of transcription start
PH02Gene12548	TATA-box	TATA	410	4	+	Arabidopsis thaliana	core promoter element around -30 of transcription start
PH02Gene12548	TATA-box	TACATAAA	1389	8	-	Oryza sativa	core promoter element around -30 of transcription start
PH02Gene12548	TATA-box	ATATAA	1515	6	+	Brassica oleracea	core promoter element around -30 of transcription start
PH02Gene12548	TATA-box	TATA	1516	4	-	Arabidopsis thaliana	core promoter element around -30 of transcription start
PH02Gene12548	TATA-box	ATTATA	1520	6	+	Brassica napus	core promoter element around -30 of transcription start
PH02Gene12548	TATA-box	TATAA	1521	5	-	Arabidopsis thaliana	core promoter element around -30 of transcription start
PH02Gene12548	TATA-box	TATA	1522	4	-	Arabidopsis thaliana	core promoter element around -30 of transcription start
PH02Gene12548	TATA-box	TATAAA	1531	6	-	Helianthus annuus	core promoter element around -30 of transcription start
PH02Gene12548	TATA-box	TATAA	1532	5	-	Arabidopsis thaliana	core promoter element around -30 of transcription start
PH02Gene12548	TATA-box	TATA	1533	4	-	Arabidopsis thaliana	core promoter element around -30 of transcription start
PH02Gene12548	TATA-box	TATAA	1545	5	-	Arabidopsis thaliana	core promoter element around -30 of transcription start
PH02Gene12548	TATA-box	TATA	1546	4	-	Arabidopsis thaliana	core promoter element around -30 of transcription start
PH02Gene12548	TATA-box	TATAAATA	1584	8	-	Daucus carota	core promoter element around -30 of transcription start
PH02Gene12548	TATA-box	TATAAAT	1585	7	-	Brassica juncea	core promoter element around -30 of transcription start
PH02Gene12548	TATA-box	TATAAA	1586	6	-	Helianthus annuus	core promoter element around -30 of transcription start
PH02Gene12548	TATA-box	TATAA	1587	5	-	Arabidopsis thaliana	core promoter element around -30 of transcription start
PH02Gene12548	TATA-box	TATA	1588	4	-	Arabidopsis thaliana	core promoter element around -30 of transcription start
PH02Gene12548	TATA-box	TAAAGATT	1590	8	+	Arabidopsis thaliana	core promoter element around -30 of transcription start
PH02Gene12548	TATA-box	TATA	1604	4	-	Arabidopsis thaliana	core promoter element around -30 of transcription start
PH02Gene12548	TATA-box	TATAA	1635	5	-	Arabidopsis thaliana	core promoter element around -30 of transcription start
PH02Gene12548	TATA-box	TATA	1636	4	-	Arabidopsis thaliana	core promoter element around -30 of transcription start
PH02Gene12548	TATA-box	TATAA	1695	5	-	Arabidopsis thaliana	core promoter element around -30 of transcription start
PH02Gene12548	TATA-box	TATA	1696	4	-	Arabidopsis thaliana	core promoter element around -30 of transcription start
PH02Gene12548	TATA-box	ATATAT	1709	6	-	Brassica napus	core promoter element around -30 of transcription start
PH02Gene12548	TATA-box	TATA	1710	4	-	Arabidopsis thaliana	core promoter element around -30 of transcription start
PH02Gene12548	TATA-box	ATTATA	1738	6	+	Brassica napus	core promoter element around -30 of transcription start
PH02Gene12548	TATA-box	TATAA	1739	5	-	Arabidopsis thaliana	core promoter element around -30 of transcription start
PH02Gene12548	TATA-box	TATA	1740	4	-	Arabidopsis thaliana	core promoter element around -30 of transcription start
PH02Gene12548	TATA-box	TATACA	1873	6	-	Helianthus annuus	core promoter element around -30 of transcription start
PH02Gene12548	TATA-box	TATA	1875	4	-	Arabidopsis thaliana	core promoter element around -30 of transcription start
PH02Gene12548	TATA-box	TATAA	1964	5	-	Arabidopsis thaliana	core promoter element around -30 of transcription start
PH02Gene12548	TATA-box	TATA	1965	4	-	Arabidopsis thaliana	core promoter element around -30 of transcription start
PH02Gene12548	TATA-box	ATTATA	1969	6	+	Brassica napus	core promoter element around -30 of transcription start
PH02Gene12548	TATA-box	TATAA	1970	5	-	Arabidopsis thaliana	core promoter element around -30 of transcription start
PH02Gene12548	TATA-box	TATA	1971	4	-	Arabidopsis thaliana	core promoter element around -30 of transcription start
PH02Gene12548	ABRE3a	TACGTG	1002	6	+	Zea mays
PH02Gene12548	G-box	CACGTC	161	6	-	Zea mays	cis-acting regulatory element involved in light responsiveness
PH02Gene12548	G-box	CACGTC	691	6	+	Zea mays	cis-acting regulatory element involved in light responsiveness
PH02Gene12548	G-box	CACGAC	744	6	-	Zea mays	cis-acting regulatory element involved in light responsiveness
PH02Gene12548	G-box	CACGAC	803	6	-	Zea mays	cis-acting regulatory element involved in light responsiveness
PH02Gene12548	G-box	TACGTG	1002	6	+	Arabidopsis thaliana	cis-acting regulatory element involved in light responsiveness
PH02Gene12548	Myb	CAACTG	772	6	-	Arabidopsis thaliana
PH02Gene12548	Myb	TAACTG	1850	6	-	Arabidopsis thaliana
PH02Gene12548	Myb	TAACTG	1953	6	+	Arabidopsis thaliana
PH02Gene12548	MYB recognition site	CCGTTG	830	6	+	Arabidopsis thaliana
PH02Gene12548	MRE	AACCTAA	1725	7	-	Petroselinum crispum	MYB binding site involved in light responsiveness
PH02Gene12548	TCA-element	CCATCTTTTT	180	9	+	Nicotiana tabacum	cis-acting element involved in salicylic acid responsiveness
PH02Gene12548	G-Box	CACGTT	1075	6	+	Pisum sativum	cis-acting regulatory element involved in light responsiveness
PH02Gene12548	MYB	CAACAG	253	6	+	Arabidopsis thaliana
PH02Gene12548	MYB	CAACAG	589	6	-	Arabidopsis thaliana
PH02Gene12655	MYB	CAACCA	695	6	+	Arabidopsis thaliana
PH02Gene12655	MYB	TAACCA	1204	6	+	Arabidopsis thaliana
PH02Gene12655	MYB	CAACAG	1749	6	+	Arabidopsis thaliana
PH02Gene12655	MYB	CAACCA	1897	6	+	Arabidopsis thaliana
PH02Gene12655	MYB	CAACAG	1914	6	+	Arabidopsis thaliana
PH02Gene12655	G-Box	CACGTT	1485	6	-	Pisum sativum	cis-acting regulatory element involved in light responsiveness
PH02Gene12655	P-box	CCTTTTG	1372	7	+	Oryza sativa	gibberellin-responsive element
PH02Gene12655	P-box	CCTTTTG	1779	7	+	Oryza sativa	gibberellin-responsive element
PH02Gene12655	GC-motif	CCCCCG	795	6	-	Zea mays	enhancer-like element involved in anoxic specific inducibility
PH02Gene12655	GC-motif	CCCCCG	981	6	+	Zea mays	enhancer-like element involved in anoxic specific inducibility
PH02Gene12655	GC-motif	CCCCCG	1014	6	+	Zea mays	enhancer-like element involved in anoxic specific inducibility
PH02Gene12655	Unnamed__2	CCCCGG	982	6	+	Zea mays
PH02Gene12655	Unnamed__2	CCCCGG	1015	6	+	Zea mays
PH02Gene12655	Unnamed__2	CCCCGG	1362	6	+	Zea mays
PH02Gene12655	GARE-motif	TCTGTTG	1914	7	-	Brassica oleracea	gibberellin-responsive element
PH02Gene12655	MYB recognition site	CCGTTG	1927	6	-	Arabidopsis thaliana
PH02Gene12655	Myb	CAACTG	15	6	+	Arabidopsis thaliana
PH02Gene12655	Myb	CAACTG	1275	6	-	Arabidopsis thaliana
PH02Gene12655	DRE1	ACCGAGA	1397	7	+	Zea mays
PH02Gene12655	G-box	CACGTC	663	6	+	Zea mays	cis-acting regulatory element involved in light responsiveness
PH02Gene12655	G-box	CACGAC	1774	6	+	Zea mays	cis-acting regulatory element involved in light responsiveness
PH02Gene12655	TGACG-motif	TGACG	419	5	+	Hordeum vulgare	cis-acting regulatory element involved in the MeJA-responsiveness
PH02Gene12655	TGACG-motif	TGACG	665	5	-	Hordeum vulgare	cis-acting regulatory element involved in the MeJA-responsiveness
PH02Gene12655	TGACG-motif	TGACG	1075	5	+	Hordeum vulgare	cis-acting regulatory element involved in the MeJA-responsiveness
PH02Gene12655	Unnamed__6	taTAAATATct	1973	10	+	Zea mays
PH02Gene12655	TATA-box	TATA	113	4	+	Arabidopsis thaliana	core promoter element around -30 of transcription start
PH02Gene12655	TATA-box	TACAAAA	936	7	+	Oryza sativa	core promoter element around -30 of transcription start
PH02Gene12655	TATA-box	TACAAAA	1374	7	-	Oryza sativa	core promoter element around -30 of transcription start
PH02Gene12655	TATA-box	TATA	1973	4	-	Arabidopsis thaliana	core promoter element around -30 of transcription start
PH02Gene12655	Unnamed__16	GCTGCCCGTC	1737	9	+	Zea mays
PH02Gene12655	MBS	CAACTG	15	6	+	Arabidopsis thaliana	MYB binding site involved in drought-inducibility
PH02Gene12655	MBS	CAACTG	1275	6	-	Arabidopsis thaliana	MYB binding site involved in drought-inducibility
PH02Gene12655	CCAAT-box	CAACGG	1927	6	+	Hordeum vulgare	MYBHv1 binding site
PH02Gene12655	STRE	AGGGG	279	5	-	Arabidopsis thaliana
PH02Gene12655	STRE	AGGGG	948	5	-	Arabidopsis thaliana
PH02Gene12655	STRE	AGGGG	1384	5	-	Arabidopsis thaliana
PH02Gene12655	CAT-box	GCCACT	811	6	+	Arabidopsis thaliana	cis-acting regulatory element related to meristem expression
PH02Gene12655	CAT-box	GCCACT	829	6	+	Arabidopsis thaliana	cis-acting regulatory element related to meristem expression
PH02Gene12655	MYB-like sequence	TAACCA	1204	6	+	Arabidopsis thaliana
PH02Gene12655	LTR	CCGAAA	79	6	+	Hordeum vulgare	cis-acting element involved in low-temperature responsiveness
PH02Gene12655	Myb-binding site	CAACAG	1749	6	+	Nicotiana tabacum
PH02Gene12655	Myb-binding site	CAACAG	1914	6	+	Nicotiana tabacum
PH02Gene12655	CGTCA-motif	CGTCA	419	5	-	Hordeum vulgare	cis-acting regulatory element involved in the MeJA-responsiveness
PH02Gene12655	CGTCA-motif	CGTCA	665	5	+	Hordeum vulgare	cis-acting regulatory element involved in the MeJA-responsiveness
PH02Gene12655	CGTCA-motif	CGTCA	1075	5	-	Hordeum vulgare	cis-acting regulatory element involved in the MeJA-responsiveness
PH02Gene12655	AE-box	AGAAACAA	690	8	+	Arabidopsis thaliana	part of a module for light response
PH02Gene12655	AE-box	AGAAACAA	1571	8	+	Arabidopsis thaliana	part of a module for light response
PH02Gene12655	GATA-motif	AAGGATAAGG	1677	9	-	Solanum tuberosum	part of a light responsive element
PH02Gene12655	ABRE	ACGTG	663	5	-	Arabidopsis thaliana	cis-acting element involved in the abscisic acid responsiveness
PH02Gene12655	ABRE	ACGTG	1486	5	+	Arabidopsis thaliana	cis-acting element involved in the abscisic acid responsiveness
PH02Gene12655	Unnamed__1	CGTGG	330	5	-	Zea mays
PH02Gene12655	Unnamed__1	CGTGG	337	5	-	Zea mays
PH02Gene12655	Unnamed__1	CGTGG	1773	5	-	Zea mays
PH02Gene12655	Unnamed__1	CGTGG	1791	5	-	Zea mays
PH02Gene12655	Unnamed__1	CGTGG	1991	5	-	Zea mays
PH02Gene12655	GCN4_motif	TGAGTCA	1954	7	-	Oryza sativa	cis-regulatory element involved in endosperm expression
PH02Gene12655	TGA-element	AACGAC	1176	6	+	Brassica oleracea	auxin-responsive element
PH02Gene12655	TGA-element	AACGAC	1305	6	+	Brassica oleracea	auxin-responsive element
PH02Gene12655	plant_AP-2-like	CGACCAGG	670	8	-	Oryza sativa	?
PH02Gene12655	as-1	TGACG	419	5	+	Arabidopsis thaliana
PH02Gene12655	as-1	TGACG	665	5	-	Arabidopsis thaliana
PH02Gene12655	as-1	TGACG	1075	5	+	Arabidopsis thaliana
PH02Gene12655	ARE	AAACCA	1813	6	+	Zea mays	cis-acting regulatory element essential for the anaerobic induction
PH02Gene12655	ARE	AAACCA	1856	6	+	Zea mays	cis-acting regulatory element essential for the anaerobic induction
PH02Gene12655	MYC	CATTTG	40	6	+	Arabidopsis thaliana
PH02Gene12655	MYC	CAATTG	1534	6	-	Arabidopsis thaliana
PH02Gene12655	H-box	CCTACCNNNNNNNCTNNNNA	770	9	-	Phaseolus vulgaris
PH02Gene12655		motif_sequence	5	4	-	organism	short_function
PH02Gene12655		motif_sequence	120	4	-	organism	short_function
PH02Gene12655		motif_sequence	205	4	-	organism	short_function
PH02Gene12655		motif_sequence	211	4	-	organism	short_function
PH02Gene12655		motif_sequence	247	4	+	organism	short_function
PH02Gene12655		motif_sequence	411	4	-	organism	short_function
PH02Gene12655		motif_sequence	428	4	-	organism	short_function
PH02Gene12655		motif_sequence	460	4	+	organism	short_function
PH02Gene12655		motif_sequence	521	4	+	organism	short_function
PH02Gene12655		motif_sequence	565	4	-	organism	short_function
PH02Gene12655		motif_sequence	650	4	-	organism	short_function
PH02Gene12655		motif_sequence	851	4	-	organism	short_function
PH02Gene12655		motif_sequence	931	4	-	organism	short_function
PH02Gene12655		motif_sequence	1002	4	+	organism	short_function
PH02Gene12655		motif_sequence	1139	4	-	organism	short_function
PH02Gene12655		motif_sequence	1221	4	+	organism	short_function
PH02Gene12655		motif_sequence	1293	4	-	organism	short_function
PH02Gene12655		motif_sequence	1504	4	-	organism	short_function
PH02Gene12655		motif_sequence	1621	4	-	organism	short_function
PH02Gene12655	CAAT-box	CAAAT	41	5	-	Pisum sativum	common cis-acting element in promoter and enhancer regions
PH02Gene12655	CAAT-box	CCAAT	99	5	+	Arabidopsis thaliana	common cis-acting element in promoter and enhancer regions
PH02Gene12655	CAAT-box	CAAT	100	4	+	Nicotiana glutinosa
PH02Gene12655	CAAT-box	CAAAT	124	5	-	Pisum sativum	common cis-acting element in promoter and enhancer regions
PH02Gene12655	CAAT-box	CAAT	167	4	+	Nicotiana glutinosa
PH02Gene12655	CAAT-box	CAAAT	198	5	-	Pisum sativum	common cis-acting element in promoter and enhancer regions
PH02Gene12655	CAAT-box	CAAT	304	4	+	Nicotiana glutinosa
PH02Gene12655	CAAT-box	CCAAT	347	5	+	Arabidopsis thaliana	common cis-acting element in promoter and enhancer regions
PH02Gene12655	CAAT-box	CAAT	348	4	+	Nicotiana glutinosa
PH02Gene12655	CAAT-box	CCAAT	392	5	-	Arabidopsis thaliana	common cis-acting element in promoter and enhancer regions
PH02Gene12655	CAAT-box	CAAAT	544	5	+	Pisum sativum	common cis-acting element in promoter and enhancer regions
PH02Gene12655	CAAT-box	CCAAT	698	5	+	Arabidopsis thaliana	common cis-acting element in promoter and enhancer regions
PH02Gene12655	CAAT-box	CAAT	699	4	+	Nicotiana glutinosa
PH02Gene12655	CAAT-box	CAAAT	882	5	+	Pisum sativum	common cis-acting element in promoter and enhancer regions
PH02Gene12655	CAAT-box	CAAT	1123	4	+	Nicotiana glutinosa
PH02Gene12655	CAAT-box	CCAAT	1130	5	+	Arabidopsis thaliana	common cis-acting element in promoter and enhancer regions
PH02Gene12655	CAAT-box	CAAT	1131	4	+	Nicotiana glutinosa
PH02Gene12655	CAAT-box	CAAT	1251	4	-	Nicotiana glutinosa
PH02Gene12655	CAAT-box	AGCTCAATTTCA	1265	11	+	Daucus carota	common cis-acting element in promoter and enhancer regions
PH02Gene12655	CAAT-box	CCAAT	1287	5	+	Arabidopsis thaliana	common cis-acting element in promoter and enhancer regions
PH02Gene12655	CAAT-box	CAAT	1288	4	+	Nicotiana glutinosa
PH02Gene12655	CAAT-box	CAAT	1431	4	-	Nicotiana glutinosa
PH02Gene12655	CAAT-box	CAAT	1442	4	+	Nicotiana glutinosa
PH02Gene12655	CAAT-box	CAAT	1534	4	+	Nicotiana glutinosa
PH02Gene12655	CAAT-box	CAAT	1536	4	-	Nicotiana glutinosa
PH02Gene12655	CAAT-box	CCAAT	1657	5	-	Arabidopsis thaliana	common cis-acting element in promoter and enhancer regions
PH02Gene12655	CAAT-box	CAAT	1835	4	-	Nicotiana glutinosa
PH02Gene12655	CAAT-box	CAAT	1843	4	-	Nicotiana glutinosa
PH02Gene12655	CAAT-box	CAAAT	1901	5	+	Pisum sativum	common cis-acting element in promoter and enhancer regions
PH02Gene12655	CAAT-box	CAAT	1959	4	+	Nicotiana glutinosa
PH02Gene12655	WRE3	CCACCT	467	6	+	Pisum sativum
PH02Gene12655	WRE3	CCACCT	1094	6	+	Pisum sativum
PH02Gene12655	WRE3	CCACCT	1668	6	-	Pisum sativum
PH02Gene12655	Unnamed__4	CTCC	139	4	-	Petroselinum hortense
PH02Gene12655	Unnamed__4	CTCC	160	4	-	Petroselinum hortense
PH02Gene12655	Unnamed__4	CTCC	173	4	-	Petroselinum hortense
PH02Gene12655	Unnamed__4	CTCC	220	4	-	Petroselinum hortense
PH02Gene12655	Unnamed__4	CTCC	289	4	+	Petroselinum hortense
PH02Gene12655	Unnamed__4	CTCC	321	4	+	Petroselinum hortense
PH02Gene12655	Unnamed__4	CTCC	407	4	-	Petroselinum hortense
PH02Gene12655	Unnamed__4	CTCC	484	4	+	Petroselinum hortense
PH02Gene12655	Unnamed__4	CTCC	492	4	-	Petroselinum hortense
PH02Gene12655	Unnamed__4	CTCC	523	4	+	Petroselinum hortense
PH02Gene12655	Unnamed__4	CTCC	596	4	+	Petroselinum hortense
PH02Gene12655	Unnamed__4	CTCC	617	4	+	Petroselinum hortense
PH02Gene12655	Unnamed__4	CTCC	625	4	-	Petroselinum hortense
PH02Gene12655	Unnamed__4	CTCC	742	4	-	Petroselinum hortense
PH02Gene12655	Unnamed__4	CTCC	788	4	-	Petroselinum hortense
PH02Gene12655	Unnamed__4	CTCC	863	4	-	Petroselinum hortense
PH02Gene12655	Unnamed__4	CTCC	879	4	+	Petroselinum hortense
PH02Gene12655	Unnamed__4	CTCC	894	4	+	Petroselinum hortense
PH02Gene12655	Unnamed__4	CTCC	928	4	-	Petroselinum hortense
PH02Gene12655	Unnamed__4	CTCC	1021	4	+	Petroselinum hortense
PH02Gene12655	Unnamed__4	CTCC	1063	4	-	Petroselinum hortense
PH02Gene12655	Unnamed__4	CTCC	1087	4	-	Petroselinum hortense
PH02Gene12655	Unnamed__4	CTCC	1167	4	+	Petroselinum hortense
PH02Gene12655	Unnamed__4	CTCC	1193	4	-	Petroselinum hortense
PH02Gene12655	Unnamed__4	CTCC	1285	4	+	Petroselinum hortense
PH02Gene12655	Unnamed__4	CTCC	1298	4	-	Petroselinum hortense
PH02Gene12655	Unnamed__4	CTCC	1326	4	-	Petroselinum hortense
PH02Gene12655	Unnamed__4	CTCC	1566	4	+	Petroselinum hortense
PH02Gene12655	Unnamed__4	CTCC	1618	4	-	Petroselinum hortense
PH02Gene12655	Unnamed__4	CTCC	1630	4	+	Petroselinum hortense
PH02Gene12655	Unnamed__4	CTCC	1729	4	-	Petroselinum hortense
PH02Gene12655	Unnamed__4	CTCC	1771	4	+	Petroselinum hortense
PH02Gene12655	Unnamed__4	CTCC	1807	4	+	Petroselinum hortense
PH02Gene12655	Unnamed__4	CTCC	1868	4	-	Petroselinum hortense
PH02Gene12655	DRE core	GCCGAC	969	6	+	Arabidopsis thaliana
PH02Gene12655	circadian	CAAAGATATC	457	9	-	Lycopersicon esculentum	cis-acting regulatory element involved in circadian control
PH02Gene15132	MRE	AACCTAA	231	7	+	Petroselinum crispum	MYB binding site involved in light responsiveness
PH02Gene15132	MRE	AACCTAA	749	7	+	Petroselinum crispum	MYB binding site involved in light responsiveness
PH02Gene15132	AAGAA-motif	GAAAGAA	1215	7	+	Avena sativa
PH02Gene15132	AAGAA-motif	GAAAGAA	1735	7	+	Avena sativa
PH02Gene15132	Myb	CAACTG	772	6	-	Arabidopsis thaliana
PH02Gene15132	Myb	CAACTG	1593	6	+	Arabidopsis thaliana
PH02Gene15132	MYB recognition site	CCGTTG	27	6	+	Arabidopsis thaliana
PH02Gene15132	MYB recognition site	CCGTTG	498	6	-	Arabidopsis thaliana
PH02Gene15132	MYB recognition site	CCGTTG	1030	6	-	Arabidopsis thaliana
PH02Gene15132	MYB	TAACCA	1597	6	-	Arabidopsis thaliana
PH02Gene15132	MYB	CAACAG	1991	6	+	Arabidopsis thaliana
PH02Gene15132	Sp1	GGGCGG	189	6	-	Oryza sativa	light responsive element
PH02Gene15132	G-Box	CACGTG	904	6	+	Pisum sativum	cis-acting regulatory element involved in light responsiveness
PH02Gene15132	G-Box	CACGTG	955	6	+	Pisum sativum	cis-acting regulatory element involved in light responsiveness
PH02Gene15132	G-Box	CACGTG	1116	6	-	Pisum sativum	cis-acting regulatory element involved in light responsiveness
PH02Gene15132	GC-motif	CCCCCG	1825	6	-	Zea mays	enhancer-like element involved in anoxic specific inducibility
PH02Gene15132	Unnamed__2	AACCTAACCT	231	10	+	Petroselinum hortense
PH02Gene15132	Unnamed__2	CCCCGG	1824	6	-	Zea mays
PH02Gene15132	TATA-box	taTATAAAg	441	9	-	Lycopersicon esculentum	core promoter element around -30 of transcription start
PH02Gene15132	TATA-box	TATAAA	442	6	-	Helianthus annuus	core promoter element around -30 of transcription start
PH02Gene15132	TATA-box	TATATAA	443	7	-	Arabidopsis thaliana	core promoter element around -30 of transcription start
PH02Gene15132	TATA-box	TATATA	444	6	+	Arabidopsis thaliana	core promoter element around -30 of transcription start
PH02Gene15132	TATA-box	ATATAA	445	6	+	Brassica oleracea	core promoter element around -30 of transcription start
PH02Gene15132	TATA-box	TATA	446	4	+	Arabidopsis thaliana	core promoter element around -30 of transcription start
PH02Gene15132	TATA-box	TATA	1055	4	-	Arabidopsis thaliana	core promoter element around -30 of transcription start
PH02Gene15132	TATA-box	TATA	1101	4	-	Arabidopsis thaliana	core promoter element around -30 of transcription start
PH02Gene15132	TATA-box	TATAAAA	1453	7	-	Pisum sativum	core promoter element around -30 of transcription start
PH02Gene15132	TATA-box	TATAAA	1454	6	-	Helianthus annuus	core promoter element around -30 of transcription start
PH02Gene15132	TATA-box	TATAA	1455	5	-	Arabidopsis thaliana	core promoter element around -30 of transcription start
PH02Gene15132	TATA-box	TATA	1456	4	-	Arabidopsis thaliana	core promoter element around -30 of transcription start
PH02Gene15132	TATA-box	TACAAAA	1672	7	+	Oryza sativa	core promoter element around -30 of transcription start
PH02Gene15132	TATA-box	TATA	1815	4	-	Arabidopsis thaliana	core promoter element around -30 of transcription start
PH02Gene15132	TATA-box	ATTATA	1928	6	+	Brassica napus	core promoter element around -30 of transcription start
PH02Gene15132	TATA-box	TATAA	1929	5	-	Arabidopsis thaliana	core promoter element around -30 of transcription start
PH02Gene15132	TATA-box	TATA	1930	4	-	Arabidopsis thaliana	core promoter element around -30 of transcription start
PH02Gene15132	TATA-box	TATACA	1937	6	-	Helianthus annuus	core promoter element around -30 of transcription start
PH02Gene15132	TATA-box	TATA	1939	4	-	Arabidopsis thaliana	core promoter element around -30 of transcription start
PH02Gene15132	CCAAT-box	CAACGG	27	6	-	Hordeum vulgare	MYBHv1 binding site
PH02Gene15132	CCAAT-box	CAACGG	498	6	+	Hordeum vulgare	MYBHv1 binding site
PH02Gene15132	CCAAT-box	CAACGG	1030	6	+	Hordeum vulgare	MYBHv1 binding site
PH02Gene15132	MBS	CAACTG	772	6	-	Arabidopsis thaliana	MYB binding site involved in drought-inducibility
PH02Gene15132	MBS	CAACTG	1593	6	+	Arabidopsis thaliana	MYB binding site involved in drought-inducibility
PH02Gene15132	CCGTCC motif	CCGTCC	479	6	-	Nicotiana tabacum
PH02Gene15132	CCGTCC motif	CCGTCC	926	6	-	Nicotiana tabacum
PH02Gene15132	CCGTCC motif	CCGTCC	1806	6	+	Nicotiana tabacum
PH02Gene15132	STRE	AGGGG	193	5	-	Arabidopsis thaliana
PH02Gene15132	STRE	AGGGG	310	5	-	Arabidopsis thaliana
PH02Gene15132	STRE	AGGGG	357	5	+	Arabidopsis thaliana
PH02Gene15132	STRE	AGGGG	515	5	+	Arabidopsis thaliana
PH02Gene15132	STRE	AGGGG	868	5	+	Arabidopsis thaliana
PH02Gene15132	STRE	AGGGG	897	5	+	Arabidopsis thaliana
PH02Gene15132	G-box	CACGAC	184	6	+	Zea mays	cis-acting regulatory element involved in light responsiveness
PH02Gene15132	G-box	CACGTG	904	6	+	Arabidopsis thaliana	cis-acting regulatory element involved in light responsiveness
PH02Gene15132	G-box	CACGTG	955	6	+	Arabidopsis thaliana	cis-acting regulatory element involved in light responsiveness
PH02Gene15132	G-box	CACGTG	1116	6	-	Arabidopsis thaliana	cis-acting regulatory element involved in light responsiveness
PH02Gene15132	TGACG-motif	TGACG	938	5	+	Hordeum vulgare	cis-acting regulatory element involved in the MeJA-responsiveness
PH02Gene15132	TGACG-motif	TGACG	1470	5	+	Hordeum vulgare	cis-acting regulatory element involved in the MeJA-responsiveness
PH02Gene15132	GT1-motif	GTGTGTGAA	1366	9	-	Solanum tuberosum	light responsive element
PH02Gene15132	ABRE	CGCACGTGTC	902	9	-	Hordeum vulgare	cis-acting element involved in the abscisic acid responsiveness
PH02Gene15132	ABRE	CACGTG	904	6	+	Arabidopsis thaliana	cis-acting element involved in the abscisic acid responsiveness
PH02Gene15132	ABRE	ACGTG	905	5	+	Arabidopsis thaliana	cis-acting element involved in the abscisic acid responsiveness
PH02Gene15132	ABRE	CGCACGTGTC	953	9	+	Hordeum vulgare	cis-acting element involved in the abscisic acid responsiveness
PH02Gene15132	ABRE	CACGTG	955	6	+	Arabidopsis thaliana	cis-acting element involved in the abscisic acid responsiveness
PH02Gene15132	ABRE	ACGTG	956	5	+	Arabidopsis thaliana	cis-acting element involved in the abscisic acid responsiveness
PH02Gene15132	ABRE	CACGTG	1116	6	-	Arabidopsis thaliana	cis-acting element involved in the abscisic acid responsiveness
PH02Gene15132	ABRE	ACGTG	1117	5	+	Arabidopsis thaliana	cis-acting element involved in the abscisic acid responsiveness
PH02Gene15132	AT~TATA-box	TATATAAA	442	8	-	Arabidopsis thaliana
PH02Gene15132	AT~TATA-box	TATATA	444	6	+	Arabidopsis thaliana
PH02Gene15132	GATA-motif	GATAGGG	894	7	+	Pisum sativum	part of a light responsive element
PH02Gene15132	Unnamed__1	CGTGG	34	5	+	Zea mays
PH02Gene15132	Unnamed__1	CGTGG	183	5	-	Zea mays
PH02Gene15132	Unnamed__1	CGTGG	351	5	+	Zea mays
PH02Gene15132	Unnamed__1	CGTGG	375	5	-	Zea mays
PH02Gene15132	Unnamed__1	CGTGG	545	5	+	Zea mays
PH02Gene15132	Unnamed__1	CGTGG	903	5	-	Zea mays
PH02Gene15132	Unnamed__1	CGTGG	1022	5	+	Zea mays
PH02Gene15132	Unnamed__1	CGTGG	1118	5	+	Zea mays
PH02Gene15132	CCGTCC-box	CCGTCC	479	6	-	Petroselinum hortense
PH02Gene15132	CCGTCC-box	CCGTCC	926	6	-	Petroselinum hortense
PH02Gene15132	CCGTCC-box	CCGTCC	1806	6	+	Petroselinum hortense
PH02Gene15132	CAT-box	GCCACT	299	6	+	Arabidopsis thaliana	cis-acting regulatory element related to meristem expression
PH02Gene15132	NON	CAACGGCCACG	1030	10	+	Nicotiana tabacum
PH02Gene15132	Myb-binding site	CAACAG	1991	6	+	Nicotiana tabacum
PH02Gene15132	MYB-like sequence	TAACCA	1597	6	-	Arabidopsis thaliana
PH02Gene15132	TCA	TCATCTTCAT	1463	9	-	Pisum sativum
PH02Gene15132	A-box	CCGTCC	479	6	-	Petroselinum crispum	cis-acting regulatory element
PH02Gene15132	A-box	CCGTCC	926	6	-	Petroselinum crispum	cis-acting regulatory element
PH02Gene15132	A-box	CCGTCC	1806	6	+	Petroselinum crispum	cis-acting regulatory element
PH02Gene15132	CGTCA-motif	CGTCA	938	5	-	Hordeum vulgare	cis-acting regulatory element involved in the MeJA-responsiveness
PH02Gene15132	CGTCA-motif	CGTCA	1470	5	-	Hordeum vulgare	cis-acting regulatory element involved in the MeJA-responsiveness
PH02Gene15132	ACE	GCGACGTACC	1035	10	+	Petroselinum crispum	cis-acting element involved in light responsiveness
PH02Gene15132	CAAT-box	CCAAT	398	5	+	Arabidopsis thaliana	common cis-acting element in promoter and enhancer regions
PH02Gene15132	CAAT-box	CAAT	399	4	+	Nicotiana glutinosa
PH02Gene15132	CAAT-box	CCAAT	1043	5	+	Arabidopsis thaliana	common cis-acting element in promoter and enhancer regions
PH02Gene15132	CAAT-box	CAAT	1044	4	+	Nicotiana glutinosa
PH02Gene15132	CAAT-box	CCAAT	1292	5	-	Arabidopsis thaliana	common cis-acting element in promoter and enhancer regions
PH02Gene15132	CAAT-box	CAAT	1461	4	+	Nicotiana glutinosa
PH02Gene15132	CAAT-box	CCAAT	1618	5	-	Arabidopsis thaliana	common cis-acting element in promoter and enhancer regions
PH02Gene15132	CAAT-box	CAAAT	1664	5	-	Pisum sativum	common cis-acting element in promoter and enhancer regions
PH02Gene15132	CAAT-box	CAAAT	1701	5	-	Pisum sativum	common cis-acting element in promoter and enhancer regions
PH02Gene15132	CAAT-box	CAAT	1748	4	+	Nicotiana glutinosa
PH02Gene15132	CAAT-box	CCAAT	1758	5	-	Arabidopsis thaliana	common cis-acting element in promoter and enhancer regions
PH02Gene15132	CAAT-box	CAAT	1802	4	-	Nicotiana glutinosa
PH02Gene15132		motif_sequence	21	4	-	organism	short_function
PH02Gene15132		motif_sequence	86	4	+	organism	short_function
PH02Gene15132		motif_sequence	315	4	+	organism	short_function
PH02Gene15132		motif_sequence	322	4	+	organism	short_function
PH02Gene15132		motif_sequence	434	4	+	organism	short_function
PH02Gene15132		motif_sequence	522	4	-	organism	short_function
PH02Gene15132		motif_sequence	611	4	-	organism	short_function
PH02Gene15132		motif_sequence	864	4	-	organism	short_function
PH02Gene15132		motif_sequence	992	4	-	organism	short_function
PH02Gene15132		motif_sequence	1419	4	-	organism	short_function
PH02Gene15132		motif_sequence	1433	4	-	organism	short_function
PH02Gene15132		motif_sequence	1465	4	-	organism	short_function
PH02Gene15132		motif_sequence	1513	4	-	organism	short_function
PH02Gene15132		motif_sequence	1545	4	-	organism	short_function
PH02Gene15132		motif_sequence	1660	4	-	organism	short_function
PH02Gene15132		motif_sequence	1721	4	-	organism	short_function
PH02Gene15132		motif_sequence	1781	4	-	organism	short_function
PH02Gene15132		motif_sequence	1964	4	-	organism	short_function
PH02Gene15132		motif_sequence	1996	4	-	organism	short_function
PH02Gene15132	Unnamed__4	CTCC	37	4	-	Petroselinum hortense
PH02Gene15132	Unnamed__4	CTCC	44	4	+	Petroselinum hortense
PH02Gene15132	Unnamed__4	CTCC	49	4	+	Petroselinum hortense
PH02Gene15132	Unnamed__4	CTCC	55	4	+	Petroselinum hortense
PH02Gene15132	Unnamed__4	CTCC	80	4	+	Petroselinum hortense
PH02Gene15132	Unnamed__4	CTCC	88	4	+	Petroselinum hortense
PH02Gene15132	Unnamed__4	CTCC	94	4	+	Petroselinum hortense
PH02Gene15132	Unnamed__4	CTCC	100	4	+	Petroselinum hortense
PH02Gene15132	Unnamed__4	CTCC	107	4	+	Petroselinum hortense
PH02Gene15132	Unnamed__4	CTCC	110	4	+	Petroselinum hortense
PH02Gene15132	Unnamed__4	CTCC	113	4	+	Petroselinum hortense
PH02Gene15132	Unnamed__4	CTCC	116	4	+	Petroselinum hortense
PH02Gene15132	Unnamed__4	CTCC	180	4	+	Petroselinum hortense
PH02Gene15132	Unnamed__4	CTCC	221	4	+	Petroselinum hortense
PH02Gene15132	Unnamed__4	CTCC	317	4	+	Petroselinum hortense
[truncated: 2,578 more rows]

## Sheet: HP
PH02Gene08019	Myc	TCTCTTA	1442	7	-	Arabidopsis thaliana
[truncated: 1,811 more rows]

[truncated: 1 more sheets: RR]
