# Supplementary material for: Phytohormone Crosstalk of Cytokinin Biosynthesis and Signaling Family Genes in Moso Bamboo (Phyllostachys edulis)
Source: Int J Mol Sci. 2023 Jun 29;24(13):10863. doi: 10.3390/ijms241310863 (PMC10341911; doi:10.3390/ijms241310863)
Supplement: Supplementary file 1 [file ijms-24-10863-s001.zip › Table S4. Specific information on Moso bamboo and rice selection pressure analysis.xlsx]

## Sheet: Sheet1
Seq_1	Seq_2	Ka	Ks	Ka_Ks	EffectiveLen	AverageS-sites	AverageN-sites	cN	cS	pN	pS
PheIPT2	LOC_Os07g09220.1	0.803513	3.21096	0.250241	603	144.667	458.333	226	107	0.493091	0.739631
PheIPT10	LOC_Os07g09220.1	0.618362	2.45028	0.252364	687	165.417	521.583	219.667	119.333	0.421154	0.721411
PheIPT1	LOC_Os07g11050.1	0.177775	0.438831	0.405111	1020	273.417	746.583	118.167	90.8333	0.158277	0.332216
PheIPT3	LOC_Os07g11050.1	0.503536	0.681107	0.739292	927	247.833	679.167	249.083	110.917	0.366748	0.447545
PheIPT4	LOC_Os07g11050.1	0.458541	0.715179	0.641156	792	206.083	585.917	201	95	0.343052	0.460979
PheIPT5	LOC_Os07g11050.1	0.15264	0.411026	0.371364	1011	271.25	739.75	102.167	85.8333	0.13811	0.316436
PheIPT6	LOC_Os07g11050.1	0.510622	1.46812	0.347806	459	120.583	338.417	125.333	77.6667	0.370352	0.644091
PheIPT7	LOC_Os07g11050.1	0.521757	0.805833	0.647475	945	252.083	692.917	260.5	124.5	0.375947	0.493884
PheIPT8	LOC_Os07g11050.1	0.231586	0.487444	0.475103	990	262.25	727.75	145	94	0.199244	0.358437
PheIPT9	LOC_Os07g11050.1	0.456385	0.809808	0.563571	909	236.25	672.75	230	117	0.34188	0.495238
PheIPT11	LOC_Os07g11050.1	0.479612	0.817317	0.586813	783	206.083	576.917	204.417	102.583	0.354326	0.497776
PheIPT12	LOC_Os07g11050.1	0.457579	0.775736	0.589865	915	238.417	676.583	231.75	115.25	0.34253	0.483397
PheIPT13	LOC_Os07g11050.1	0.207953	0.432987	0.480277	906	240.667	665.333	120.833	79.1667	0.181613	0.328947
PheIPT14	LOC_Os07g11050.1	0.430239	0.776021	0.554417	795	209.583	585.417	191.667	101.333	0.327402	0.483499
PheIPT15	LOC_Os07g11050.1	0.419245	0.714018	0.587163	951	248.083	702.917	225.75	114.25	0.321162	0.460531
PheIPT1	LOC_Os01g49390.1	0.521459	0.753997	0.691593	942	250.583	691.417	259.833	119.167	0.375798	0.475557
PheIPT2	LOC_Os01g49390.1	0.863845	3.41119	0.253239	957	236.167	720.833	369.75	175.25	0.512948	0.742061
PheIPT3	LOC_Os01g49390.1	0.206958	0.548381	0.377398	1002	268	734	132.75	104.25	0.180858	0.388993
PheIPT4	LOC_Os01g49390.1	0.175384	0.549551	0.319141	882	236.167	645.833	101	92	0.156387	0.389555
PheIPT5	LOC_Os01g49390.1	0.486042	0.74096	0.655962	930	250.667	679.333	243	118	0.357704	0.470745
PheIPT6	LOC_Os01g49390.1	0.598782	1.46906	0.407596	414	108.917	305.083	125.833	70.1667	0.412456	0.644223
PheIPT7	LOC_Os01g49390.1	0.112906	0.344766	0.327487	1053	283.417	769.583	80.6667	78.3333	0.104819	0.276389
PheIPT8	LOC_Os01g49390.1	0.482718	0.679456	0.710447	936	251	685	243.833	112.167	0.355961	0.446879
PheIPT9	LOC_Os01g49390.1	0.587221	0.800148	0.733891	834	217	617	251.25	106.75	0.407212	0.491935
PheIPT11	LOC_Os01g49390.1	0.120104	0.34533	0.347796	972	260.167	711.833	79	72	0.110981	0.276746
PheIPT12	LOC_Os01g49390.1	0.638539	0.925653	0.689826	885	231.333	653.667	281	123	0.429883	0.5317
PheIPT13	LOC_Os01g49390.1	0.455078	0.703997	0.64642	870	235.417	634.583	216.5	107.5	0.341169	0.456637
PheIPT14	LOC_Os01g49390.1	0.633563	0.907882	0.697848	771	204.667	566.333	242.25	107.75	0.427752	0.526466
PheIPT15	LOC_Os01g49390.1	0.517862	0.68474	0.75629	945	247.583	697.417	260.833	111.167	0.373999	0.449007
PheIPT1	LOC_Os03g24240.1	0.44213	0.685421	0.645048	897	237.417	659.583	220.333	106.667	0.334049	0.44928
PheIPT2	LOC_Os03g24240.1	0.824371	2.24597	0.367044	810	202	608	304.083	143.917	0.500137	0.712459
PheIPT3	LOC_Os03g24240.1	0.575734	0.732843	0.785617	849	224.5	624.5	251	105	0.401922	0.467706
PheIPT4	LOC_Os03g24240.1	0.571136	0.690886	0.826671	825	216.333	608.667	243.333	97.6667	0.399781	0.451464
PheIPT5	LOC_Os03g24240.1	0.43409	0.719372	0.60343	915	243.917	671.083	221.167	112.833	0.329567	0.46259
PheIPT6	LOC_Os03g24240.1	0.494066	1.62448	0.304138	366	94.5	271.5	98.25	62.75	0.361878	0.664021
PheIPT7	LOC_Os03g24240.1	0.562248	0.807353	0.696408	834	223.333	610.667	241.583	110.417	0.395606	0.494403
PheIPT8	LOC_Os03g24240.1	0.42368	0.791456	0.535317	912	240.833	671.167	217.25	117.75	0.32369	0.488927
PheIPT9	LOC_Os03g24240.1	0.218837	0.50864	0.43024	936	241.417	694.583	131.833	89.1667	0.189802	0.369348
PheIPT11	LOC_Os03g24240.1	0.610843	0.922492	0.662167	801	215.25	585.75	244.75	114.25	0.41784	0.530778
PheIPT12	LOC_Os03g24240.1	0.267676	0.699218	0.382822	945	245	700	157.583	111.417	0.225119	0.454762
PheIPT13	LOC_Os03g24240.1	0.369589	0.686227	0.538582	798	210	588	171.583	94.4167	0.291808	0.449603
PheIPT14	LOC_Os03g24240.1	0.556689	0.997752	0.557944	714	185.333	528.667	207.75	102.25	0.39297	0.551709
PheIPT15	LOC_Os03g24240.1	0.476938	0.705043	0.676467	942	245.417	696.583	245.833	112.167	0.352913	0.457046
PheIPT1	LOC_Os03g24440.1	0.486754	0.735764	0.661562	927	244.417	682.583	244.417	114.583	0.358076	0.468803
PheIPT2	LOC_Os03g24440.1	0.911464	2.41786	0.376972	813	203.083	609.917	321.75	146.25	0.527531	0.720148
PheIPT3	LOC_Os03g24440.1	0.595354	0.727515	0.818339	870	228.333	641.667	263.667	106.333	0.410909	0.465693
PheIPT4	LOC_Os03g24440.1	0.598437	0.739363	0.809396	807	212.167	594.833	245.25	99.75	0.4123	0.470149
PheIPT5	LOC_Os03g24440.1	0.463122	0.731899	0.632767	927	243.75	683.25	236.083	113.917	0.34553	0.46735
PheIPT6	LOC_Os03g24440.1	0.525015	1.32187	0.397177	393	101	292	110.25	62.75	0.377568	0.621287
PheIPT7	LOC_Os03g24440.1	0.629892	0.751548	0.838127	888	238.417	649.583	276.833	113.167	0.426171	0.474659
PheIPT8	LOC_Os03g24440.1	0.465145	0.797083	0.583559	960	251.25	708.75	245.667	123.333	0.34662	0.490879
PheIPT9	LOC_Os03g24440.1	0.214686	0.504986	0.425131	930	239.917	690.083	128.833	88.1667	0.186692	0.367489
PheIPT11	LOC_Os03g24440.1	0.581717	0.892872	0.651511	792	208.833	583.167	236	109	0.404687	0.521947
PheIPT12	LOC_Os03g24440.1	0.234647	0.681087	0.344518	906	233.5	672.5	135.5	104.5	0.201487	0.447537
PheIPT13	LOC_Os03g24440.1	0.417933	0.821086	0.509	834	217.083	616.917	197.667	108.333	0.320411	0.49904
PheIPT14	LOC_Os03g24440.1	0.601737	1.12175	0.536427	756	197.333	558.667	231.167	114.833	0.413783	0.581926
PheIPT15	LOC_Os03g24440.1	0.441198	0.639664	0.689733	945	245.917	699.083	233.167	105.833	0.333532	0.430363
PheIPT1	LOC_Os03g59570.1	0.215217	0.686322	0.313581	1020	267.25	752.75	140.833	120.167	0.187092	0.449641
PheIPT2	LOC_Os03g59570.1	0.830277	2.32931	0.356447	900	224.5	675.5	339.167	160.833	0.502097	0.716407
PheIPT3	LOC_Os03g59570.1	0.581503	0.729412	0.797222	915	239.417	675.583	273.333	111.667	0.404589	0.466411
PheIPT4	LOC_Os03g59570.1	0.57114	0.750676	0.760834	828	214.333	613.667	245.333	101.667	0.399783	0.474339
PheIPT5	LOC_Os03g59570.1	0.207083	0.69051	0.299899	1023	269.583	753.417	136.333	121.667	0.180953	0.451314
PheIPT6	LOC_Os03g59570.1	0.603	1.58666	0.380043	459	117.5	341.5	141.5	77.5	0.414348	0.659574
PheIPT7	LOC_Os03g59570.1	0.54134	0.86519	0.625689	906	239.917	666.083	256.833	123.167	0.385587	0.513373
PheIPT8	LOC_Os03g59570.1	0.140266	0.417557	0.335922	1044	272.75	771.25	98.6667	87.3333	0.127931	0.320196
PheIPT9	LOC_Os03g59570.1	0.409202	0.752175	0.544026	891	225.667	665.333	209.833	107.167	0.315381	0.474889
PheIPT11	LOC_Os03g59570.1	0.5426	0.824528	0.658074	831	219.917	611.083	236	110	0.386199	0.500189
PheIPT12	LOC_Os03g59570.1	0.426525	0.877233	0.486216	909	230.917	678.083	220.583	119.417	0.325304	0.517142
PheIPT13	LOC_Os03g59570.1	0.14133	0.392676	0.359916	930	244.25	685.75	88.3333	74.6667	0.128813	0.305698
PheIPT14	LOC_Os03g59570.1	0.322544	0.634388	0.508434	786	204.583	581.417	152.417	87.5833	0.262147	0.428106
PheIPT15	LOC_Os03g59570.1	0.43573	0.681377	0.639484	957	245.167	711.833	235.25	109.75	0.330485	0.447655
PheIPT1	LOC_Os06g51350.1	0.835464	0.960757	0.869589	843	218.917	624.083	314.417	118.583	0.503806	0.541683
PheIPT2	LOC_Os06g51350.1	0.148537	1.01856	0.14583	1248	293.167	954.833	128.667	163.333	0.134753	0.557135
PheIPT3	LOC_Os06g51350.1	0.851007	1.07192	0.793909	783	204.25	578.75	294.5	116.5	0.508855	0.570379
PheIPT4	LOC_Os06g51350.1	0.792783	0.856811	0.925272	705	186.667	518.333	253.667	95.3333	0.489389	0.510714
PheIPT5	LOC_Os06g51350.1	0.86809	1.0754	0.807225	843	218.833	624.167	321	125	0.514286	0.571211
PheIPT6	LOC_Os06g51350.1	0.613888	2.35333	0.260859	384	97.3333	286.667	120.167	69.8333	0.419186	0.717466
PheIPT7	LOC_Os06g51350.1	0.828009	1.02255	0.809748	798	209.917	588.083	294.833	117.167	0.501346	0.558158
PheIPT8	LOC_Os06g51350.1	0.83824	0.974345	0.860311	918	237.583	680.417	343.417	129.583	0.504715	0.545423
PheIPT9	LOC_Os06g51350.1	0.742888	0.789701	0.94072	858	206.833	651.167	307	101	0.471461	0.488316
PheIPT10	LOC_Os06g51350.1	0.801814	4.68113	0.171286	1122	271.083	850.917	419.083	202.917	0.492508	0.74854
PheIPT11	LOC_Os06g51350.1	0.824673	1.08621	0.759217	714	188.083	525.917	263.083	107.917	0.500238	0.57377
PheIPT12	LOC_Os06g51350.1	0.863036	1.10434	0.781495	972	239.917	732.083	375.333	138.667	0.512692	0.577978
PheIPT13	LOC_Os06g51350.1	0.773667	0.967146	0.799949	720	188.917	531.083	256.333	102.667	0.482661	0.543449
PheIPT14	LOC_Os06g51350.1	0.738484	1.20194	0.614409	609	161.667	447.333	210.167	96.8333	0.469821	0.598969
PheIPT15	LOC_Os06g51350.1	0.705197	0.74288	0.949273	777	197.083	579.917	265.083	92.9167	0.457106	0.471459
PheIPT1	LOC_Os05g47840.1	0.554202	0.841272	0.658768	936	248.333	687.667	269.417	125.583	0.391784	0.505705
PheIPT2	LOC_Os05g47840.1	0.831106	3.94033	0.210923	891	223.167	667.833	335.5	166.5	0.502371	0.746079
PheIPT3	LOC_Os05g47840.1	0.128623	0.291888	0.44066	993	264	729	86.1667	63.8333	0.118198	0.241793
PheIPT4	LOC_Os05g47840.1	0.145149	0.325832	0.445471	909	242.167	666.833	88	64	0.131967	0.264281
PheIPT5	LOC_Os05g47840.1	0.516479	0.811591	0.636379	933	250.583	682.417	254.75	124.25	0.373306	0.495843
PheIPT6	LOC_Os05g47840.1	0.593066	1.36102	0.435751	402	106.583	295.417	121.083	66.9167	0.409873	0.627834
PheIPT7	LOC_Os05g47840.1	0.188633	0.602285	0.313195	999	268.5	730.5	121.833	111.167	0.166781	0.414029
PheIPT8	LOC_Os05g47840.1	0.520069	0.847763	0.61346	951	250.75	700.25	262.667	127.333	0.375104	0.50781
PheIPT9	LOC_Os05g47840.1	0.607131	0.635951	0.954682	906	232.833	673.167	280.167	99.8333	0.416192	0.428776
PheIPT11	LOC_Os05g47840.1	0.209673	0.610478	0.343456	924	247	677	123.833	103.167	0.182915	0.417679
PheIPT12	LOC_Os05g47840.1	0.631194	0.886815	0.711754	918	238.417	679.583	290	124	0.426732	0.520098
PheIPT13	LOC_Os05g47840.1	0.47133	0.694221	0.678933	840	224.167	615.833	215.5	101.5	0.349932	0.452788
PheIPT14	LOC_Os05g47840.1	0.58327	0.838869	0.695305	744	194.75	549.25	222.667	98.3333	0.405401	0.504921
PheIPT15	LOC_Os05g47840.1	0.563289	0.633207	0.889581	903	232.5	670.5	265.583	99.4167	0.396097	0.427599
PheIPT1	LOC_Os05g24660.1	0.400958	0.74356	0.53924	909	240.083	668.917	207.75	113.25	0.310577	0.471711
PheIPT2	LOC_Os05g24660.1	0.7659	2.59901	0.29469	867	210.583	656.417	315	153	0.479878	0.726553
PheIPT3	LOC_Os05g24660.1	0.581476	0.644585	0.902093	840	220.833	619.167	250.5	95.5	0.404576	0.432453
PheIPT4	LOC_Os05g24660.1	0.544739	0.601574	0.905523	789	206.667	582.333	225.5	85.5	0.387235	0.41371
PheIPT5	LOC_Os05g24660.1	0.418222	0.66398	0.629871	909	238.333	670.667	215	105	0.320577	0.440559
PheIPT6	LOC_Os05g24660.1	0.474197	1.15565	0.410329	339	87.6667	251.333	88.3333	51.6667	0.351459	0.589354
PheIPT7	LOC_Os05g24660.1	0.505824	0.770028	0.656891	864	230.25	633.75	233.167	110.833	0.367916	0.481361
PheIPT8	LOC_Os05g24660.1	0.420871	0.827981	0.50831	951	249.333	701.667	226	125	0.32209	0.501337
PheIPT9	LOC_Os05g24660.1	0.396985	0.679921	0.583869	969	247.167	721.833	222.5	110.5	0.308243	0.447067
PheIPT10	LOC_Os05g24660.1	0.579008	2.3386	0.247587	933	234.833	698.167	281.667	168.333	0.403438	0.71682
PheIPT11	LOC_Os05g24660.1	0.588232	0.906276	0.649065	804	213.25	590.75	240.833	112.167	0.407674	0.525987
PheIPT12	LOC_Os05g24660.1	0.363011	0.686533	0.528759	876	227.917	648.083	186.5	102.5	0.287772	0.449726
PheIPT13	LOC_Os05g24660.1	0.363294	0.690753	0.525939	810	212.667	597.333	172	96	0.287946	0.451411
PheIPT14	LOC_Os05g24660.1	0.452502	0.757051	0.597717	576	148.25	427.75	145.333	70.6667	0.339762	0.476672
PheIPT15	LOC_Os05g24660.1	0.220637	0.394897	0.558721	945	244.833	700.167	133.833	75.1667	0.191145	0.307012
PheLOG1	LOC_Os10g33900.1	0.121636	1.53279	0.0793561	612	146.667	465.333	52.25	95.75	0.112285	0.652841
PheLOG2	LOC_Os10g33900.1	0.225566	0.844231	0.267185	612	150	462	90	76	0.194805	0.506667
PheLOG3	LOC_Os10g33900.1	0.0536388	0.72047	0.0744498	546	130.667	415.333	21.5	60.5	0.0517657	0.46301
PheLOG4	LOC_Os10g33900.1	0.0152124	0.276171	0.0550832	612	147.167	464.833	7	34	0.0150592	0.231031
PheLOG6	LOC_Os10g33900.1	0.231171	1.87179	0.123503	603	147.25	455.75	90.6667	101.333	0.198939	0.688172
PheLOG7	LOC_Os10g33900.1	0.293095	1.94289	0.150855	612	149.667	462.333	112.167	103.833	0.24261	0.693764
PheLOG8	LOC_Os10g33900.1	0.0240985	0.324191	0.0743341	612	148.167	463.833	11	39	0.0237154	0.263217
PheLOG9	LOC_Os10g33900.1	0.227841	1.59872	0.142515	603	147.5	455.5	89.5	97.5	0.196487	0.661017
PheLOG10	LOC_Os10g33900.1	0.209035	1.30723	0.159907	603	146.667	456.333	83.25	90.75	0.182432	0.61875
PheLOG11	LOC_Os10g33900.1	0.27366	2.40189	0.113935	612	148.25	463.75	106.333	106.667	0.22929	0.719505
PheLOG12	LOC_Os10g33900.1	0.28559	0.917951	0.311117	552	140.083	411.917	97.8333	74.1667	0.237508	0.529447
PheLOG13	LOC_Os10g33900.1	0.0765644	0.669452	0.114369	612	147.167	464.833	33.8333	65.1667	0.0727859	0.442809
PheLOG14	LOC_Os10g33900.1	0.199841	1.46456	0.136452	600	146.833	453.167	79.5	94.5	0.175432	0.643587
PheLOG15	LOC_Os10g33900.1	0.11618	1.59686	0.0727557	612	146.667	465.333	50.0833	96.9167	0.107629	0.660795
PheLOG16	LOC_Os10g33900.1	0.221976	0.830671	0.267225	612	149.667	462.333	88.8333	75.1667	0.192141	0.502227
PheLOG17	LOC_Os10g33900.1	0.0978128	0.813685	0.12021	603	145	458	42	72	0.0917031	0.496552
PheLOG18	LOC_Os10g33900.1	0.211148	1.02755	0.205486	612	152.833	459.167	84.5	85.5	0.184029	0.559433
PheLOG19	LOC_Os10g33900.1	0.121402	1.3125	0.0924966	612	146.583	465.417	52.1667	90.8333	0.112086	0.61967
PheLOG1	LOC_Os04g43840.1	0.105309	0.776071	0.135695	741	174.417	566.583	55.6667	84.3333	0.0982497	0.483516
PheLOG2	LOC_Os04g43840.1	0.246611	1.5927	0.154839	663	161.417	501.583	105.417	106.583	0.210168	0.660299
PheLOG3	LOC_Os04g43840.1	0.104053	1.49186	0.0697472	546	132.583	413.417	40.1667	85.8333	0.0971578	0.647392
PheLOG4	LOC_Os04g43840.1	0.111997	1.11816	0.100162	612	147.417	464.583	48.3333	85.6667	0.104036	0.581119
PheLOG6	LOC_Os04g43840.1	0.272651	2.29377	0.118866	702	169.75	532.25	121.667	121.333	0.228589	0.714777
PheLOG8	LOC_Os04g43840.1	0.112258	1.1308	0.0992726	612	148.417	463.583	48.3333	86.6667	0.10426	0.583942
PheLOG9	LOC_Os04g43840.1	0.280335	1.81655	0.154323	708	172.167	535.833	125.333	117.667	0.233904	0.683446
PheLOG10	LOC_Os04g43840.1	0.268915	2.97512	0.0903879	657	159.917	497.083	112.333	117.667	0.225985	0.7358
PheLOG12	LOC_Os04g43840.1	0.269767	1.37958	0.195543	588	150.333	437.667	99.1667	94.8333	0.22658	0.63082
PheLOG13	LOC_Os04g43840.1	0.153969	1.02392	0.150372	612	147.417	464.583	64.6667	82.3333	0.139193	0.558508
PheLOG14	LOC_Os04g43840.1	0.258578	2.72548	0.0948746	657	160.917	496.083	108.5	117.5	0.218713	0.730192
PheLOG15	LOC_Os04g43840.1	0.0978862	0.799809	0.122387	738	173.167	564.833	51.8333	85.1667	0.0917675	0.491819
PheLOG16	LOC_Os04g43840.1	0.288295	1.67969	0.171636	699	168.75	530.25	126.917	113.083	0.239353	0.670123
PheLOG17	LOC_Os04g43840.1	0.171476	1.34597	0.1274	603	145.25	457.75	70.1667	90.8333	0.153286	0.625359
PheLOG18	LOC_Os04g43840.1	0.210425	1.43052	0.147096	654	162.583	491.417	90.1667	103.833	0.183483	0.638647
PheLOG19	LOC_Os04g43840.1	0.0739011	0.398456	0.185469	738	172	566	39.8333	53.1667	0.0703769	0.309109
PheLOG2	LOC_Os01g40630.1	0.281289	1.47412	0.190818	660	166.167	493.833	115.833	107.167	0.23456	0.644935
PheLOG3	LOC_Os01g40630.1	0.193947	1.37298	0.14126	549	135.5	413.5	70.6667	85.3333	0.170899	0.629766
PheLOG4	LOC_Os01g40630.1	0.184821	1.38745	0.133209	582	144.5	437.5	71.6667	91.3333	0.16381	0.632065
PheLOG6	LOC_Os01g40630.1	0.0989739	0.969941	0.102041	723	183.75	539.25	50	100	0.0927214	0.544218
PheLOG8	LOC_Os01g40630.1	0.18677	1.42638	0.13094	582	145.5	436.5	72.1667	92.8333	0.16533	0.63803
PheLOG9	LOC_Os01g40630.1	0.101181	0.773941	0.130735	726	183.667	542.333	51.3333	88.6667	0.0946527	0.482759
PheLOG10	LOC_Os01g40630.1	0.032263	0.602621	0.0535378	717	178.667	538.333	17	74	0.0315789	0.414179
PheLOG11	LOC_Os01g40630.1	0.343493	2.87396	0.119519	648	160.25	487.75	134.417	117.583	0.275585	0.733749
PheLOG12	LOC_Os01g40630.1	0.313395	1.12706	0.278064	600	156.917	443.083	113.5	91.5	0.256159	0.583112
PheLOG13	LOC_Os01g40630.1	0.234016	1.70774	0.137032	603	147.833	455.167	91.5	99.5	0.201025	0.673055
PheLOG14	LOC_Os01g40630.1	0.0362435	0.559794	0.0647445	717	180	537	19	71	0.0353818	0.394444
PheLOG16	LOC_Os01g40630.1	0.292813	1.58987	0.184174	681	169.833	511.167	123.917	112.083	0.242419	0.659961
PheLOG17	LOC_Os01g40630.1	0.241797	1.4447	0.167368	594	145.667	448.333	92.6667	93.3333	0.206691	0.640732
PheLOG18	LOC_Os01g40630.1	0.269135	1.27334	0.211362	672	170.833	501.167	113.333	104.667	0.226139	0.612683
PheLOG19	LOC_Os01g40630.1	0.262488	1.96971	0.133263	687	166.25	520.75	115.333	115.667	0.221475	0.695739
PheLOG1	LOC_Os01g51210.1	0.286188	2.96382	0.0965605	669	160.417	508.583	121	118	0.237916	0.735584
PheLOG2	LOC_Os01g51210.1	0.353909	2.15536	0.164199	666	164.75	501.25	141.417	116.583	0.282128	0.707638
PheLOG4	LOC_Os01g51210.1	0.272249	1.8072	0.150647	612	148.083	463.917	105.917	101.083	0.22831	0.682611
PheLOG5	LOC_Os01g51210.1	0.133446	0.69144	0.192997	624	150.917	473.083	57.8333	68.1667	0.122248	0.451684
PheLOG6	LOC_Os01g51210.1	0.343986	1.72209	0.199749	660	162.833	497.167	137.167	109.833	0.275897	0.674514
PheLOG7	LOC_Os01g51210.1	0.111676	0.61246	0.18234	648	158.083	489.917	50.8333	66.1667	0.103759	0.418556
PheLOG8	LOC_Os01g51210.1	0.268825	1.94182	0.13844	612	149.083	462.917	104.583	103.417	0.225923	0.693684
PheLOG9	LOC_Os01g51210.1	0.33153	1.36125	0.243549	654	163.25	490.75	131.5	102.5	0.267957	0.627871
PheLOG10	LOC_Os01g51210.1	0.324618	2.44525	0.132755	657	161.417	495.583	130.583	116.417	0.263494	0.721218
PheLOG11	LOC_Os01g51210.1	0.063624	0.357519	0.177959	660	160	500	30.5	45.5	0.061	0.284375
PheLOG12	LOC_Os01g51210.1	0.360294	2.41082	0.149449	588	149.333	438.667	125.5	107.5	0.286094	0.719866
PheLOG13	LOC_Os01g51210.1	0.294303	2.29693	0.128129	615	149.083	465.917	113.417	106.583	0.243427	0.714925
PheLOG14	LOC_Os01g51210.1	0.304795	2.40652	0.126654	657	162.917	494.083	123.75	117.25	0.250464	0.719693
PheLOG15	LOC_Os01g51210.1	0.270642	2.90537	0.0931524	666	159.083	506.917	115.167	116.833	0.227191	0.734416
PheLOG16	LOC_Os01g51210.1	0.383698	2.0581	0.186433	669	164.583	504.417	151.5	115.5	0.300347	0.701772
PheLOG18	LOC_Os01g51210.1	0.32073	2.14281	0.149677	657	164.917	492.083	128.417	116.583	0.260965	0.706923
PheLOG2	LOC_Os03g39010.1	0.809818	1.81457	0.446287	618	153.917	464.083	229.833	105.167	0.495242	0.68327
PheLOG3	LOC_Os03g39010.1	0.743548	1.95809	0.379731	501	124	377	177.833	86.1667	0.471706	0.694892
PheLOG4	LOC_Os03g39010.1	0.803664	1.771	0.453791	558	138.75	419.25	206.75	94.25	0.493143	0.679279
PheLOG5	LOC_Os03g39010.1	0.783639	2.41972	0.323855	594	150.417	443.583	215.667	108.333	0.486192	0.720222
PheLOG6	LOC_Os03g39010.1	0.797854	2.08101	0.383397	732	186.167	545.833	268.083	130.917	0.491145	0.703223
PheLOG7	LOC_Os03g39010.1	0.674543	2.1062	0.320266	534	136.333	397.667	176.917	96.0833	0.444887	0.704768
PheLOG8	LOC_Os03g39010.1	0.769432	1.98143	0.388321	552	136.5	415.5	199.917	95.0833	0.481147	0.696581
PheLOG9	LOC_Os03g39010.1	0.771403	1.86162	0.414373	705	181.5	523.5	252.25	124.75	0.481853	0.687328
PheLOG10	LOC_Os03g39010.1	0.756821	1.59376	0.474865	639	160.25	478.75	228.167	105.833	0.476588	0.660426
PheLOG11	LOC_Os03g39010.1	0.829865	1.64792	0.503584	684	174	510	256	116	0.501961	0.666667
PheLOG12	LOC_Os03g39010.1	0.94659	2.28681	0.413934	573	146.5	426.5	229.333	104.667	0.53771	0.714448
PheLOG13	LOC_Os03g39010.1	0.69553	2.17423	0.319897	552	136.167	415.833	188.5	96.5	0.453307	0.70869
PheLOG14	LOC_Os03g39010.1	0.71224	2.1041	0.3385	627	158	469	215.667	111.333	0.459844	0.704641
PheLOG16	LOC_Os03g39010.1	0.73937	1.52623	0.484442	627	155.167	471.833	221.833	101.167	0.470152	0.651987
PheLOG17	LOC_Os03g39010.1	0.743891	2.10935	0.352663	555	137.833	417.167	196.833	97.1667	0.471834	0.704958
PheLOG18	LOC_Os03g39010.1	0.762081	2.27242	0.335362	531	135.667	395.333	189.167	96.8333	0.478499	0.713759
PheLOG1	LOC_Os03g64070.1	0.315955	2.16634	0.145847	705	173.667	531.333	137	123	0.257842	0.708253
PheLOG2	LOC_Os03g64070.1	0.270816	1.01652	0.266416	651	167.083	483.917	110	93	0.227312	0.556608
PheLOG3	LOC_Os03g64070.1	0.197919	1.14186	0.17333	549	139.417	409.583	71.25	81.75	0.173957	0.586372
PheLOG4	LOC_Os03g64070.1	0.216081	0.988003	0.218705	612	155.25	456.75	85.75	85.25	0.187739	0.549114
PheLOG6	LOC_Os03g64070.1	0.377273	1.91403	0.197109	705	179.667	525.333	155.75	124.25	0.296478	0.691558
PheLOG7	LOC_Os03g64070.1	0.369466	2.23506	0.165304	633	160.25	472.75	137.917	114.083	0.291733	0.711908
PheLOG8	LOC_Os03g64070.1	0.209344	1.11674	0.187459	612	156.25	455.75	83.25	90.75	0.182666	0.5808
PheLOG9	LOC_Os03g64070.1	0.339878	1.90213	0.178683	684	175.083	508.917	139.083	120.917	0.273293	0.690624
PheLOG10	LOC_Os03g64070.1	0.352589	1.75279	0.201158	708	176.25	531.75	149.583	119.417	0.281304	0.677541
PheLOG12	LOC_Os03g64070.1	0.239298	0.580829	0.411994	600	155.833	444.167	91	63	0.204878	0.404278
PheLOG13	LOC_Os03g64070.1	0.241778	1.22769	0.196937	615	155.75	459.25	94.9167	94.0833	0.206678	0.604066
PheLOG14	LOC_Os03g64070.1	0.346344	1.57175	0.220355	708	177.75	530.25	147.083	116.917	0.277385	0.657759
PheLOG15	LOC_Os03g64070.1	0.282415	3.6509	0.0773549	669	166.167	502.833	118.333	123.667	0.235333	0.744233
PheLOG16	LOC_Os03g64070.1	0.311568	1.03443	0.301199	702	176.417	525.583	134	99	0.254955	0.561171
PheLOG17	LOC_Os03g64070.1	0.251967	1.34585	0.187218	606	153.917	452.083	96.75	96.25	0.214009	0.625338
PheLOG18	LOC_Os03g64070.1	0.178067	0.560853	0.317493	687	178.083	508.917	80.6667	70.3333	0.158507	0.394946
PheLOG19	LOC_Os03g64070.1	0.302661	1.73737	0.174207	690	169	521	129.75	114.25	0.24904	0.676036
PheLOG1	LOC_Os03g49050.1	0.391855	4.69181	0.0835188	711	173.667	537.333	164	130	0.305211	0.74856
PheLOG2	LOC_Os03g49050.1	0.375211	0.854359	0.439173	657	167.833	489.167	144.417	85.5833	0.29523	0.50993
PheLOG3	LOC_Os03g49050.1	0.287211	1.47121	0.195221	549	135.5	413.5	98.6667	87.3333	0.238613	0.644526
PheLOG4	LOC_Os03g49050.1	0.313526	1.21212	0.25866	603	149.333	453.667	116.25	89.75	0.256245	0.601004
PheLOG5	LOC_Os03g49050.1	0.331893	2.12233	0.156381	639	161.417	477.583	128.083	113.917	0.268191	0.705731
PheLOG6	LOC_Os03g49050.1	0.413883	3.0469	0.135837	681	172.75	508.25	161.667	127.333	0.318085	0.737096
PheLOG7	LOC_Os03g49050.1	0.296924	1.98278	0.149751	615	155.5	459.5	112.667	108.333	0.245194	0.696677
PheLOG8	LOC_Os03g49050.1	0.306034	1.31607	0.232537	603	150.333	452.667	113.75	93.25	0.251289	0.620288
PheLOG9	LOC_Os03g49050.1	0.407307	2.1817	0.186692	681	172.167	508.833	159.917	122.083	0.314281	0.7091
PheLOG10	LOC_Os03g49050.1	0.373059	2.28339	0.163379	675	170.333	504.667	148.333	121.667	0.293923	0.714286
PheLOG11	LOC_Os03g49050.1	0.349388	1.69184	0.206513	654	164.083	489.917	136.833	110.167	0.279299	0.671407
PheLOG12	LOC_Os03g49050.1	0.367698	0.893358	0.411591	594	152.75	441.25	128.25	79.75	0.290652	0.522095
PheLOG13	LOC_Os03g49050.1	0.412224	1.26525	0.325805	681	166.75	514.25	163.083	101.917	0.317129	0.611194
PheLOG14	LOC_Os03g49050.1	0.375606	2.40882	0.15593	675	171	504	148.917	123.083	0.29547	0.719786
PheLOG16	LOC_Os03g49050.1	0.350215	0.85957	0.407431	660	165.333	494.667	138.417	84.5833	0.279818	0.511593
PheLOG17	LOC_Os03g49050.1	0.374443	1.60602	0.23315	606	150.833	455.167	134.167	99.8333	0.294764	0.661878
PheLOG18	LOC_Os03g49050.1	0.386348	1.07486	0.359439	681	172.333	508.667	153.583	98.4167	0.301933	0.571083
PheLOG1	LOC_Os03g01880.1	0.180534	1.54995	0.116477	633	150.5	482.5	77.4167	98.5833	0.160449	0.655039
PheLOG2	LOC_Os03g01880.1	0.277479	1.25212	0.221608	633	154.417	478.583	111	94	0.231935	0.608743
PheLOG3	LOC_Os03g01880.1	0.0432307	0.4058	0.106532	549	132.417	416.583	17.5	41.5	0.0420084	0.313405
PheLOG4	LOC_Os03g01880.1	0.0677279	0.777527	0.0871067	612	148.75	463.25	30	72	0.0647598	0.484034
PheLOG5	LOC_Os03g01880.1	0.31764	2.60904	0.121746	612	148.583	463.417	120	108	0.258946	0.726865
PheLOG6	LOC_Os03g01880.1	0.273164	1.60043	0.170681	624	153	471	107.833	101.167	0.228946	0.66122
PheLOG7	LOC_Os03g01880.1	0.318018	2.12004	0.150006	627	153.417	473.583	122.75	108.25	0.259194	0.705595
PheLOG8	LOC_Os03g01880.1	0.0774146	0.787307	0.0983284	612	149.75	462.25	34	73	0.0735533	0.487479
PheLOG9	LOC_Os03g01880.1	0.26271	1.61911	0.162256	624	153.25	470.75	104.333	101.667	0.221632	0.663404
PheLOG10	LOC_Os03g01880.1	0.239855	1.84366	0.130097	621	150.917	470.083	96.5	103.5	0.205283	0.685809
PheLOG11	LOC_Os03g01880.1	0.318029	1.74737	0.182005	633	153	480	124.417	103.583	0.259201	0.677015
PheLOG12	LOC_Os03g01880.1	0.322585	0.991102	0.325482	573	145.167	427.833	112.167	79.8333	0.262174	0.549943
PheLOG13	LOC_Os03g01880.1	0.052253	0.449253	0.116311	615	149.417	465.583	23.5	50.5	0.0504743	0.337981
PheLOG14	LOC_Os03g01880.1	0.234507	1.66795	0.140596	621	151.75	469.25	94.5	101.5	0.201385	0.668863
PheLOG15	LOC_Os03g01880.1	0.177361	1.62337	0.109255	633	150.25	482.75	76.25	99.75	0.157949	0.663894
PheLOG16	LOC_Os03g01880.1	0.255558	1.29342	0.197584	624	152.25	471.75	102.167	93.8333	0.21657	0.616311
PheLOG17	LOC_Os03g01880.1	0.0768286	0.445951	0.17228	606	147.25	458.75	33.5	49.5	0.0730245	0.336163
PheLOG18	LOC_Os03g01880.1	0.235255	0.992205	0.237103	633	158.417	474.583	95.8333	87.1667	0.201932	0.550237
PheLOG19	LOC_Os03g01880.1	0.167519	1.33184	0.125781	633	150.083	482.917	72.5	93.5	0.150129	0.622987
PheLOG1	LOC_Os02g41770.1	0.0385878	0.313854	0.122948	726	167.667	558.333	21	43	0.0376119	0.256461
PheLOG2	LOC_Os02g41770.1	0.252487	3.13602	0.0805119	663	160	503	107.833	118.167	0.21438	0.738542
PheLOG3	LOC_Os02g41770.1	0.121143	1.75364	0.0690811	549	131.833	417.167	46.6667	89.3333	0.111866	0.677623
PheLOG4	LOC_Os02g41770.1	0.11291	1.44299	0.0782472	612	145.333	466.667	48.9167	93.0833	0.104821	0.640482
PheLOG7	LOC_Os02g41770.1	0.284054	1.88441	0.150739	642	152.833	489.167	115.667	105.333	0.236457	0.689204
PheLOG8	LOC_Os02g41770.1	0.116926	1.48433	0.078774	612	146.333	465.667	50.4167	94.5833	0.108268	0.646355
PheLOG11	LOC_Os02g41770.1	0.276825	4.6818	0.059128	660	157.083	502.917	116.417	117.583	0.231483	0.748541
PheLOG12	LOC_Os02g41770.1	0.259074	2.83997	0.091224	588	148.25	439.75	96.3333	108.667	0.219064	0.732996
PheLOG13	LOC_Os02g41770.1	0.162691	1.24346	0.130838	615	145.5	469.5	68.6667	88.3333	0.146255	0.607102
PheLOG15	LOC_Os02g41770.1	0.0274714	0.315607	0.0870431	723	166.917	556.083	15	43	0.0269744	0.257614
PheLOG16	LOC_Os02g41770.1	0.258061	3.02004	0.0854493	678	162	516	112.667	119.333	0.218346	0.736626
PheLOG17	LOC_Os02g41770.1	0.17912	1.7523	0.10222	606	143.667	462.333	73.6667	97.3333	0.159337	0.677494
PheLOG18	LOC_Os02g41770.1	0.211633	2.47035	0.0856692	663	163.167	499.833	92.1667	117.833	0.184395	0.722165
PheLOG19	LOC_Os02g41770.1	0.0811214	0.605679	0.133935	720	167.25	552.75	42.5	69.5	0.0768883	0.415546
PheLOG1	LOC_Os09g37540.1	0.252902	3.31577	0.0762724	609	152.5	456.5	98	113	0.214677	0.740984
PheLOG2	LOC_Os09g37540.1	0.144547	0.468899	0.308269	600	152.5	447.5	58.8333	53.1667	0.131471	0.348634
PheLOG3	LOC_Os09g37540.1	0.230735	1.01614	0.227071	546	135.667	410.333	81.5	75.5	0.198619	0.556511
PheLOG4	LOC_Os09g37540.1	0.22551	0.818653	0.275465	561	140.833	420.167	81.8333	70.1667	0.194764	0.498225
PheLOG6	LOC_Os09g37540.1	0.361902	1.94935	0.185653	678	175.25	502.75	144.333	121.667	0.287088	0.694246
PheLOG7	LOC_Os09g37540.1	0.306575	1.89245	0.161999	576	146.167	429.833	108.167	100.833	0.251648	0.689852
PheLOG8	LOC_Os09g37540.1	0.216524	0.896059	0.24164	561	141.833	419.167	78.8333	74.1667	0.188072	0.522914
PheLOG9	LOC_Os09g37540.1	0.341186	2.04712	0.166666	672	172.833	499.167	136.833	121.167	0.274124	0.701061
PheLOG10	LOC_Os09g37540.1	0.273444	1.53621	0.177999	606	153.583	452.417	103.667	100.333	0.22914	0.653283
PheLOG12	LOC_Os09g37540.1	0.373814	0.873978	0.427716	600	155	445	131	80	0.294382	0.516129
PheLOG13	LOC_Os09g37540.1	0.247138	0.99488	0.24841	561	140.667	420.333	88.5	77.5	0.210547	0.550948
PheLOG14	LOC_Os09g37540.1	0.303766	1.69624	0.179082	630	160.25	469.75	117.333	107.667	0.249778	0.671867
PheLOG16	LOC_Os09g37540.1	0.127632	0.451829	0.282479	600	151.25	448.75	52.6667	51.3333	0.117363	0.339394
PheLOG17	LOC_Os09g37540.1	0.259999	1.02446	0.253791	552	137.833	414.167	91	77	0.219718	0.558646
PheLOG18	LOC_Os09g37540.1	0.252052	0.843784	0.298716	594	153.333	440.667	94.3333	77.6667	0.21407	0.506522
PheLOG19	LOC_Os09g37540.1	0.246684	2.15422	0.114512	609	150.75	458.25	96.3333	106.667	0.21022	0.707573
PheLOG1	LOC_Os05g46360.1	0.322377	3.02772	0.106475	669	163.667	505.333	132.417	120.583	0.262038	0.736762
PheLOG2	LOC_Os05g46360.1	0.373749	1.79348	0.208393	669	168.167	500.833	147.417	114.583	0.294343	0.681368
PheLOG3	LOC_Os05g46360.1	0.2816	1.24588	0.226025	549	134.417	414.583	97.3333	81.6667	0.234774	0.607564
PheLOG4	LOC_Os05g46360.1	0.295823	1.44106	0.205282	612	150.083	461.917	112.917	96.0833	0.244452	0.6402
PheLOG5	LOC_Os05g46360.1	0.115164	0.580087	0.198529	648	160.917	487.083	52	65	0.106758	0.403936
PheLOG6	LOC_Os05g46360.1	0.347631	1.58326	0.219566	621	155.5	465.5	129.5	102.5	0.278195	0.659164
PheLOG7	LOC_Os05g46360.1	0.0441613	0.432212	0.102175	651	161.333	489.667	21	53	0.0428863	0.328512
PheLOG8	LOC_Os05g46360.1	0.293395	1.5052	0.194921	612	151.083	460.917	111.917	98.0833	0.242813	0.6492
PheLOG9	LOC_Os05g46360.1	0.36199	1.39491	0.259507	648	164.5	483.5	138.833	104.167	0.287142	0.633232
PheLOG10	LOC_Os05g46360.1	0.348772	1.76656	0.19743	624	154.917	469.083	130.833	105.167	0.278913	0.67886
PheLOG11	LOC_Os05g46360.1	0.111503	0.749187	0.148832	660	163.75	496.25	51.4167	77.5833	0.10361	0.473791
PheLOG12	LOC_Os05g46360.1	0.387697	1.60575	0.241443	582	149.833	432.167	130.833	99.1667	0.302738	0.661846
PheLOG13	LOC_Os05g46360.1	0.322994	1.29847	0.248749	615	151.083	463.917	121.75	93.25	0.262439	0.617209
PheLOG14	LOC_Os05g46360.1	0.360383	2.01158	0.179155	657	164.833	492.167	140.833	115.167	0.28615	0.698686
PheLOG16	LOC_Os05g46360.1	0.349638	1.84808	0.18919	663	166.5	496.5	138.75	114.25	0.279456	0.686186
PheLOG17	LOC_Os05g46360.1	0.349448	1.39966	0.249666	606	148.667	457.333	127.75	94.25	0.279337	0.633969
PheLOG18	LOC_Os05g46360.1	0.352285	1.67807	0.209934	666	169.167	496.833	139.667	113.333	0.281114	0.669951
PheLOG19	LOC_Os05g46360.1	0.320561	3.66674	0.0874241	669	162.333	506.667	132.167	120.833	0.260855	0.744353
PheLOG2	LOC_Os05g51390.1	0.263709	1.50583	0.175126	654	163	491	109.167	105.833	0.222335	0.649284
PheLOG3	LOC_Os05g51390.1	0.192771	1.44509	0.133397	549	135.25	413.75	70.3333	86.6667	0.16999	0.640789
PheLOG4	LOC_Os05g51390.1	0.226211	1.5798	0.143189	603	147.25	455.75	89	97	0.195283	0.658744
PheLOG5	LOC_Os05g51390.1	0.374703	2.26372	0.165525	657	163.083	493.917	145.667	116.333	0.294922	0.713337
PheLOG6	LOC_Os05g51390.1	0.0832824	0.376493	0.221205	765	192	573	45.1667	56.8333	0.0788249	0.296007
PheLOG7	LOC_Os05g51390.1	0.332106	1.49034	0.222839	630	158.25	471.75	126.583	102.417	0.268327	0.647183
PheLOG8	LOC_Os05g51390.1	0.225305	1.51817	0.148406	603	148.25	454.75	88.5	96.5	0.194612	0.650927
PheLOG9	LOC_Os05g51390.1	0.0548258	0.413399	0.132622	762	191.417	570.583	30.1667	60.8333	0.0528699	0.317806
PheLOG10	LOC_Os05g51390.1	0.0890655	0.829032	0.107433	699	173.083	525.917	44.1667	86.8333	0.0839804	0.501685
PheLOG11	LOC_Os05g51390.1	0.322121	1.66088	0.193946	633	155.667	477.333	125	104	0.261872	0.668094
PheLOG12	LOC_Os05g51390.1	0.345584	1.39417	0.247877	600	154	446	123.5	97.5	0.276906	0.633117
PheLOG13	LOC_Os05g51390.1	0.247509	1.62795	0.152037	606	148.25	457.75	96.5	98.5	0.210814	0.664418
PheLOG14	LOC_Os05g51390.1	0.0913946	0.694373	0.131622	699	174.083	524.917	45.1667	78.8333	0.0860454	0.452848
PheLOG16	LOC_Os05g51390.1	0.283526	1.77124	0.160072	669	167.083	501.917	118.5	113.5	0.236095	0.679302
PheLOG17	LOC_Os05g51390.1	0.25872	1.58555	0.163173	597	146.083	450.917	98.6667	96.3333	0.218814	0.659441
PheLOG18	LOC_Os05g51390.1	0.28691	1.22084	0.235011	678	171.167	506.833	120.833	103.167	0.238408	0.602726
PheLOG19	LOC_Os05g51390.1	0.254725	2.15376	0.11827	666	159	507	109.5	112.5	0.215976	0.707547
PheAHK4	LOC_Os07g09890.1	0.374889	1.87835	0.199584	1497	374.25	1122.75	331.25	257.75	0.295035	0.688711
PheAHK5	LOC_Os07g09890.1	0.464467	1.93435	0.240115	1260	307.667	952.333	329.75	213.25	0.346255	0.69312
PheAHK7	LOC_Os07g09890.1	0.939061	1.76457	0.532175	264	60.1667	203.833	109.167	40.8333	0.535568	0.67867
PheAHK8	LOC_Os07g09890.1	0.374169	2.17991	0.171644	1497	374	1123	330.833	265.167	0.294598	0.709002
PheAHK9	LOC_Os07g09890.1	0.397135	2.30615	0.172207	1389	345.75	1043.25	321.667	247.333	0.308331	0.715353
PheAHK10	LOC_Os07g09890.1	0.418651	2.09421	0.199908	1395	340.417	1054.58	338.333	239.667	0.320822	0.704039
PheAHK11	LOC_Os07g09890.1	0.352931	1.8547	0.19029	1311	318.167	992.833	279.5	218.5	0.281518	0.686747
PheAHK12	LOC_Os07g09890.1	0.427201	1.73672	0.245982	1293	319.417	973.583	317.083	215.917	0.325687	0.675972
PheAHK14	LOC_Os07g09890.1	0.871196	2.26207	0.385133	639	150.25	488.75	251.833	107.167	0.51526	0.713256
PheAHK15	LOC_Os07g09890.1	0.431047	1.51484	0.284549	1419	358.833	1060.17	347.583	233.417	0.327857	0.650488
PheAHK16	LOC_Os07g09890.1	0.337446	2.0913	0.161357	1302	315.167	986.833	268.167	221.833	0.271745	0.70386
PheAHK17	LOC_Os07g09890.1	0.395171	3.65065	0.108247	717	173.333	543.667	167	129	0.307174	0.744231
PheAHK22	LOC_Os07g09890.1	0.0951065	0.526747	0.180554	1473	364.667	1108.33	99	138	0.0893233	0.378428
PheAHK9	LOC_Os07g26540.1	0.200997	0.830376	0.242056	1374	352.167	1021.83	180.167	176.833	0.176317	0.50213
PheAHK14	LOC_Os07g26540.1	0.812037	2.96832	0.273568	597	149.75	447.25	221.833	110.167	0.495994	0.735671
PheAHK15	LOC_Os07g26540.1	0.428455	2.87148	0.14921	1425	368	1057	345	270	0.326395	0.733696
PheAHK18	LOC_Os07g26540.1	1.01346	1.46124	0.693564	804	207.583	596.417	331.5	133.5	0.555819	0.643115
PheAHK19	LOC_Os07g26540.1	0.183536	0.881296	0.208257	399	104.167	294.833	48	54	0.162804	0.5184
PheAHK20	LOC_Os07g26540.1	0.784597	1.53242	0.511997	579	152.167	426.833	207.667	99.3333	0.486529	0.652793
PheAHK22	LOC_Os07g26540.1	0.399096	3.13354	0.127363	1437	364.25	1072.75	332	269	0.309485	0.738504
PheAHK3	LOC_Os01g52450.1	0.846411	2.42946	0.348394	567	137.5	429.5	217.917	99.0833	0.507373	0.720606
PheAHK4	LOC_Os01g52450.1	0.292485	1.17507	0.24891	1491	366.917	1124.08	272.25	217.75	0.242197	0.593459
PheAHK5	LOC_Os01g52450.1	0.444892	2.16323	0.205661	1254	301.167	952.833	319.75	213.25	0.335578	0.70808
PheAHK8	LOC_Os01g52450.1	0.297017	1.2105	0.245368	1491	366.667	1124.33	275.75	220.25	0.245256	0.600682
PheAHK10	LOC_Os01g52450.1	0.32403	2.09458	0.1547	1401	336.5	1064.5	280.083	236.917	0.263113	0.704061
PheAHK11	LOC_Os01g52450.1	0.271836	1.22241	0.222377	1314	313	1001	228.25	188.75	0.228022	0.603035
PheAHK12	LOC_Os01g52450.1	0.428109	1.95613	0.218855	1290	312.583	977.417	318.833	217.167	0.3262	0.694748
PheAHK13	LOC_Os01g52450.1	0.577135	2.91809	0.197778	438	107.417	330.583	133.083	78.9167	0.402571	0.734678
PheAHK15	LOC_Os01g52450.1	0.433572	1.4959	0.289839	1449	360.5	1088.5	358.417	233.583	0.329276	0.647943
PheAHK16	LOC_Os01g52450.1	0.269798	1.31083	0.205822	1305	311.333	993.667	225.167	192.833	0.226602	0.619379
PheAHK20	LOC_Os01g52450.1	0.800314	3.43854	0.232748	429	111.583	317.417	156.167	82.8333	0.491993	0.742345
PheAHK22	LOC_Os01g52450.1	0.408671	1.79714	0.227401	1464	356.583	1107.42	348.917	243.083	0.315073	0.681701
PheAHK1	LOC_Os01g09460.1	0.489534	1.10055	0.444808	1158	278.833	879.167	316.083	160.917	0.359526	0.577107
PheAHK2	LOC_Os01g09460.1	0.935092	2.3592	0.396359	615	149.083	465.917	249	107	0.53443	0.717719
PheAHK3	LOC_Os01g09460.1	0.919019	2.25355	0.40781	603	139.583	463.417	245.5	99.5	0.529761	0.712836
PheAHK4	LOC_Os01g09460.1	0.289893	1.59666	0.181562	1374	334.583	1039.42	249.917	221.083	0.240439	0.660772
PheAHK8	LOC_Os01g09460.1	0.29597	1.76428	0.167757	1374	334	1040	254.333	226.667	0.244551	0.678643
PheAHK9	LOC_Os01g09460.1	0.167423	1.18344	0.141472	1374	336.583	1037.42	155.667	200.333	0.150052	0.595197
PheAHK10	LOC_Os01g09460.1	0.0807425	0.467432	0.172736	1374	331.083	1042.92	79.8333	115.167	0.0765481	0.347848
PheAHK11	LOC_Os01g09460.1	0.275841	2.02821	0.136002	1284	308.417	975.583	225.167	215.833	0.230802	0.699811
PheAHK13	LOC_Os01g09460.1	0.591483	2.49162	0.23739	393	96.25	296.75	121.417	69.5833	0.409155	0.722944
PheAHK14	LOC_Os01g09460.1	0.914855	2.29644	0.39838	588	135.333	452.667	239.25	96.75	0.528535	0.714901
PheAHK16	LOC_Os01g09460.1	0.273695	2.3057	0.118704	1281	307.083	973.917	223.333	219.667	0.229315	0.715332
PheAHK17	LOC_Os01g09460.1	0.0996098	0.543684	0.183213	720	173.25	546.75	51	67	0.0932785	0.386724
PheAHK19	LOC_Os01g09460.1	0.185211	1.30261	0.142184	405	100.333	304.667	50	62	0.164114	0.61794
PheAHK21	LOC_Os01g09460.1	0.471204	1.10412	0.426769	1095	258.25	836.75	292.75	149.25	0.349866	0.577928
PheAHK22	LOC_Os01g09460.1	0.39188	1.69783	0.230812	1371	331.333	1039.67	317.333	222.667	0.305226	0.672032
PheAHK1	LOC_Os01g53930.1	0.62369	3.74892	0.166365	1191	288.167	902.833	382.333	214.667	0.423482	0.744939
PheAHK4	LOC_Os01g53930.1	0.0843068	0.726705	0.116012	1506	373.167	1132.83	90.3333	173.667	0.0797411	0.465386
PheAHK7	LOC_Os01g53930.1	0.966144	2.82202	0.342359	300	74.1667	225.833	122.667	54.3333	0.543173	0.732584
PheAHK8	LOC_Os01g53930.1	0.0851238	0.714136	0.119198	1506	373.083	1132.92	91.1667	171.833	0.0804708	0.460576
PheAHK9	LOC_Os01g53930.1	0.285786	2.19558	0.130164	1392	343.5	1048.5	249.167	243.833	0.237641	0.70985
PheAHK10	LOC_Os01g53930.1	0.300243	2.90138	0.103483	1398	339.083	1058.92	262	249	0.247423	0.734333
PheAHK11	LOC_Os01g53930.1	0.0329497	0.401308	0.0821057	1308	315.333	992.667	32	98	0.0322364	0.310782
PheAHK15	LOC_Os01g53930.1	0.437831	2.18748	0.200154	1461	366.5	1094.5	363	260	0.331658	0.709413
PheAHK16	LOC_Os01g53930.1	0.0313886	0.408614	0.0768172	1308	315.833	992.167	30.5	99.5	0.0307408	0.31504
PheAHK19	LOC_Os01g53930.1	0.2538	4.21216	0.0602542	405	99.25	305.75	65.8333	74.1667	0.215318	0.747271
PheAHK22	LOC_Os01g53930.1	0.382404	2.16726	0.176446	1464	358.25	1105.75	331.25	253.75	0.29957	0.708304
PheAHK2	LOC_Os01g71320.1	0.857213	4.75129	0.180417	525	125.333	399.667	204.167	93.8333	0.510842	0.74867
PheAHK4	LOC_Os01g71320.1	0.459253	1.44903	0.316938	1464	369.917	1094.08	375.75	237.25	0.343438	0.641361
PheAHK5	LOC_Os01g71320.1	0.166944	0.890479	0.187477	1290	320.083	969.917	145.167	166.833	0.149669	0.521218
PheAHK8	LOC_Os01g71320.1	0.469773	1.35746	0.346069	1464	370	1094	381.917	232.083	0.349101	0.627252
PheAHK9	LOC_Os01g71320.1	0.399781	2.86086	0.139742	1371	342.667	1028.33	318.667	251.333	0.309887	0.733463
PheAHK10	LOC_Os01g71320.1	0.398359	2.21784	0.179616	1377	339.417	1037.58	320.667	241.333	0.309051	0.711024
PheAHK11	LOC_Os01g71320.1	0.436676	2.37461	0.183893	1302	320.167	981.833	325	230	0.331013	0.718376
PheAHK12	LOC_Os01g71320.1	0.0450074	0.368977	0.121979	1317	328.833	988.167	43.1667	95.8333	0.0436836	0.291434
PheAHK13	LOC_Os01g71320.1	0.653396	4.33871	0.150597	399	99.4167	299.583	130.667	74.3333	0.436161	0.747695
PheAHK14	LOC_Os01g71320.1	0.994689	1.86859	0.532321	663	166.083	496.917	273.75	114.25	0.550897	0.687908
PheAHK15	LOC_Os01g71320.1	0.0397007	0.299875	0.132391	1500	383.667	1116.33	43.1667	94.8333	0.0386683	0.247176
PheAHK16	LOC_Os01g71320.1	0.437871	1.9831	0.220801	1293	318.167	974.833	323.333	221.667	0.331681	0.6967
PheAHK18	LOC_Os01g71320.1	0.961996	4.00936	0.239938	990	256.333	733.667	397.667	191.333	0.542026	0.746424
PheAHK20	LOC_Os01g71320.1	0.853058	1.78766	0.477193	372	96.0833	275.917	140.583	65.4167	0.509514	0.680833
PheAHK22	LOC_Os01g71320.1	0.419514	1.64239	0.255429	1440	360.583	1079.42	346.833	240.167	0.321316	0.66605
PheAHK1	LOC_Os05g31110.1	0.782953	3.16609	0.247293	1281	314.167	966.833	469.833	232.167	0.485951	0.738992
PheAHK2	LOC_Os05g31110.1	0.892125	2.79232	0.319492	738	175.917	562.083	293.25	128.75	0.52172	0.731881
PheAHK3	LOC_Os05g31110.1	0.9519	2.61612	0.363859	666	159.083	506.917	273.333	115.667	0.539208	0.727082
PheAHK4	LOC_Os05g31110.1	0.48612	1.53471	0.31675	1452	364.167	1087.83	389.167	237.833	0.357745	0.653089
PheAHK5	LOC_Os05g31110.1	0.0926599	0.441152	0.210041	1296	320.833	975.167	85	107	0.0871646	0.333506
PheAHK7	LOC_Os05g31110.1	0.850619	2.40806	0.353239	231	54.4167	176.583	89.8333	39.1667	0.508731	0.719755
PheAHK8	LOC_Os05g31110.1	0.498168	1.47469	0.337812	1464	366.917	1097.08	399.333	236.667	0.363995	0.645015
PheAHK10	LOC_Os05g31110.1	0.449591	2.38317	0.188652	1380	339.833	1040.17	351.75	244.25	0.338167	0.718735
PheAHK11	LOC_Os05g31110.1	0.492543	3.06897	0.160491	1287	314.25	972.75	351.25	231.75	0.36109	0.73747
PheAHK12	LOC_Os05g31110.1	0.172566	0.787722	0.21907	1311	326.583	984.417	151.75	159.25	0.154152	0.487624
PheAHK13	LOC_Os05g31110.1	0.657548	1.96218	0.335111	351	86.6667	264.333	115.75	60.25	0.437894	0.695192
PheAHK14	LOC_Os05g31110.1	0.819414	4.85194	0.168884	582	143.333	438.667	218.667	107.333	0.49848	0.748837
PheAHK15	LOC_Os05g31110.1	0.185526	0.733888	0.252799	1494	380.083	1113.92	183.083	177.917	0.16436	0.468099
PheAHK16	LOC_Os05g31110.1	0.49538	2.58769	0.191437	1293	316.833	976.167	353.917	230.083	0.362558	0.726197
PheAHK20	LOC_Os05g31110.1	0.897234	1.69252	0.530118	474	121.25	352.75	184.583	81.4167	0.52327	0.671478
PheAHK21	LOC_Os05g31110.1	0.815128	3.93287	0.20726	1320	320.917	999.083	496.583	239.417	0.497039	0.74604
PheAHK22	LOC_Os05g31110.1	0.454279	1.88298	0.241256	1428	354.333	1073.67	365.833	244.167	0.340733	0.689087
PheAHK2	LOC_Os05g45590.1	0.818209	2.1906	0.373509	711	169.583	541.417	269.667	120.333	0.498076	0.709582
PheAHK3	LOC_Os05g45590.1	0.914633	1.98738	0.46022	639	150.167	488.833	258.333	104.667	0.528469	0.697003
PheAHK4	LOC_Os05g45590.1	0.217453	1.19087	0.1826	1476	366.167	1109.83	209.5	218.5	0.188767	0.596723
PheAHK5	LOC_Os05g45590.1	0.391088	3.09837	0.126224	1254	304.333	949.667	289.417	224.583	0.304756	0.737952
PheAHK7	LOC_Os05g45590.1	1.12763	3.36181	0.335424	291	71.25	219.75	128.167	52.8333	0.583239	0.74152
PheAHK8	LOC_Os05g45590.1	0.217835	1.18709	0.183504	1476	366.083	1109.92	209.833	218.167	0.189053	0.595948
PheAHK9	LOC_Os05g45590.1	0.258921	2.43734	0.106231	1392	343.083	1048.92	229.667	247.333	0.218956	0.720913
PheAHK10	LOC_Os05g45590.1	0.283621	1.67948	0.168874	1404	339.75	1064.25	251.333	227.667	0.23616	0.670101
PheAHK11	LOC_Os05g45590.1	0.208878	1.23054	0.169744	1308	313.833	994.167	181.25	189.75	0.182313	0.60462
PheAHK12	LOC_Os05g45590.1	0.355063	1.46386	0.242553	1275	311.583	963.417	272.5	200.5	0.282848	0.643488
PheAHK13	LOC_Os05g45590.1	0.657083	6.22819	0.105501	450	112.25	337.75	147.833	84.1667	0.4377	0.749814
PheAHK14	LOC_Os05g45590.1	0.844224	3.12378	0.270257	654	153.833	500.167	253.417	113.583	0.506664	0.738353
PheAHK15	LOC_Os05g45590.1	0.353732	1.07494	0.329071	1446	363.917	1082.08	305.167	207.833	0.282018	0.571101
PheAHK16	LOC_Os05g45590.1	0.202356	1.23994	0.163198	1305	313.583	991.417	175.833	190.167	0.177356	0.606431
PheAHK17	LOC_Os05g45590.1	0.257061	1.8102	0.142007	720	174.75	545.25	118.667	119.333	0.217637	0.68288
PheAHK18	LOC_Os05g45590.1	1.00952	1.14208	0.883929	300	81	219	121.5	47.5	0.554795	0.58642
PheAHK20	LOC_Os05g45590.1	0.861547	1.69058	0.509615	429	108.5	320.5	164.167	72.8333	0.51222	0.671275
PheAHK21	LOC_Os05g45590.1	0.59293	2.76303	0.214595	1104	263.167	840.833	344.583	192.417	0.409812	0.731159
PheAHK22	LOC_Os05g45590.1	0.353654	1.80715	0.195698	1449	355.5	1093.5	308.333	242.667	0.281969	0.682607
PheAHK1	LOC_Os05g09500.1	0.496538	1.71299	0.289866	1143	276.75	866.25	314.583	186.417	0.363155	0.673592
PheAHK2	LOC_Os05g09500.1	0.901822	1.81385	0.497187	351	87.3333	263.667	138.333	59.6667	0.524652	0.683206
PheAHK4	LOC_Os05g09500.1	0.264103	1.75371	0.150597	1389	344.583	1044.42	232.5	233.5	0.222612	0.67763
PheAHK7	LOC_Os05g09500.1	0.913841	2.04195	0.447533	339	80.75	258.25	136.417	56.5833	0.528235	0.700722
PheAHK8	LOC_Os05g09500.1	0.267335	1.66557	0.160507	1389	344	1045	235	230	0.22488	0.668605
PheAHK9	LOC_Os05g09500.1	0.0610393	0.626922	0.0973636	1389	345.583	1043.42	61.1667	146.833	0.0586215	0.424885
PheAHK10	LOC_Os05g09500.1	0.142184	1.02547	0.138653	1389	340.25	1048.75	135.833	190.167	0.129519	0.558903
PheAHK11	LOC_Os05g09500.1	0.240775	2.04928	0.117492	1284	312.083	971.917	200.167	218.833	0.20595	0.701202
PheAHK12	LOC_Os05g09500.1	0.378628	3.9656	0.0954781	1266	313.25	952.75	283.25	233.75	0.297297	0.746209
PheAHK15	LOC_Os05g09500.1	0.38817	2.76232	0.140523	1371	344.667	1026.33	311	252	0.30302	0.731141
PheAHK16	LOC_Os05g09500.1	0.250021	1.96723	0.127093	1287	313.417	973.583	207	218	0.212617	0.69556
PheAHK17	LOC_Os05g09500.1	0.151682	0.967918	0.156709	720	177.5	542.5	74.5	96.5	0.137327	0.543662
PheAHK19	LOC_Os05g09500.1	0.0562284	0.623127	0.0902358	405	100.417	304.583	16.5	42.5	0.0541724	0.423237
PheAHK21	LOC_Os05g09500.1	0.495398	1.43861	0.344359	1044	250.583	793.417	287.667	160.333	0.362567	0.63984
PheAHK22	LOC_Os05g09500.1	0.370254	2.13701	0.173258	1386	340.25	1045.75	305.583	240.417	0.292215	0.706588
PheAHK1	LOC_Os05g44760.1	0.608366	3.09635	0.196479	1221	293.167	927.833	386.667	216.333	0.416742	0.737919
PheAHK2	LOC_Os05g44760.1	0.895469	3.09055	0.289744	609	147.167	461.833	241.417	108.583	0.522735	0.737826
PheAHK3	LOC_Os05g44760.1	0.838594	2.59985	0.322555	636	153	483	243.833	111.167	0.504831	0.72658
PheAHK4	LOC_Os05g44760.1	0.0560521	0.365456	0.153376	1521	377.667	1143.33	61.75	109.25	0.0540087	0.289276
PheAHK7	LOC_Os05g44760.1	0.919259	2.73152	0.336537	291	68.9167	222.083	117.667	50.3333	0.529831	0.730351
PheAHK8	LOC_Os05g44760.1	0.0576902	0.328931	0.175387	1521	377.417	1143.58	63.5	100.5	0.0555272	0.266284
PheAHK9	LOC_Os05g44760.1	0.287571	2.4528	0.117242	1392	342.917	1049.08	250.583	247.417	0.238859	0.721507
PheAHK10	LOC_Os05g44760.1	0.313522	2.07494	0.151099	1395	337.083	1057.92	271.083	236.917	0.256243	0.702843
PheAHK11	LOC_Os05g44760.1	0.0978357	0.709792	0.137837	1311	315.25	995.75	91.3333	144.667	0.0917232	0.458895
PheAHK12	LOC_Os05g44760.1	0.448386	2.1534	0.208222	1269	310	959	323.667	219.333	0.337504	0.707527
PheAHK13	LOC_Os05g44760.1	0.549868	1.44213	0.381288	489	121.417	367.583	143.25	77.75	0.389708	0.640357
PheAHK14	LOC_Os05g44760.1	0.977443	4.03952	0.24197	696	163.75	532.25	290.75	122.25	0.546266	0.746565
PheAHK15	LOC_Os05g44760.1	0.467648	1.45828	0.320684	1443	362.667	1080.33	375.917	233.083	0.347964	0.642693
PheAHK16	LOC_Os05g44760.1	0.0998041	0.716422	0.139309	1308	314.583	993.417	92.8333	145.167	0.0934485	0.461457
PheAHK18	LOC_Os05g44760.1	0.945628	3.09913	0.305127	909	226.75	682.25	366.667	167.333	0.537437	0.737964
PheAHK19	LOC_Os05g44760.1	0.219793	2.84003	0.0773908	405	99.25	305.75	58.25	72.75	0.190515	0.732997
PheAHK21	LOC_Os05g44760.1	0.595529	3.47759	0.171247	1128	269.5	858.5	352.833	200.167	0.410988	0.742733
PheAHK22	LOC_Os05g44760.1	0.387639	1.96934	0.196837	1455	357.667	1097.33	332.167	248.833	0.302704	0.695713
PheAHP5	LOC_Os08g44350.1	0.164025	0.448258	0.365916	441	94.8333	346.167	51	32	0.147328	0.337434
PheAHP6	LOC_Os08g44350.1	0.223726	0.642402	0.348265	387	84.5833	302.417	58.5	36.5	0.193442	0.431527
PheAHP7	LOC_Os08g44350.1	0.202312	0.491436	0.411676	354	77.6667	276.333	49	28	0.177322	0.360515
PheAHP8	LOC_Os08g44350.1	0.190102	0.445655	0.426568	393	83.3333	309.667	52	28	0.167922	0.336
PheAHP10	LOC_Os08g44350.1	0.109804	0.365971	0.300033	438	92.0833	345.917	35.3333	26.6667	0.102144	0.289593
PheAHP1	LOC_Os01g54050.1	0.063466	0.702313	0.0903671	435	89.9167	345.083	21	41	0.0608549	0.455978
PheAHP3	LOC_Os01g54050.1	0.248279	1.1514	0.215631	450	95.1667	354.833	75	56	0.211367	0.588441
PheAHP4	LOC_Os01g54050.1	0.040486	0.34596	0.117025	411	87.5	323.5	12.75	24.25	0.0394127	0.277143
PheAHP9	LOC_Os01g54050.1	0.0329251	0.26602	0.12377	453	96	357	11.5	21.5	0.0322129	0.223958
PheAHP5	LOC_Os09g39400.1	0.0593635	0.286511	0.207194	447	96.5833	350.417	20	23	0.0570749	0.238136
PheAHP6	LOC_Os09g39400.1	0.158855	0.401658	0.395498	405	89.5	315.5	45.1667	27.8333	0.143159	0.310987
PheAHP7	LOC_Os09g39400.1	0.116702	0.345765	0.337518	357	79.4167	277.583	30	22	0.108076	0.27702
PheAHP8	LOC_Os09g39400.1	0.204208	0.52265	0.390716	348	74.8333	273.167	48.8333	28.1667	0.178768	0.376392
PheAHP10	LOC_Os09g39400.1	0.159335	0.624816	0.255011	438	93.1667	344.833	49.5	39.5	0.143548	0.423971
PheAHP2	LOC_Os05g09410.1	0.0462129	0.336019	0.137531	453	96	357	16	26	0.0448179	0.270833
PheAHP4	LOC_Os05g09410.1	0.310098	2.25775	0.137348	441	95.8333	345.167	87.6667	68.3333	0.253984	0.713043
PheAHP11	LOC_Os05g09410.1	0.050646	0.313301	0.161653	453	95.6667	357.333	17.5	24.5	0.0489739	0.256098
PheAHP1	LOC_Os05g44570.1	0.0700467	0.489216	0.143182	435	88.5833	346.417	23.1667	31.8333	0.0668752	0.35936
PheAHP3	LOC_Os05g44570.1	0.266941	0.856107	0.311808	453	95.3333	357.667	80.3333	48.6667	0.224604	0.51049
PheAHP4	LOC_Os05g44570.1	0.133555	1.1842	0.112781	411	86.0833	324.917	39.75	51.25	0.122339	0.595353
PheAHP9	LOC_Os05g44570.1	0.112882	1.03841	0.108706	453	95.1667	357.833	37.5	53.5	0.104797	0.562172
PheARR1	LOC_Os01g72330.1	0.894156	1.34921	0.662726	606	139.667	466.333	243.583	87.4167	0.522337	0.625895
PheARR2	LOC_Os01g72330.1	0.405196	1.31614	0.307867	585	133	452	141.5	82.5	0.313053	0.620301
PheARR3	LOC_Os01g72330.1	0.881999	1.82832	0.48241	615	145	470	243.75	99.25	0.518617	0.684483
PheARR4	LOC_Os01g72330.1	0.699966	3.05815	0.228885	558	127.833	430.167	195.75	94.25	0.455056	0.737288
PheARR5	LOC_Os01g72330.1	0.328994	1.47858	0.222506	387	94.75	292.25	77.8333	61.1667	0.266324	0.645558
PheARR6	LOC_Os01g72330.1	0.521844	1.48132	0.352282	552	131.333	420.667	158.167	84.8333	0.37599	0.645939
PheARR7	LOC_Os01g72330.1	0.299038	2.10696	0.141929	381	91.75	289.25	71.3333	64.6667	0.246615	0.704814
PheARR9	LOC_Os01g72330.1	0.530169	1.33933	0.395846	279	69.4167	209.583	79.6667	43.3333	0.380119	0.62425
PheARR11	LOC_Os01g72330.1	0.678679	3.93921	0.172288	564	127.333	436.667	195	95	0.446565	0.746073
PheARR13	LOC_Os01g72330.1	0.698626	2.54804	0.274181	582	131.167	450.833	204.917	95.0833	0.454529	0.724905
PheARR14	LOC_Os01g72330.1	0.732929	1.98794	0.368688	462	104.25	357.75	167.333	72.6667	0.467738	0.697042
PheARR15	LOC_Os01g72330.1	0.837177	2.30336	0.363459	588	139.583	448.417	226.167	99.8333	0.504367	0.715224
PheARR16	LOC_Os01g72330.1	1.10796	3.59453	0.308235	612	144.083	467.917	270.833	107.167	0.578807	0.743783
PheARR18	LOC_Os01g72330.1	0.973364	4.39559	0.221441	426	97.5	328.5	179.083	72.9167	0.545155	0.747863
PheARR19	LOC_Os01g72330.1	0.683922	1.88688	0.362461	561	125.833	435.167	195.25	86.75	0.448679	0.689404
PheARR21	LOC_Os01g72330.1	0.765421	3.29778	0.232102	570	128.583	441.417	211.75	95.25	0.479705	0.740765
PheARR22	LOC_Os01g72330.1	0.430937	1.18354	0.364109	390	94.0833	295.917	97	56	0.327795	0.595217
PheARR23	LOC_Os01g72330.1	0.39944	0.891523	0.448042	303	71.5833	231.417	71.6667	37.3333	0.309687	0.521537
PheARR24	LOC_Os01g72330.1	0.374773	1.37859	0.271853	630	143.5	486.5	143.5	90.5	0.294964	0.630662
PheARR25	LOC_Os01g72330.1	0.329228	1.22935	0.267807	597	132.917	464.083	123.667	80.3333	0.266475	0.604389
PheARR26	LOC_Os01g72330.1	0.883887	1.81846	0.486063	582	132.75	449.25	233.25	90.75	0.519199	0.683616
PheARR27	LOC_Os01g72330.1	0.427563	2.03533	0.21007	375	87.5833	287.417	93.6667	61.3333	0.325892	0.700285
PheARR28	LOC_Os01g72330.1	0.626296	2.39457	0.261549	591	142.75	448.25	190.333	102.667	0.424614	0.719206
PheARR31	LOC_Os01g72330.1	0.080472	0.383119	0.210044	648	150	498	38	45	0.0763052	0.3
PheARR33	LOC_Os01g72330.1	0.796968	1.43843	0.554053	372	90	282	138.417	57.5833	0.490839	0.639815
PheARR34	LOC_Os01g72330.1	0.78908	1.38403	0.570132	351	81.4167	269.583	131.583	51.4167	0.488099	0.631525
PheARR38	LOC_Os01g72330.1	0.0879794	0.413403	0.212818	654	152.083	501.917	41.6667	48.3333	0.0830151	0.317808
PheARR39	LOC_Os01g72330.1	0.765733	1.90663	0.401615	570	130.25	439.75	211	90	0.479818	0.690979
PheARR40	LOC_Os01g72330.1	0.661289	2.1619	0.305884	555	127	428	188.083	89.9167	0.439447	0.708005
PheARR41	LOC_Os01g72330.1	0.90524	1.84274	0.491247	621	147.167	473.833	249.083	100.917	0.525677	0.68573
PheARR42	LOC_Os01g72330.1	0.707916	2.42948	0.291385	294	65.9167	228.083	104.5	47.5	0.458166	0.720607
PheARR43	LOC_Os01g72330.1	0.897131	4.00977	0.223737	507	110.75	396.25	207.333	82.6667	0.523239	0.746426
PheARR44	LOC_Os01g72330.1	0.303314	1.73094	0.175231	312	73.1667	238.833	59.5833	49.4167	0.249477	0.675399
PheARR45	LOC_Os01g72330.1	0.4908	1.65751	0.296107	546	131.167	414.833	149.417	87.5833	0.360185	0.667726
PheARR46	LOC_Os01g72330.1	0.332942	3.1362	0.106161	381	92.75	288.25	77.5	68.5	0.268864	0.738544
PheARR47	LOC_Os01g72330.1	0.5553	2.08369	0.266498	381	88.5	292.5	114.75	62.25	0.392308	0.70339
PheARR48	LOC_Os01g72330.1	0.702999	2.01023	0.349711	552	124.417	427.583	195.083	86.9167	0.456246	0.698593
PheARR49	LOC_Os01g72330.1	0.924511	3.69217	0.250398	513	114.5	398.5	211.75	85.25	0.531368	0.744541
PheARR50	LOC_Os01g72330.1	0.775326	2.76961	0.27994	570	127.167	442.833	214	93	0.483252	0.731324
PheARR51	LOC_Os01g72330.1	0.627465	1.36295	0.460372	246	56.25	189.75	80.6667	35.3333	0.425121	0.628148
PheARR53	LOC_Os01g72330.1	0.873333	2.33184	0.374524	339	85.25	253.75	130.917	61.0833	0.515928	0.71652
PheARR54	LOC_Os01g72330.1	0.516463	1.3757	0.37542	528	124.167	403.833	150.75	78.25	0.373298	0.630201
PheARR55	LOC_Os01g72330.1	0.299791	1.08179	0.277125	381	91.6667	289.333	71.5	52.5	0.24712	0.572727
PheARR57	LOC_Os01g72330.1	0.301145	1.72606	0.17447	390	94.3333	295.667	73.3333	63.6667	0.248027	0.674912
PheARR58	LOC_Os01g72330.1	0.519809	1.25576	0.413939	528	123.75	404.25	151.583	75.4167	0.374974	0.609428
PheARR59	LOC_Os01g72330.1	0.326866	1.0688	0.305824	384	92.75	291.25	77.1667	52.8333	0.26495	0.569632
PheARR62	LOC_Os01g72330.1	0.708196	2.11553	0.334761	540	123.583	416.417	190.833	87.1667	0.458275	0.705327
PheARR1	LOC_Os02g08500.1	0.847204	2.84084	0.298223	1452	332.417	1119.58	568.333	243.667	0.507629	0.733016
PheARR2	LOC_Os02g08500.1	0.795792	2.16591	0.367417	453	100.25	352.75	173	71	0.490432	0.708229
PheARR4	LOC_Os02g08500.1	0.531686	1.46374	0.363237	1800	416.75	1383.25	526.833	268.167	0.380866	0.643471
PheARR5	LOC_Os02g08500.1	0.793275	1.2501	0.63457	393	97.6667	295.333	144.583	59.4167	0.48956	0.608362
PheARR7	LOC_Os02g08500.1	0.694398	1.23903	0.560438	369	90.5833	278.417	126.083	54.9167	0.452858	0.606256
PheARR8	LOC_Os02g08500.1	0.214758	0.933912	0.229956	420	88	332	62	47	0.186747	0.534091
PheARR9	LOC_Os02g08500.1	1.04449	1.10664	0.943836	393	99.25	293.75	165.583	57.4167	0.563688	0.578505
PheARR11	LOC_Os02g08500.1	0.499824	2.01934	0.247519	1755	402.833	1352.17	493.333	281.667	0.364847	0.699214
PheARR13	LOC_Os02g08500.1	0.326291	0.865325	0.377074	1815	413.083	1401.92	370.917	212.083	0.264578	0.513415
PheARR19	LOC_Os02g08500.1	0.34993	0.984737	0.355354	1809	413.75	1395.25	390.167	226.833	0.279639	0.548238
PheARR20	LOC_Os02g08500.1	1.03347	1.97399	0.523542	351	82.25	268.75	150.75	57.25	0.56093	0.696049
PheARR21	LOC_Os02g08500.1	0.277701	0.951341	0.291905	732	163.25	568.75	132	88	0.232088	0.539051
PheARR22	LOC_Os02g08500.1	0.722029	1.51118	0.477792	462	111.667	350.333	162.417	72.5833	0.463606	0.65
PheARR23	LOC_Os02g08500.1	0.649625	1.91478	0.339268	234	55.6667	178.333	77.5	38.5	0.434579	0.691617
PheARR26	LOC_Os02g08500.1	0.877943	2.40362	0.365259	1605	369.083	1235.92	639.417	265.583	0.517362	0.719576
PheARR31	LOC_Os02g08500.1	0.674245	1.31105	0.514279	561	128.75	432.25	192.25	79.75	0.444766	0.619417
PheARR33	LOC_Os02g08500.1	0.930593	1.65936	0.560815	366	88.0833	277.917	148.167	58.8333	0.533133	0.667928
PheARR34	LOC_Os02g08500.1	0.860442	1.61121	0.534033	336	79.75	256.25	131.167	52.8333	0.51187	0.662487
PheARR35	LOC_Os02g08500.1	0.242019	1.26766	0.190918	339	78.75	260.25	53.8333	48.1667	0.206852	0.61164
PheARR38	LOC_Os02g08500.1	0.736707	1.59705	0.461292	570	128.25	441.75	207.25	84.75	0.469157	0.660819
PheARR39	LOC_Os02g08500.1	0.0824854	0.465761	0.177098	1860	430.417	1429.58	111.667	149.333	0.0781113	0.346951
PheARR40	LOC_Os02g08500.1	0.47212	1.63675	0.288451	1707	399.75	1307.25	458	266	0.350354	0.665416
PheARR41	LOC_Os02g08500.1	0.84374	2.0129	0.419166	909	211.083	697.917	353.5	147.5	0.506507	0.698776
PheARR42	LOC_Os02g08500.1	0.2697	1.56068	0.172809	342	75.6667	266.333	60.3333	49.6667	0.226533	0.656388
PheARR43	LOC_Os02g08500.1	0.672052	2.28339	0.294322	474	102.083	371.917	165.083	72.9167	0.443872	0.714286
PheARR44	LOC_Os02g08500.1	0.873639	1.86193	0.469213	300	71.1667	228.833	118.083	48.9167	0.516023	0.687354
PheARR46	LOC_Os02g08500.1	0.697838	1.21073	0.576376	369	91.4167	277.583	126.083	54.9167	0.454218	0.600729
PheARR48	LOC_Os02g08500.1	0.0890173	0.487031	0.182775	1839	425.25	1413.75	118.667	152.333	0.0839375	0.358221
PheARR49	LOC_Os02g08500.1	0.860313	2.68875	0.319968	1515	338.5	1176.5	602.167	246.833	0.511829	0.729197
PheARR51	LOC_Os02g08500.1	0.284021	0.590822	0.480722	279	64	215	50.8333	26.1667	0.236434	0.408854
PheARR52	LOC_Os02g08500.1	0.226799	0.987787	0.229603	423	88.3333	334.667	65.5	48.5	0.195717	0.549057
PheARR53	LOC_Os02g08500.1	0.877115	2.64792	0.331247	333	79.6667	253.333	131	58	0.517105	0.728033
PheARR55	LOC_Os02g08500.1	0.740228	0.951164	0.778233	390	95.0833	294.917	138.75	51.25	0.470472	0.539001
PheARR56	LOC_Os02g08500.1	0.86417	1.35533	0.637609	270	65.6667	204.333	104.833	41.1667	0.513051	0.626904
PheARR57	LOC_Os02g08500.1	0.719081	0.998524	0.720144	378	91.5	286.5	132.5	50.5	0.462478	0.551913
PheARR59	LOC_Os02g08500.1	0.724021	1.18064	0.613245	393	96	297	137.917	57.0833	0.464366	0.594618
PheARR60	LOC_Os02g08500.1	0.775501	3.34366	0.231932	282	64.75	217.25	105	48	0.483314	0.741313
PheARR62	LOC_Os02g08500.1	0.853855	2.81419	0.303411	1470	339.75	1130.25	576.167	248.833	0.509769	0.732401
PheARR1	LOC_Os02g35180.1	0.837596	2.30138	0.363954	645	154.75	490.25	247.333	110.667	0.504505	0.715132
PheARR2	LOC_Os02g35180.1	0.612491	1.64584	0.372145	507	120.167	386.833	161.917	80.0833	0.41857	0.666436
PheARR3	LOC_Os02g35180.1	0.89575	1.92436	0.46548	534	128.667	405.333	211.917	89.0833	0.522821	0.692358
PheARR5	LOC_Os02g35180.1	0.380555	1.01054	0.376584	375	93.8333	281.167	83.9167	52.0833	0.298459	0.555062
PheARR6	LOC_Os02g35180.1	0.145913	0.623964	0.233849	663	165.25	497.75	66	70	0.132597	0.423601
PheARR7	LOC_Os02g35180.1	0.377607	1.07472	0.351355	375	93.8333	281.167	83.4167	53.5833	0.29668	0.571048
PheARR9	LOC_Os02g35180.1	0.335723	0.833599	0.402738	258	65.25	192.75	52.1667	32.8333	0.270644	0.503193
PheARR13	LOC_Os02g35180.1	0.677938	1.90545	0.355788	558	130.75	427.25	190.667	90.3333	0.446265	0.690886
PheARR15	LOC_Os02g35180.1	0.747114	1.66431	0.448902	579	138.75	440.25	208.25	92.75	0.473027	0.668468
PheARR19	LOC_Os02g35180.1	0.714816	1.72386	0.41466	609	141.917	467.083	215.25	95.75	0.460839	0.674692
PheARR21	LOC_Os02g35180.1	0.813952	2.33967	0.347892	585	138.333	446.667	221.833	99.1667	0.496642	0.716867
PheARR22	LOC_Os02g35180.1	0.524844	1.06321	0.49364	384	94.5833	289.417	109.25	53.75	0.377483	0.568282
PheARR23	LOC_Os02g35180.1	0.562009	1.66909	0.336716	339	83.8333	255.167	100.917	56.0833	0.395493	0.668986
PheARR24	LOC_Os02g35180.1	0.535331	1.90926	0.280386	582	137.083	444.917	170.25	94.75	0.382656	0.691185
PheARR25	LOC_Os02g35180.1	0.579875	1.63789	0.354037	519	123.833	395.167	159.583	82.4167	0.403838	0.665545
PheARR26	LOC_Os02g35180.1	0.895609	2.97595	0.300949	591	141	450	235.25	103.75	0.522778	0.735816
PheARR28	LOC_Os02g35180.1	0.676283	2.55807	0.264373	600	148.917	451.083	201	108	0.445594	0.725238
PheARR30	LOC_Os02g35180.1	0.833215	2.99174	0.278505	600	138	462	232.417	101.583	0.503066	0.736111
PheARR31	LOC_Os02g35180.1	0.460314	1.71517	0.268378	534	128.25	405.75	139.583	86.4167	0.344013	0.673814
PheARR33	LOC_Os02g35180.1	0.600351	1.13736	0.527847	372	94.6667	277.333	114.583	55.4167	0.413161	0.585387
PheARR34	LOC_Os02g35180.1	0.90892	2.41509	0.37635	366	89	277	145.917	64.0833	0.526775	0.720037
PheARR38	LOC_Os02g35180.1	0.488675	1.91582	0.255074	567	136.5	430.5	154.583	94.4167	0.359079	0.691697
PheARR39	LOC_Os02g35180.1	0.765015	2.55939	0.298905	549	133.167	415.833	199.417	96.5833	0.479559	0.725282
PheARR41	LOC_Os02g35180.1	0.909487	2.06884	0.439611	534	128.833	405.167	213.5	90.5	0.526944	0.702458
PheARR44	LOC_Os02g35180.1	0.372105	1.41396	0.263164	315	74.6667	240.333	70.5	47.5	0.293343	0.636161
PheARR45	LOC_Os02g35180.1	0.144025	0.642132	0.224292	648	163.417	484.583	63.5	70.5	0.13104	0.431413
PheARR46	LOC_Os02g35180.1	0.406242	1.32382	0.306871	378	95.5833	282.417	88.5833	59.4167	0.313662	0.621622
PheARR51	LOC_Os02g35180.1	0.497553	1.38788	0.358498	234	55.5	178.5	64.9167	35.0833	0.363679	0.632132
PheARR53	LOC_Os02g35180.1	0.768819	1.24246	0.618789	300	77.1667	222.833	107.167	46.8333	0.480927	0.606911
PheARR54	LOC_Os02g35180.1	0.263735	0.753363	0.350077	654	160.417	493.583	109.75	76.25	0.222354	0.475325
PheARR55	LOC_Os02g35180.1	0.398709	0.837621	0.476001	375	92.3333	282.667	87.4167	46.5833	0.309257	0.504513
PheARR56	LOC_Os02g35180.1	0.460252	2.06451	0.222935	258	64.9167	193.083	66.4167	45.5833	0.343979	0.702182
PheARR57	LOC_Os02g35180.1	0.430114	0.847855	0.507297	378	95.6667	282.333	92.4167	48.5833	0.327332	0.50784
PheARR58	LOC_Os02g35180.1	0.253364	0.642863	0.394119	654	158.667	495.333	106.5	68.5	0.215007	0.431723
PheARR59	LOC_Os02g35180.1	0.410685	0.872951	0.470456	375	92.25	282.75	89.4167	47.5833	0.316239	0.515808
PheARR1	LOC_Os02g42060.1	0.672571	1.33971	0.502026	414	106.25	307.75	136.667	66.3333	0.444083	0.624314
PheARR2	LOC_Os02g42060.1	0.393887	1.84313	0.213706	387	96	291	89.1667	65.8333	0.306415	0.685764
PheARR3	LOC_Os02g42060.1	0.803624	1.25008	0.642856	423	107.667	315.333	155.5	65.5	0.493129	0.608359
PheARR4	LOC_Os02g42060.1	0.828628	1.6277	0.50908	393	97.5833	295.417	148.167	64.8333	0.501551	0.664389
PheARR5	LOC_Os02g42060.1	0.0373267	0.290252	0.128601	414	107.333	306.667	11.1667	25.8333	0.036413	0.240683
PheARR6	LOC_Os02g42060.1	0.345351	1.54228	0.223922	408	103.583	304.417	84.25	67.75	0.276759	0.654063
PheARR7	LOC_Os02g42060.1	0.160664	0.99231	0.161909	378	94.5	283.5	41	52	0.144621	0.550265
PheARR9	LOC_Os02g42060.1	0.33884	1.30514	0.25962	330	89.75	240.25	65.5	55.5	0.272633	0.618384
PheARR11	LOC_Os02g42060.1	0.785857	1.92284	0.408696	393	95.5833	297.417	144.833	66.1667	0.486971	0.692241
PheARR13	LOC_Os02g42060.1	0.73424	1.02979	0.713002	387	95.8333	291.167	136.333	53.6667	0.468231	0.56
PheARR14	LOC_Os02g42060.1	0.731128	1.63862	0.446184	432	106.917	325.083	151.833	71.1667	0.46706	0.665627
PheARR15	LOC_Os02g42060.1	0.737773	1.29186	0.571092	393	98.75	294.25	138.167	60.8333	0.469555	0.616034
PheARR19	LOC_Os02g42060.1	0.778727	1.33389	0.583804	411	100	311	150.667	62.3333	0.484459	0.623333
PheARR20	LOC_Os02g42060.1	0.86278	1.66424	0.518422	312	77.4167	234.583	120.25	51.75	0.512611	0.668461
PheARR21	LOC_Os02g42060.1	0.829418	1.76948	0.468736	399	100.25	298.75	149.917	68.0833	0.501813	0.679135
PheARR22	LOC_Os02g42060.1	0.219722	0.983023	0.223517	393	101.167	291.833	55.5833	55.4167	0.190463	0.547776
PheARR23	LOC_Os02g42060.1	0.441341	1.89213	0.233251	267	67.1667	199.833	66.6667	46.3333	0.333611	0.689826
PheARR24	LOC_Os02g42060.1	0.317628	1.84548	0.172111	384	95	289	74.8333	65.1667	0.258939	0.685965
PheARR25	LOC_Os02g42060.1	0.326725	1.75504	0.186163	384	95.1667	288.833	76.5	64.5	0.264859	0.677758
PheARR26	LOC_Os02g42060.1	0.693308	1.63595	0.423796	411	103.583	307.417	139.083	68.9167	0.452426	0.665326
PheARR27	LOC_Os02g42060.1	0.430077	2.10761	0.204059	423	104.75	318.25	104.167	73.8333	0.327311	0.704853
PheARR28	LOC_Os02g42060.1	0.436675	2.6513	0.164702	429	105.75	323.25	107	77	0.331013	0.728132
PheARR30	LOC_Os02g42060.1	0.829105	1.77755	0.466431	387	94.5	292.5	146.75	64.25	0.501709	0.679894
PheARR31	LOC_Os02g42060.1	0.366661	1.24637	0.294184	420	104.5	315.5	91.5	63.5	0.290016	0.607656
PheARR33	LOC_Os02g42060.1	0.892547	1.50036	0.594889	354	88.9167	265.083	138.333	57.6667	0.521848	0.648547
PheARR34	LOC_Os02g42060.1	0.791739	1.85586	0.426615	288	71.5833	216.417	105.833	49.1667	0.489026	0.686845
PheARR35	LOC_Os02g42060.1	0.791043	2.03247	0.389202	351	87.25	263.75	128.917	61.0833	0.488784	0.700096
PheARR37	LOC_Os02g42060.1	0.846071	1.82309	0.464085	387	94.4167	292.583	148.417	64.5833	0.507263	0.684025
PheARR38	LOC_Os02g42060.1	0.331684	1.14166	0.290529	387	95.0833	291.917	78.25	55.75	0.268056	0.586328
PheARR39	LOC_Os02g42060.1	0.797435	1.25062	0.63763	375	92.5833	282.417	138.667	56.3333	0.491	0.608461
PheARR40	LOC_Os02g42060.1	0.85462	2.03489	0.419983	393	97.5833	295.417	150.667	68.3333	0.510014	0.700256
PheARR41	LOC_Os02g42060.1	0.823167	1.40929	0.584101	423	107.667	315.333	157.583	68.4167	0.499736	0.635449
PheARR42	LOC_Os02g42060.1	0.802803	1.39313	0.576257	318	73.3333	244.667	120.583	46.4167	0.492847	0.632955
PheARR43	LOC_Os02g42060.1	0.921858	4.63501	0.19889	342	80.5	261.5	138.75	60.25	0.530593	0.748447
PheARR44	LOC_Os02g42060.1	0.0954501	0.430364	0.221789	312	75.8333	236.167	21.1667	24.8333	0.089626	0.327473
PheARR45	LOC_Os02g42060.1	0.365558	1.77479	0.205972	393	100.667	292.333	84.5833	68.4167	0.289339	0.679636
PheARR46	LOC_Os02g42060.1	0.276134	1.08601	0.254264	441	114.167	326.833	75.5	65.5	0.231005	0.573723
PheARR47	LOC_Os02g42060.1	0.5227	2.48244	0.210559	438	107.25	330.75	124.5	77.5	0.376417	0.722611
PheARR48	LOC_Os02g42060.1	0.806476	1.15143	0.700411	375	92.3333	282.667	139.667	54.3333	0.494104	0.588448
PheARR50	LOC_Os02g42060.1	0.780606	2.95563	0.264109	387	92.9167	294.083	142.667	68.3333	0.485123	0.735426
PheARR51	LOC_Os02g42060.1	0.759651	1.20093	0.632551	276	67.5	208.5	99.5833	40.4167	0.477618	0.598765
PheARR53	LOC_Os02g42060.1	0.904393	1.60733	0.56267	309	77.9167	231.083	121.417	51.5833	0.525424	0.662032
PheARR54	LOC_Os02g42060.1	0.411777	1.41835	0.290321	399	98.6667	300.333	95.1667	62.8333	0.31687	0.636824
PheARR55	LOC_Os02g42060.1	0.0889139	0.607888	0.146267	399	100.833	298.167	25	42	0.0838457	0.416529
PheARR56	LOC_Os02g42060.1	0.180468	1.17957	0.152994	270	68.4167	201.583	32.3333	40.6667	0.160397	0.594397
PheARR57	LOC_Os02g42060.1	0.201421	1.05214	0.191439	426	109.917	316.083	55.8333	62.1667	0.176641	0.56558
PheARR58	LOC_Os02g42060.1	0.394542	1.61123	0.24487	381	93.0833	287.917	88.3333	61.6667	0.306802	0.662489
PheARR59	LOC_Os02g42060.1	0.104672	0.529961	0.197509	402	101.75	300.25	29.3333	38.6667	0.0976964	0.380016
PheARR62	LOC_Os02g42060.1	0.803093	1.46551	0.547996	441	110.167	330.833	163.083	70.9167	0.492947	0.643722
PheARR1	LOC_Os02g58350.1	0.666862	1.32453	0.503472	381	92.75	288.25	127.333	57.6667	0.441746	0.621743
PheARR2	LOC_Os02g58350.1	0.390622	1.72599	0.226318	363	87.6667	275.333	83.8333	59.1667	0.304479	0.674905
PheARR3	LOC_Os02g58350.1	1.12396	1.28454	0.874994	393	96.25	296.75	172.833	59.1667	0.582421	0.614719
PheARR4	LOC_Os02g58350.1	0.684183	1.5935	0.429359	366	88.5833	277.417	124.5	58.5	0.448783	0.660395
PheARR5	LOC_Os02g58350.1	0.159825	1.47254	0.108537	381	96.1667	284.833	41	62	0.143944	0.644714
PheARR6	LOC_Os02g58350.1	0.384954	1.87502	0.205307	390	94.4167	295.583	89	65	0.3011	0.688438
PheARR7	LOC_Os02g58350.1	0.0449505	0.351181	0.127998	381	94.5	286.5	12.5	26.5	0.04363	0.280423
PheARR8	LOC_Os02g58350.1	0.725565	1.42928	0.507645	93	21.6667	71.3333	33.1667	13.8333	0.464953	0.638462
PheARR11	LOC_Os02g58350.1	0.675483	2.19951	0.307107	354	84.5	269.5	120	60	0.445269	0.710059
PheARR12	LOC_Os02g58350.1	1.17655	2.68364	0.438414	393	93.5	299.5	177.833	68.1667	0.593767	0.729055
PheARR13	LOC_Os02g58350.1	0.695083	1.00935	0.688645	381	92.0833	288.917	130.917	51.0833	0.45313	0.554751
PheARR14	LOC_Os02g58350.1	0.692633	2.34225	0.295713	360	83.9167	276.083	124.833	60.1667	0.452158	0.716981
PheARR15	LOC_Os02g58350.1	0.814394	1.36859	0.595059	378	92.3333	285.667	141.917	58.0833	0.496791	0.629061
PheARR16	LOC_Os02g58350.1	1.04113	3.44918	0.301849	384	88.3333	295.667	166.417	65.5833	0.562852	0.742453
PheARR17	LOC_Os02g58350.1	1.16098	2.15779	0.538043	393	93.25	299.75	177	66	0.590492	0.707775
PheARR18	LOC_Os02g58350.1	1.16313	2.1394	0.54367	393	92.9167	300.083	177.333	65.6667	0.590947	0.706726
PheARR19	LOC_Os02g58350.1	0.703149	1.04361	0.673765	384	91.25	292.75	133.583	51.4167	0.456305	0.56347
PheARR20	LOC_Os02g58350.1	0.861573	1.48135	0.581613	321	79.0833	241.917	123.917	51.0833	0.512229	0.645943
PheARR21	LOC_Os02g58350.1	0.766509	1.56784	0.488894	363	88.75	274.25	131.667	58.3333	0.480097	0.657277
PheARR22	LOC_Os02g58350.1	0.302438	0.938342	0.322311	375	93.0833	281.917	70.1667	49.8333	0.248892	0.535363
PheARR23	LOC_Os02g58350.1	0.470043	1.30583	0.359958	270	65.75	204.25	71.3333	40.6667	0.349245	0.618504
PheARR24	LOC_Os02g58350.1	0.35994	1.6269	0.221242	390	93.8333	296.167	84.6667	62.3333	0.285875	0.664298
PheARR25	LOC_Os02g58350.1	0.349364	1.63715	0.213398	381	92.1667	288.833	80.6667	61.3333	0.279284	0.665461
PheARR26	LOC_Os02g58350.1	0.667648	1.72761	0.386456	381	92.5833	288.417	127.5	62.5	0.442069	0.675068
PheARR27	LOC_Os02g58350.1	0.454006	3.35755	0.135219	384	92.8333	291.167	99.1667	68.8333	0.340584	0.741472
PheARR30	LOC_Os02g58350.1	0.752243	2.82821	0.265979	384	91.6667	292.333	138.833	67.1667	0.474914	0.732727
PheARR31	LOC_Os02g58350.1	0.324508	1.76749	0.183598	393	95	298	78.5	64.5	0.263423	0.678947
PheARR32	LOC_Os02g58350.1	0.69804	2.76863	0.252125	360	84.6667	275.333	125.083	61.9167	0.454298	0.731299
PheARR33	LOC_Os02g58350.1	1.00356	1.01038	0.993249	354	86.3333	267.667	148.083	47.9167	0.553238	0.555019
PheARR34	LOC_Os02g58350.1	0.859992	1.57142	0.547271	309	74.5	234.5	120	49	0.511727	0.657718
PheARR35	LOC_Os02g58350.1	0.619176	1.48996	0.415566	279	68.25	210.75	88.8333	44.1667	0.42151	0.647131
PheARR37	LOC_Os02g58350.1	0.701361	2.6366	0.26601	375	88.75	286.25	130.417	64.5833	0.455604	0.7277
PheARR38	LOC_Os02g58350.1	0.320469	1.78372	0.179664	384	92.5833	291.417	76	63	0.260795	0.680468
PheARR39	LOC_Os02g58350.1	0.69982	1.34038	0.522104	375	90.75	284.25	129.333	56.6667	0.454999	0.624426
PheARR40	LOC_Os02g58350.1	0.680531	1.74434	0.390137	366	88.4167	277.583	124.167	59.8333	0.447313	0.67672
PheARR41	LOC_Os02g58350.1	1.11313	1.32655	0.839119	393	96.5833	296.417	171.917	60.0833	0.579983	0.622088
PheARR42	LOC_Os02g58350.1	0.734555	2.70193	0.271864	294	66.25	227.75	106.667	48.3333	0.46835	0.72956
PheARR45	LOC_Os02g58350.1	0.399517	2.06109	0.193837	393	97.5833	295.417	91.5	68.5	0.309732	0.701964
PheARR46	LOC_Os02g58350.1	0.0413774	0.298872	0.138445	381	95.3333	285.667	11.5	23.5	0.0402567	0.246503
PheARR47	LOC_Os02g58350.1	0.598983	2.18912	0.273618	387	92.0833	294.917	121.667	65.3333	0.412546	0.709502
PheARR48	LOC_Os02g58350.1	0.716868	1.58439	0.452457	375	90.5	284.5	131.333	59.6667	0.461629	0.6593
PheARR49	LOC_Os02g58350.1	0.77907	1.75782	0.443201	306	70.9167	235.083	113.917	48.0833	0.48458	0.678026
PheARR51	LOC_Os02g58350.1	0.681625	1.16165	0.586771	237	55.1667	181.833	81.4167	32.5833	0.447754	0.590634
PheARR52	LOC_Os02g58350.1	0.717084	1.3669	0.524607	96	22	74	34.1667	13.8333	0.461712	0.628788
PheARR53	LOC_Os02g58350.1	1.06093	1.15961	0.914897	300	74.8333	225.167	127.833	44.1667	0.567728	0.5902
PheARR55	LOC_Os02g58350.1	0.20761	1.24593	0.16663	390	96.8333	293.167	53.1667	58.8333	0.181353	0.607573
PheARR56	LOC_Os02g58350.1	0.181368	0.945903	0.191741	270	67.75	202.25	32.5833	36.4167	0.161104	0.537515
PheARR57	LOC_Os02g58350.1	0.192617	1.14342	0.168457	387	96.5833	290.417	49.3333	56.6667	0.169871	0.586713
PheARR58	LOC_Os02g58350.1	0.43469	2.38959	0.18191	393	93.4167	299.583	98.8333	67.1667	0.329903	0.719001
PheARR59	LOC_Os02g58350.1	0.196574	1.38897	0.141526	390	97	293	50.6667	61.3333	0.172924	0.632302
PheARR60	LOC_Os02g58350.1	0.857095	2.18278	0.392662	291	67.3333	223.667	114.25	47.75	0.510805	0.709158
PheARR62	LOC_Os02g58350.1	0.732507	1.43183	0.511589	393	94.8333	298.167	139.417	60.5833	0.46758	0.63884
PheARR1	LOC_Os04g36070.1	0.878819	2.66321	0.329985	585	138.417	446.583	231.167	100.833	0.517634	0.728477
PheARR2	LOC_Os04g36070.1	0.626795	1.33118	0.470859	477	107.833	369.167	156.833	67.1667	0.424831	0.622875
PheARR3	LOC_Os04g36070.1	0.932897	1.44447	0.645842	597	143.333	453.667	242.167	91.8333	0.533799	0.640698
PheARR5	LOC_Os04g36070.1	0.405587	1.42246	0.285131	378	91.25	286.75	89.8333	58.1667	0.313281	0.637443
PheARR6	LOC_Os04g36070.1	0.211069	0.872286	0.241972	663	162.917	500.083	92	84	0.183969	0.515601
PheARR7	LOC_Os04g36070.1	0.469155	1.96634	0.238593	384	92.5	291.5	101.667	64.3333	0.348771	0.695495
PheARR9	LOC_Os04g36070.1	0.604126	1.95379	0.309208	285	70.6667	214.333	88.9167	49.0833	0.414852	0.694575
PheARR13	LOC_Os04g36070.1	0.727012	2.84501	0.255539	636	149.25	486.75	226.583	109.417	0.465502	0.73311
PheARR15	LOC_Os04g36070.1	0.869491	1.696	0.512671	648	155.667	492.333	253.417	104.583	0.514726	0.671842
PheARR19	LOC_Os04g36070.1	0.726586	2.54455	0.285547	594	137.167	456.833	212.583	99.4167	0.465341	0.724787
PheARR20	LOC_Os04g36070.1	0.986127	1.92371	0.512617	183	39	144	79	27	0.548611	0.692308
PheARR22	LOC_Os04g36070.1	0.541166	1.48171	0.365232	369	87.3333	281.667	108.583	56.4167	0.385503	0.645992
PheARR23	LOC_Os04g36070.1	0.546141	1.44948	0.376785	312	74.8333	237.167	92	48	0.387913	0.641425
PheARR24	LOC_Os04g36070.1	0.558767	1.46536	0.381317	549	127	422	166.25	81.75	0.393957	0.643701
PheARR25	LOC_Os04g36070.1	0.505802	1.61311	0.313557	462	105.25	356.75	131.25	69.75	0.367905	0.662708
PheARR26	LOC_Os04g36070.1	0.819212	2.8028	0.292283	585	138.75	446.25	222.417	101.583	0.498413	0.732132
PheARR28	LOC_Os04g36070.1	0.61089	1.87358	0.326055	570	139.833	430.167	179.75	96.25	0.417861	0.688319
PheARR31	LOC_Os04g36070.1	0.563257	1.94349	0.289818	528	123.833	404.167	160.083	85.9167	0.396082	0.693809
PheARR33	LOC_Os04g36070.1	0.704215	1.13157	0.622334	378	89.1667	288.833	131.917	52.0833	0.456722	0.584112
PheARR34	LOC_Os04g36070.1	0.920113	2.06465	0.445651	369	83.6667	285.333	151.25	58.75	0.530082	0.702191
PheARR38	LOC_Os04g36070.1	0.600137	1.80441	0.332595	555	132.75	422.25	174.417	90.5833	0.413065	0.68236
PheARR41	LOC_Os04g36070.1	0.969496	1.86941	0.518611	666	164.25	501.75	273	113	0.544096	0.687976
PheARR44	LOC_Os04g36070.1	0.383176	2.19817	0.174316	312	69.25	242.75	72.8333	49.1667	0.300034	0.709988
PheARR45	LOC_Os04g36070.1	0.220162	0.89335	0.246445	669	164.083	504.917	96.3333	85.6667	0.190791	0.522092
PheARR46	LOC_Os04g36070.1	0.470089	1.92461	0.244252	384	92.9167	291.083	101.667	64.3333	0.34927	0.692377
PheARR48	LOC_Os04g36070.1	0.731451	3.73513	0.19583	561	129.333	431.667	201.667	96.3333	0.467181	0.744845
PheARR51	LOC_Os04g36070.1	0.576826	2.07337	0.278207	240	54.6667	185.333	74.5833	38.4167	0.402428	0.702744
PheARR53	LOC_Os04g36070.1	0.821357	1.29014	0.636642	315	75.25	239.75	119.667	46.3333	0.499131	0.615725
PheARR54	LOC_Os04g36070.1	0.0785891	0.426362	0.184325	651	157.333	493.667	36.8333	51.1667	0.0746117	0.325212
PheARR55	LOC_Os04g36070.1	0.396051	1.30283	0.303994	375	89	286	88	55	0.307692	0.617978
PheARR56	LOC_Os04g36070.1	0.507182	1.32734	0.382105	249	60	189	69.6667	37.3333	0.368607	0.622222
PheARR57	LOC_Os04g36070.1	0.47108	0.911464	0.516838	384	93.8333	290.167	101.5	49.5	0.349799	0.527531
PheARR58	LOC_Os04g36070.1	0.0732159	0.368087	0.198909	651	156.417	494.583	34.5	45.5	0.0697557	0.29089
PheARR59	LOC_Os04g36070.1	0.40668	1.42923	0.284545	381	90.5833	290.417	91.1667	57.8333	0.313917	0.638454
PheARR1	LOC_Os04g44280.1	0.715124	1.19697	0.597446	396	98.25	297.75	137.25	58.75	0.460957	0.597964
PheARR2	LOC_Os04g44280.1	0.344363	1.66187	0.207214	375	90.4167	284.583	78.5833	60.4167	0.276135	0.668203
PheARR3	LOC_Os04g44280.1	0.90645	1.25167	0.724192	399	98.1667	300.833	158.25	59.75	0.526039	0.608659
PheARR4	LOC_Os04g44280.1	0.753295	1.88585	0.399446	393	94.4167	298.583	141.917	65.0833	0.4753	0.68932
PheARR5	LOC_Os04g44280.1	0.0876734	0.64196	0.136571	393	98.9167	294.083	24.3333	42.6667	0.082743	0.43134
PheARR6	LOC_Os04g44280.1	0.357749	1.35836	0.263369	384	95.5	288.5	82.0833	59.9167	0.284518	0.6274
PheARR7	LOC_Os04g44280.1	0.17422	0.937108	0.185912	378	92.8333	285.167	44.3333	49.6667	0.155465	0.535009
PheARR8	LOC_Os04g44280.1	0.773122	2.02513	0.381764	90	21.0833	68.9167	33.25	14.75	0.482467	0.699605
PheARR9	LOC_Os04g44280.1	0.272938	1.21309	0.224994	267	69.5833	197.417	45.1667	41.8333	0.228789	0.601198
PheARR11	LOC_Os04g44280.1	0.803821	2.02434	0.397078	393	92.9167	300.083	148	65	0.493196	0.699552
PheARR13	LOC_Os04g44280.1	0.727485	1.05018	0.692723	378	90.25	287.75	134	51	0.465682	0.565097
PheARR14	LOC_Os04g44280.1	0.697234	1.95409	0.356808	330	75.5833	254.417	115.5	52.5	0.45398	0.694598
PheARR15	LOC_Os04g44280.1	0.664034	1.08162	0.613926	387	94.5833	292.417	128.833	54.1667	0.440581	0.572687
PheARR19	LOC_Os04g44280.1	0.764023	1.2346	0.61884	393	92.5	300.5	144	56	0.479201	0.605405
PheARR20	LOC_Os04g44280.1	0.865729	1.99694	0.433528	306	75.25	230.75	118.5	52.5	0.513543	0.697674
PheARR21	LOC_Os04g44280.1	0.81342	1.34112	0.606525	375	92.3333	282.667	140.333	57.6667	0.496462	0.624549
PheARR22	LOC_Os04g44280.1	0.293631	0.822666	0.356926	396	96.5833	299.417	72.75	48.25	0.242972	0.499569
PheARR23	LOC_Os04g44280.1	0.447797	1.73794	0.257659	267	64.8333	202.167	68.1667	43.8333	0.337181	0.676093
PheARR24	LOC_Os04g44280.1	0.325295	1.66988	0.194802	381	92.4167	288.583	76.1667	61.8333	0.263933	0.669071
PheARR25	LOC_Os04g44280.1	0.337883	1.82148	0.185499	384	93.5833	290.417	79	64	0.272023	0.683882
PheARR26	LOC_Os04g44280.1	0.696119	1.11025	0.626991	378	91.9167	286.083	129.75	53.25	0.453539	0.579329
PheARR27	LOC_Os04g44280.1	0.367526	2.01164	0.1827	396	95.4167	300.583	87.3333	66.6667	0.290546	0.69869
PheARR28	LOC_Os04g44280.1	0.402264	1.26273	0.318568	402	96.3333	305.667	95.1667	58.8333	0.311341	0.610727
PheARR30	LOC_Os04g44280.1	0.824806	1.48632	0.554931	387	91.5	295.5	147.833	59.1667	0.500282	0.64663
PheARR31	LOC_Os04g44280.1	0.378677	1.07735	0.351489	402	96.5	305.5	90.8333	55.1667	0.297327	0.571675
PheARR33	LOC_Os04g44280.1	0.8938	1.22435	0.730018	354	87.8333	266.167	139	53	0.522229	0.603416
PheARR34	LOC_Os04g44280.1	0.790782	1.26754	0.623872	309	73.1667	235.833	115.25	44.75	0.488693	0.611617
PheARR35	LOC_Os04g44280.1	0.79873	1.98244	0.402903	333	79.6667	253.333	124.5	55.5	0.491447	0.696653
PheARR37	LOC_Os04g44280.1	0.811423	1.64792	0.492393	375	88.25	286.75	142.167	58.8333	0.495786	0.666667
PheARR38	LOC_Os04g44280.1	0.344519	1.01552	0.339255	387	93.1667	293.833	81.1667	51.8333	0.276234	0.556351
PheARR39	LOC_Os04g44280.1	0.793217	1.33394	0.594643	393	94.25	298.75	146.25	58.75	0.48954	0.623342
PheARR40	LOC_Os04g44280.1	0.77646	2.10153	0.369473	393	94.75	298.25	144.25	66.75	0.483655	0.704485
PheARR41	LOC_Os04g44280.1	0.924405	1.32999	0.695047	399	98.5	300.5	159.667	61.3333	0.531337	0.622673
PheARR42	LOC_Os04g44280.1	0.729779	1.63023	0.447655	309	69.8333	239.167	111.583	46.4167	0.466551	0.664678
PheARR43	LOC_Os04g44280.1	0.853826	2.07865	0.410761	339	78.5833	260.417	132.75	55.25	0.50976	0.703075
PheARR44	LOC_Os04g44280.1	0.0840693	0.694327	0.12108	297	70.6667	226.333	18	32	0.0795287	0.45283
PheARR45	LOC_Os04g44280.1	0.378603	1.28354	0.294967	396	98.5833	297.417	88.4167	60.5833	0.297282	0.614539
PheARR46	LOC_Os04g44280.1	0.175535	0.879335	0.199623	378	93.6667	284.333	44.5	48.5	0.156506	0.517794
PheARR47	LOC_Os04g44280.1	0.512937	2.82358	0.181662	399	93.5	305.5	113.5	68.5	0.371522	0.73262
PheARR48	LOC_Os04g44280.1	0.801717	1.48376	0.540328	393	94	299	147.25	60.75	0.492475	0.646277
PheARR51	LOC_Os04g44280.1	0.744673	1.34817	0.55236	246	57.6667	188.333	88.9167	36.0833	0.472124	0.625723
PheARR52	LOC_Os04g44280.1	0.761982	1.87842	0.405652	93	21.4167	71.5833	34.25	14.75	0.478463	0.688716
PheARR53	LOC_Os04g44280.1	0.930304	1.25213	0.742975	288	72.4167	215.583	114.917	44.0833	0.53305	0.608746
PheARR54	LOC_Os04g44280.1	0.412288	1.22654	0.336138	378	91.0833	286.917	91	55	0.317165	0.603843
PheARR55	LOC_Os04g44280.1	0.0270757	0.311135	0.0870223	399	98.1667	300.833	8	25	0.0265928	0.254669
PheARR56	LOC_Os04g44280.1	0.199344	0.880775	0.226328	270	66.25	203.75	35.6667	34.3333	0.175051	0.518239
PheARR57	LOC_Os04g44280.1	0.192904	0.927334	0.20802	393	97.0833	295.917	50.3333	51.6667	0.170093	0.532189
PheARR58	LOC_Os04g44280.1	0.399915	1.13501	0.352345	378	90.3333	287.667	89.1667	52.8333	0.309965	0.584871
PheARR59	LOC_Os04g44280.1	0.0354696	0.271035	0.130867	402	98.9167	303.083	10.5	22.5	0.0346439	0.227464
PheARR62	LOC_Os04g44280.1	0.678958	1.3832	0.490862	393	94.5	298.5	133.333	59.6667	0.446678	0.631393
PheARR1	LOC_Os04g57720.1	0.675006	1.06898	0.631446	453	115.417	337.583	150.25	65.75	0.445075	0.569675
PheARR2	LOC_Os04g57720.1	0.417294	1.52909	0.272903	396	97.0833	298.917	95.6667	63.3333	0.320045	0.652361
PheARR3	LOC_Os04g57720.1	0.813016	1.00537	0.808674	423	105.5	317.5	157.583	58.4167	0.496325	0.553712
PheARR4	LOC_Os04g57720.1	0.750187	1.26867	0.59132	402	97.25	304.75	144.5	59.5	0.474159	0.611825
PheARR5	LOC_Os04g57720.1	0.157231	0.944525	0.166466	411	105.5	305.5	43.3333	56.6667	0.141844	0.537125
PheARR6	LOC_Os04g57720.1	0.377189	1.01966	0.369915	405	99.4167	305.583	90.5833	55.4167	0.296428	0.557418
PheARR7	LOC_Os04g57720.1	0.222005	1.21844	0.182205	414	103.5	310.5	59.6667	62.3333	0.192163	0.602254
PheARR8	LOC_Os04g57720.1	0.90361	2.79728	0.323032	87	20.8333	66.1667	34.75	15.25	0.525189	0.732
PheARR9	LOC_Os04g57720.1	0.450627	1.06442	0.423355	354	91.75	262.25	88.8333	52.1667	0.338735	0.568574
PheARR11	LOC_Os04g57720.1	0.724184	1.57482	0.459853	384	91.1667	292.833	136	60	0.464428	0.658135
PheARR13	LOC_Os04g57720.1	0.71211	0.936596	0.760316	381	90.8333	290.167	133.417	48.5833	0.459793	0.534862
PheARR14	LOC_Os04g57720.1	0.829854	2.48361	0.334132	480	118.083	361.917	181.667	85.3333	0.501957	0.722653
PheARR15	LOC_Os04g57720.1	0.629467	1.10972	0.56723	405	101	304	129.5	58.5	0.425987	0.579208
PheARR19	LOC_Os04g57720.1	0.750122	1.06027	0.707482	381	89.4167	291.583	138.25	50.75	0.474135	0.567568
PheARR20	LOC_Os04g57720.1	0.859097	2.18405	0.393351	318	77.6667	240.333	122.917	55.0833	0.511442	0.709227
PheARR21	LOC_Os04g57720.1	0.833597	1.33455	0.624627	381	93.8333	287.167	144.5	58.5	0.503192	0.623446
PheARR22	LOC_Os04g57720.1	0.323879	0.869222	0.372608	450	113.833	336.167	88.4167	58.5833	0.263014	0.514641
PheARR23	LOC_Os04g57720.1	0.410422	1.42724	0.287563	255	63.3333	191.667	60.5833	40.4167	0.316087	0.638158
PheARR24	LOC_Os04g57720.1	0.308034	1.6453	0.18722	390	95.4167	294.583	74.4167	63.5833	0.252617	0.666376
PheARR25	LOC_Os04g57720.1	0.316955	1.75797	0.180295	387	95.25	291.75	75.4167	64.5833	0.258498	0.67804
PheARR26	LOC_Os04g57720.1	0.735506	1.05434	0.697599	396	96.4167	299.583	140.417	54.5833	0.468707	0.566119
PheARR30	LOC_Os04g57720.1	0.714373	1.71576	0.416359	387	92.5	294.5	135.667	62.3333	0.460668	0.673874
PheARR31	LOC_Os04g57720.1	0.369518	2.68226	0.137763	423	104.25	318.75	93	76	0.291765	0.729017
PheARR33	LOC_Os04g57720.1	0.974062	0.758587	1.28405	369	91.5	277.5	151.333	43.6667	0.545345	0.477231
PheARR34	LOC_Os04g57720.1	0.810595	1.49598	0.541848	303	71.25	231.75	114.833	46.1667	0.495505	0.647953
PheARR37	LOC_Os04g57720.1	0.703339	3.08761	0.227794	387	93.75	293.25	133.833	69.1667	0.45638	0.737778
PheARR38	LOC_Os04g57720.1	0.317875	1.6978	0.187228	384	93.25	290.75	75.3333	62.6667	0.2591	0.672029
PheARR39	LOC_Os04g57720.1	0.758288	1.05313	0.720034	417	101.917	315.083	150.333	57.6667	0.477122	0.565822
PheARR40	LOC_Os04g57720.1	0.728207	1.24126	0.586665	402	97.25	304.75	142	59	0.465956	0.606684
PheARR41	LOC_Os04g57720.1	0.823959	1.03932	0.792786	417	104.167	312.833	156.417	58.5833	0.5	0.5624
PheARR42	LOC_Os04g57720.1	0.744525	2.51957	0.295497	312	70.3333	241.667	114.083	50.9167	0.472069	0.723934
PheARR44	LOC_Os04g57720.1	0.225091	1.91623	0.117466	321	77.5833	243.417	47.3333	53.6667	0.194454	0.691729
PheARR45	LOC_Os04g57720.1	0.398871	1.00539	0.396731	402	100.833	301.167	93.1667	55.8333	0.309353	0.553719
PheARR46	LOC_Os04g57720.1	0.196501	1.00311	0.195893	390	98.8333	291.167	50.3333	54.6667	0.172868	0.55312
PheARR48	LOC_Os04g57720.1	0.782325	1.15179	0.679225	417	101.667	315.333	153.167	59.8333	0.485729	0.588525
PheARR51	LOC_Os04g57720.1	0.754708	0.94337	0.800013	249	57.75	191.25	91	31	0.475817	0.536797
PheARR52	LOC_Os04g57720.1	0.884445	2.42606	0.36456	90	21.1667	68.8333	35.75	15.25	0.51937	0.720472
PheARR53	LOC_Os04g57720.1	0.955414	1.07631	0.887672	312	78.75	233.25	126	45	0.540193	0.571429
PheARR54	LOC_Os04g57720.1	0.473895	1.12773	0.420221	393	94.5833	298.417	104.833	55.1667	0.351299	0.58326
PheARR55	LOC_Os04g57720.1	0.184875	0.855543	0.216091	393	97	296	48.5	49.5	0.163851	0.510309
PheARR56	LOC_Os04g57720.1	0.0985594	0.531617	0.185396	270	66.0833	203.917	18.8333	25.1667	0.092358	0.380832
PheARR57	LOC_Os04g57720.1	0.0571657	0.543407	0.105199	459	116.833	342.167	18.8333	45.1667	0.0550414	0.386591
PheARR58	LOC_Os04g57720.1	0.419472	1.01245	0.414316	402	97.5	304.5	97.8333	54.1667	0.321292	0.555556
PheARR59	LOC_Os04g57720.1	0.191944	0.879054	0.218353	399	98.8333	300.167	50.8333	51.1667	0.16935	0.517707
PheARR62	LOC_Os04g57720.1	0.791712	1.45016	0.545948	441	107.167	333.833	163.25	68.75	0.489016	0.641524
PheARR1	LOC_Os07g26720.1	0.708282	1.09005	0.649771	366	88.1667	277.833	127.333	50.6667	0.458308	0.574669
PheARR2	LOC_Os07g26720.1	0.373017	1.06205	0.351224	351	83.3333	267.667	78.6667	47.3333	0.293898	0.568
PheARR3	LOC_Os07g26720.1	0.994621	1.25644	0.791616	414	101.167	312.833	172.333	61.6667	0.550879	0.609555
PheARR5	LOC_Os07g26720.1	0.137546	1.31857	0.104315	390	94.9167	295.083	37.0833	58.9167	0.125671	0.62072
PheARR6	LOC_Os07g26720.1	0.365136	1.44472	0.252739	396	95.3333	300.667	86.9167	61.0833	0.28908	0.640734
PheARR7	LOC_Os07g26720.1	0.178602	1.07747	0.16576	354	86.5833	267.417	42.5	49.5	0.158928	0.571704
PheARR8	LOC_Os07g26720.1	0.853764	4.77098	0.17895	321	64.3333	256.667	130.833	48.1667	0.50974	0.748705
PheARR9	LOC_Os07g26720.1	0.393414	0.780197	0.504249	381	97.0833	283.917	86.9167	47.0833	0.306134	0.484979
PheARR13	LOC_Os07g26720.1	0.756067	1.01245	0.746774	378	87.75	290.25	138.25	48.75	0.476314	0.555556
PheARR14	LOC_Os07g26720.1	0.703361	1.43399	0.490493	477	111.083	365.917	167	71	0.456388	0.63916
PheARR15	LOC_Os07g26720.1	0.736398	1.13839	0.646878	342	82.25	259.75	121.833	48.1667	0.469041	0.585613
PheARR19	LOC_Os07g26720.1	0.799523	1.31496	0.608022	384	87.0833	296.917	146	54	0.49172	0.620096
PheARR20	LOC_Os07g26720.1	0.866135	2.95538	0.293071	321	77.1667	243.833	125.25	56.75	0.513671	0.735421
PheARR21	LOC_Os07g26720.1	0.87954	1.68609	0.521646	372	87.3333	284.667	147.417	58.5833	0.517857	0.670802
PheARR22	LOC_Os07g26720.1	0.215047	0.663105	0.324302	477	117.75	359.25	67.1667	51.8333	0.186964	0.440198
PheARR23	LOC_Os07g26720.1	0.443824	1.01902	0.435541	267	65.5	201.5	67.5	36.5	0.334988	0.557252
PheARR24	LOC_Os07g26720.1	0.358069	1.34594	0.266037	375	88.75	286.25	81.5	55.5	0.284716	0.625352
PheARR25	LOC_Os07g26720.1	0.334777	1.11058	0.301444	360	86.5833	273.417	73.8333	50.1667	0.27004	0.579403
PheARR26	LOC_Os07g26720.1	0.670594	1.49569	0.448352	393	91.8333	301.167	133.5	59.5	0.443276	0.647913
PheARR27	LOC_Os07g26720.1	0.456142	2.37275	0.192242	399	92	307	104.917	66.0833	0.341748	0.718297
PheARR28	LOC_Os07g26720.1	0.485081	1.54295	0.314384	405	95.4167	309.583	110.583	62.4167	0.357201	0.654148
PheARR30	LOC_Os07g26720.1	0.743824	1.2	0.619855	351	82	269	126.917	49.0833	0.471809	0.598577
PheARR31	LOC_Os07g26720.1	0.510354	1.8128	0.281527	501	119.917	381.083	141.083	81.9167	0.370216	0.683113
PheARR33	LOC_Os07g26720.1	0.975087	0.928208	1.0505	354	87.3333	266.667	145.5	46.5	0.545625	0.532443
PheARR34	LOC_Os07g26720.1	0.838211	0.759171	1.10411	279	66.5	212.5	107.25	31.75	0.504706	0.477444
PheARR37	LOC_Os07g26720.1	0.74766	1.46199	0.5114	351	81.75	269.25	127.417	52.5833	0.473228	0.643221
PheARR38	LOC_Os07g26720.1	0.360751	1.49353	0.241542	375	87.5	287.5	82.3333	56.6667	0.286377	0.647619
PheARR39	LOC_Os07g26720.1	0.854986	0.942958	0.906706	366	86.3333	279.667	142.667	46.3333	0.510131	0.53668
PheARR41	LOC_Os07g26720.1	1.01005	1.55753	0.648493	414	101.5	312.5	173.417	66.5833	0.554933	0.655993
PheARR42	LOC_Os07g26720.1	0.931763	2.26872	0.4107	309	67.5	241.5	128.833	48.1667	0.533471	0.71358
PheARR43	LOC_Os07g26720.1	0.947911	3.09535	0.306237	354	82.6667	271.333	146	61	0.538084	0.737903
PheARR44	LOC_Os07g26720.1	0.192974	1.91483	0.100779	318	74.5833	243.417	41.4167	51.5833	0.170147	0.69162
PheARR45	LOC_Os07g26720.1	0.426526	1.22305	0.348741	363	89.6667	273.333	88.9167	54.0833	0.325305	0.60316
PheARR46	LOC_Os07g26720.1	0.187756	1.12558	0.166808	357	88.0833	268.917	44.6667	51.3333	0.166099	0.582781
PheARR47	LOC_Os07g26720.1	0.576414	4.33288	0.133032	504	116.583	387.417	155.833	87.1667	0.402237	0.747677
PheARR48	LOC_Os07g26720.1	0.864795	1.13425	0.762434	366	86.0833	279.917	143.667	50.3333	0.513248	0.584705
PheARR50	LOC_Os07g26720.1	0.806861	2.72175	0.296449	348	80.5833	267.417	132.167	58.8333	0.494235	0.730093
PheARR51	LOC_Os07g26720.1	0.789289	1.06464	0.741367	249	55.25	193.75	94.5833	31.4167	0.488172	0.568627
PheARR52	LOC_Os07g26720.1	0.846451	2.37391	0.356564	324	64.5	259.5	131.667	46.3333	0.507386	0.718346
PheARR53	LOC_Os07g26720.1	1.16086	1.1133	1.04273	330	81.75	248.25	146.583	47.4167	0.590467	0.58002
PheARR54	LOC_Os07g26720.1	0.506148	0.99565	0.50836	387	90.4167	296.583	109.167	49.8333	0.368081	0.551152
PheARR55	LOC_Os07g26720.1	0.119219	1.02144	0.116716	360	87.8333	272.167	30	49	0.110227	0.557875
PheARR56	LOC_Os07g26720.1	0.194271	0.934816	0.207818	270	65.5	204.5	35	35	0.171149	0.534351
PheARR57	LOC_Os07g26720.1	0.233922	0.759634	0.307941	414	100.5	313.5	63	48	0.200957	0.477612
PheARR58	LOC_Os07g26720.1	0.505313	0.929131	0.543855	387	89.1667	297.833	109.5	47.5	0.367655	0.53271
PheARR59	LOC_Os07g26720.1	0.126391	1.03853	0.121701	360	87.75	272.25	31.6667	49.3333	0.116315	0.562203
PheARR62	LOC_Os07g26720.1	0.685808	1.02589	0.668498	444	104.5	339.5	152.583	58.4167	0.449435	0.559011
PheARR3	LOC_Os08g26990.1	1.21009	2.6612	0.454717	363	85.9167	277.083	166.417	62.5833	0.600602	0.728419
PheARR10	LOC_Os08g26990.1	0.87824	1.67613	0.523968	351	81.25	269.75	139.583	54.4167	0.517454	0.669744
PheARR14	LOC_Os08g26990.1	0.899777	3.12771	0.287679	360	80.9167	279.083	146.25	59.75	0.524037	0.738414
PheARR21	LOC_Os08g26990.1	0.915323	27.0327	0.0338598	339	80.3333	258.667	136.75	60.25	0.528673	0.75
PheARR22	LOC_Os08g26990.1	0.418565	2.82845	0.147984	342	83.25	258.75	83	61	0.320773	0.732733
PheARR27	LOC_Os08g26990.1	0.170154	0.763192	0.22295	363	84.9167	278.083	42.3333	40.6667	0.152233	0.478901
PheARR28	LOC_Os08g26990.1	0.224129	0.865551	0.258944	363	83.4167	279.583	54.1667	42.8333	0.193741	0.513487
PheARR31	LOC_Os08g26990.1	0.435292	2.85205	0.152624	363	84.6667	278.333	91.9167	62.0833	0.33024	0.733268
PheARR34	LOC_Os08g26990.1	0.884299	1.64099	0.538881	309	71.8333	237.167	123.167	47.8333	0.519325	0.665893
PheARR35	LOC_Os08g26990.1	0.737277	1.52295	0.48411	252	58.8333	193.167	90.6667	38.3333	0.46937	0.651558
PheARR41	LOC_Os08g26990.1	1.24316	2.73474	0.454582	363	86.25	276.75	168	63	0.607046	0.730435
PheARR43	LOC_Os08g26990.1	0.964421	1.79986	0.535832	267	58.1667	208.833	113.333	39.6667	0.542698	0.681948
PheARR44	LOC_Os08g26990.1	0.437931	2.29038	0.191204	312	71.8333	240.167	79.6667	51.3333	0.331714	0.714617
PheARR47	LOC_Os08g26990.1	0.446216	1.41651	0.315012	363	83	280	94.1667	52.8333	0.33631	0.636546
PheARR48	LOC_Os08g26990.1	0.842571	4.4331	0.190064	354	82	272	137.667	61.3333	0.506127	0.747967
PheARR51	LOC_Os08g26990.1	0.76499	3.32845	0.229834	210	47	163	78.1667	34.8333	0.47955	0.741135
PheARR55	LOC_Os08g26990.1	0.363096	2.84638	0.127564	363	86.5	276.5	79.5833	63.4167	0.287824	0.733141
PheARR59	LOC_Os08g26990.1	0.370179	2.78325	0.133002	363	86.3333	276.667	80.8333	63.1667	0.292169	0.73166
PheARR60	LOC_Os08g26990.1	0.917158	3.02092	0.303602	288	65.5	222.5	117.75	48.25	0.529213	0.736641
PheARR61	LOC_Os08g26990.1	0.87824	1.67613	0.523968	351	81.25	269.75	139.583	54.4167	0.517454	0.669744
PheARR62	LOC_Os08g26990.1	0.939348	2.75062	0.341503	363	84.8333	278.167	149	62	0.53565	0.730845
PheARR2	LOC_Os08g28900.1	0.4924	3.93448	0.12515	345	79.0833	265.917	96	59	0.361015	0.746048
PheARR3	LOC_Os08g28900.1	1.12885	2.29823	0.491181	363	85.0833	277.917	162.167	60.8333	0.583508	0.714985
PheARR9	LOC_Os08g28900.1	0.545025	2.84108	0.191837	285	71.1667	213.833	82.8333	52.1667	0.387373	0.733021
PheARR10	LOC_Os08g28900.1	0.855568	1.81043	0.472576	351	80.4167	270.583	138.083	54.9167	0.510317	0.682902
PheARR11	LOC_Os08g28900.1	0.681748	4.6033	0.1481	339	77.1667	261.833	117.25	57.75	0.447804	0.74838
PheARR19	LOC_Os08g28900.1	0.684284	2.41851	0.282936	339	76.8333	262.167	117.667	55.3333	0.448824	0.720174
PheARR20	LOC_Os08g28900.1	0.798765	3.51527	0.227227	222	51.25	170.75	83.9167	38.0833	0.491459	0.743089
PheARR21	LOC_Os08g28900.1	0.833662	2.90027	0.287443	339	79.6667	259.333	130.5	58.5	0.503213	0.73431
PheARR22	LOC_Os08g28900.1	0.45269	1.87205	0.241815	342	82.5833	259.417	88.1667	56.8333	0.339865	0.688194
PheARR23	LOC_Os08g28900.1	0.594908	1.93498	0.30745	285	67.0833	217.917	89.5	46.5	0.410707	0.693168
PheARR24	LOC_Os08g28900.1	0.489575	2.57299	0.190274	363	83.25	279.75	100.583	60.4167	0.359547	0.725726
PheARR25	LOC_Os08g28900.1	0.469979	2.2597	0.207983	363	83.0833	279.917	97.75	59.25	0.349211	0.713139
PheARR27	LOC_Os08g28900.1	0.157691	0.799103	0.197335	363	84.0833	278.917	39.6667	41.3333	0.142217	0.491576
PheARR28	LOC_Os08g28900.1	0.202823	0.856439	0.236821	363	82.5833	280.417	49.8333	42.1667	0.177712	0.510595
PheARR29	LOC_Os08g28900.1	0.471456	0.304099	1.55034	12	2	10	3.5	0.5	0.35	0.25
PheARR31	LOC_Os08g28900.1	0.448581	2.04306	0.219563	363	83.8333	279.167	94.25	58.75	0.337612	0.700795
PheARR35	LOC_Os08g28900.1	0.726072	1.1908	0.609737	258	60.75	197.25	91.75	36.25	0.465146	0.596708
PheARR38	LOC_Os08g28900.1	0.45914	2.72125	0.168724	363	83.6667	279.333	95.9167	61.0833	0.343377	0.73008
PheARR39	LOC_Os08g28900.1	0.721972	4.61932	0.156294	342	78.8333	263.167	122	59	0.463585	0.748414
PheARR41	LOC_Os08g28900.1	1.17534	2.67386	0.439565	363	85.4167	277.583	164.75	62.25	0.593515	0.72878
PheARR42	LOC_Os08g28900.1	0.873511	1.82144	0.479571	306	66.1667	239.833	123.75	45.25	0.515983	0.683879
PheARR43	LOC_Os08g28900.1	0.941912	1.88689	0.499186	267	57.4167	209.583	112.417	39.5833	0.536382	0.689405
PheARR44	LOC_Os08g28900.1	0.464255	2.5553	0.181683	312	71.25	240.75	83.3333	51.6667	0.346141	0.725146
PheARR47	LOC_Os08g28900.1	0.441196	1.71138	0.257801	363	82.1667	280.833	93.6667	55.3333	0.333531	0.673428
PheARR48	LOC_Os08g28900.1	0.735069	2.42702	0.302869	342	78.4167	263.583	123.5	56.5	0.468543	0.72051
PheARR51	LOC_Os08g28900.1	0.661292	1.65865	0.398692	210	46.9167	163.083	71.6667	31.3333	0.439448	0.667851
PheARR53	LOC_Os08g28900.1	0.868132	4.15152	0.209112	237	56.3333	180.667	92.9167	42.0833	0.514299	0.747041
PheARR55	LOC_Os08g28900.1	0.393507	2.05175	0.191791	363	85.6667	277.333	84.9167	60.0833	0.30619	0.701362
PheARR58	LOC_Os08g28900.1	0.566276	2.855	0.198346	363	82.5	280.5	111.5	60.5	0.397504	0.733333
PheARR59	LOC_Os08g28900.1	0.401357	2.0137	0.199314	363	85.5	277.5	86.25	59.75	0.310811	0.69883
PheARR60	LOC_Os08g28900.1	0.858943	1.74218	0.493029	288	64.9167	223.083	114.083	43.9167	0.511393	0.676508
PheARR61	LOC_Os08g28900.1	0.855568	1.81043	0.472576	351	80.4167	270.583	138.083	54.9167	0.510317	0.682902
PheARR62	LOC_Os08g28900.1	0.934808	4.97103	0.188051	363	84	279	149.083	62.9167	0.534349	0.749008
PheARR3	LOC_Os08g28950.1	1.14091	2.33769	0.488052	363	85.9167	277.083	162.417	61.5833	0.586165	0.71678
PheARR10	LOC_Os08g28950.1	0.854701	1.67613	0.509924	351	81.25	269.75	137.583	54.4167	0.51004	0.669744
PheARR11	LOC_Os08g28950.1	0.704661	3.26753	0.215655	339	78	261	119.25	57.75	0.456897	0.740385
PheARR13	LOC_Os08g28950.1	0.779232	3.34155	0.233195	342	78.9167	263.083	127.5	58.5	0.484637	0.741288
PheARR19	LOC_Os08g28950.1	0.710536	2.16457	0.328258	339	77.6667	261.333	120	55	0.459184	0.708155
PheARR21	LOC_Os08g28950.1	0.850537	2.60397	0.32663	339	80.5	258.5	131.5	58.5	0.508704	0.726708
PheARR22	LOC_Os08g28950.1	0.43372	3.33901	0.129894	342	83.4167	258.583	85.1667	61.8333	0.329359	0.741259
PheARR25	LOC_Os08g28950.1	0.455311	2.97772	0.152906	363	83.9167	279.083	95.25	61.75	0.341296	0.735849
PheARR27	LOC_Os08g28950.1	0.156	0.768641	0.202956	363	84.9167	278.083	39.1667	40.8333	0.140845	0.480864
PheARR28	LOC_Os08g28950.1	0.2043	0.871914	0.234312	363	83.4167	279.583	50	43	0.178838	0.515485
PheARR31	LOC_Os08g28950.1	0.431024	3.32904	0.129474	363	84.6667	278.333	91.25	62.75	0.327844	0.741142
PheARR35	LOC_Os08g28950.1	0.71769	1.61338	0.444836	246	56.5833	189.417	87.5	37.5	0.461945	0.662739
PheARR41	LOC_Os08g28950.1	1.18834	2.38572	0.498108	363	86.25	276.75	165	62	0.596206	0.718841
PheARR42	LOC_Os08g28950.1	0.907685	3.02852	0.299712	306	66.1667	239.833	126.25	48.75	0.526407	0.736776
PheARR43	LOC_Os08g28950.1	0.998255	3.11446	0.320523	315	70.6667	244.333	134.833	52.1667	0.551842	0.738208
PheARR44	LOC_Os08g28950.1	0.450264	4.4331	0.101569	312	71.75	240.25	81.3333	53.6667	0.338536	0.747967
PheARR47	LOC_Os08g28950.1	0.417631	1.76504	0.236613	363	83	280	89.6667	56.3333	0.320238	0.678715
PheARR48	LOC_Os08g28950.1	0.764971	3.6837	0.207664	342	79.25	262.75	126	59	0.479543	0.744479
PheARR51	LOC_Os08g28950.1	0.704469	1.92906	0.365188	210	46.9167	163.083	74.5	32.5	0.456822	0.692718
PheARR55	LOC_Os08g28950.1	0.381413	2.8047	0.135991	363	86.5	276.5	82.6667	63.3333	0.298975	0.732177
PheARR60	LOC_Os08g28950.1	0.878052	2.78902	0.314825	288	65.25	222.75	115.25	47.75	0.517396	0.731801
PheARR61	LOC_Os08g28950.1	0.854701	1.67613	0.509924	351	81.25	269.75	137.583	54.4167	0.51004	0.669744
PheARR2	LOC_Os11g04720.1	0.0850382	0.359047	0.236844	561	121.5	439.5	35.3333	34.6667	0.0803944	0.285322
PheARR4	LOC_Os11g04720.1	0.766143	2.17874	0.351644	498	109.083	388.917	186.667	77.3333	0.479966	0.708938
PheARR5	LOC_Os11g04720.1	0.328217	1.76221	0.186253	384	94.3333	289.667	77	64	0.265823	0.678445
PheARR6	LOC_Os11g04720.1	0.574214	2.43861	0.235468	519	121.25	397.75	159.583	87.4167	0.401215	0.720962
PheARR7	LOC_Os11g04720.1	0.34284	2.44537	0.140199	384	92.6667	291.333	80.1667	66.8333	0.275172	0.721223
PheARR9	LOC_Os11g04720.1	0.518676	2.09726	0.247312	282	71	211	79	50	0.374408	0.704225
PheARR10	LOC_Os11g04720.1	0.872405	2.1221	0.411104	390	88.9167	301.083	155.25	62.75	0.515638	0.705717
PheARR11	LOC_Os11g04720.1	0.668283	2.70416	0.247131	471	103.25	367.75	162.667	75.3333	0.442329	0.729621
PheARR13	LOC_Os11g04720.1	0.81685	2.93616	0.278204	537	117	420	209	86	0.497619	0.735043
PheARR15	LOC_Os11g04720.1	0.870789	3.19951	0.272163	516	116.75	399.25	205.667	86.3333	0.515133	0.739472
PheARR19	LOC_Os11g04720.1	0.787525	2.7011	0.291557	549	117.083	431.917	210.583	85.4167	0.487555	0.729537
PheARR22	LOC_Os11g04720.1	0.571605	1.37271	0.416407	423	99.25	323.75	129.5	62.5	0.4	0.629723
PheARR23	LOC_Os11g04720.1	0.27449	0.387907	0.707618	324	75.6667	248.333	57.0833	22.9167	0.229866	0.302863
PheARR24	LOC_Os11g04720.1	0.0765137	0.311125	0.245926	597	129.583	467.417	34	33	0.0727402	0.254662
PheARR25	LOC_Os11g04720.1	0.0715626	0.292006	0.245073	597	128.167	468.833	32	31	0.0682545	0.241873
PheARR27	LOC_Os11g04720.1	0.431571	3.88211	0.111169	378	88.5	289.5	95	66	0.328152	0.745763
PheARR28	LOC_Os11g04720.1	0.659846	3.22602	0.204539	540	123	417	183	91	0.438849	0.739837
PheARR31	LOC_Os11g04720.1	0.320749	1.33319	0.240588	603	134.25	468.75	122.333	83.6667	0.260978	0.623215
PheARR33	LOC_Os11g04720.1	0.863393	1.83044	0.471687	363	86.4167	276.583	141.833	59.1667	0.512805	0.684667
PheARR34	LOC_Os11g04720.1	0.859298	2.48222	0.346181	312	73	239	122.25	52.75	0.511506	0.722603
PheARR35	LOC_Os11g04720.1	0.653406	3.85827	0.169352	261	61.9167	199.083	86.8333	46.1667	0.436166	0.745626
PheARR37	LOC_Os11g04720.1	0.736245	2.34518	0.313939	522	109.583	412.417	193.417	78.5833	0.468984	0.71711
PheARR38	LOC_Os11g04720.1	0.327383	1.65543	0.197763	600	133.833	466.167	123.667	89.3333	0.265284	0.667497
PheARR40	LOC_Os11g04720.1	0.825505	2.72292	0.303169	519	114.25	404.75	202.583	83.4167	0.500515	0.730124
PheARR42	LOC_Os11g04720.1	0.698754	1.77705	0.393211	291	65.3333	225.667	102.583	44.4167	0.454579	0.679847
PheARR44	LOC_Os11g04720.1	0.343208	2.6192	0.131035	336	78.5	257.5	70.9167	57.0833	0.275405	0.727176
PheARR45	LOC_Os11g04720.1	0.558196	2.46082	0.226833	522	123.417	398.583	156.917	89.0833	0.393686	0.72181
PheARR46	LOC_Os11g04720.1	0.359282	1.95268	0.183994	384	93.8333	290.167	82.8333	65.1667	0.285468	0.694494
PheARR47	LOC_Os11g04720.1	0.557074	2.20599	0.252528	381	88.9167	292.083	114.833	63.1667	0.393153	0.710403
PheARR51	LOC_Os11g04720.1	0.757121	2.84154	0.266447	243	55.25	187.75	89.5	40.5	0.476698	0.733032
PheARR53	LOC_Os11g04720.1	0.801899	2.37305	0.337919	249	59.1667	189.833	93.5	42.5	0.492537	0.71831
PheARR54	LOC_Os11g04720.1	0.68229	1.78013	0.383281	543	123.75	419.25	187.833	84.1667	0.448022	0.680135
PheARR55	LOC_Os11g04720.1	0.305942	1.54684	0.197785	381	92.4167	288.583	72.5	60.5	0.251227	0.654644
PheARR56	LOC_Os11g04720.1	0.390551	1.71726	0.227427	267	64.1667	202.833	61.75	43.25	0.304437	0.674026
PheARR57	LOC_Os11g04720.1	0.344227	1.17449	0.293086	387	95.0833	291.917	80.5833	56.4167	0.276049	0.593339
PheARR58	LOC_Os11g04720.1	0.663141	1.5197	0.436363	525	118	407	179.167	76.8333	0.440213	0.65113
PheARR59	LOC_Os11g04720.1	0.315443	1.40883	0.223904	381	92.3333	288.667	74.3333	58.6667	0.257506	0.635379
PheARR60	LOC_Os11g04720.1	0.884207	1.89459	0.4667	312	70.1667	241.833	125.583	48.4167	0.519297	0.690024
PheARR61	LOC_Os11g04720.1	0.85398	2.30636	0.370272	390	88.4167	301.583	153.75	63.25	0.509809	0.715363
PheARR2	LOC_Os12g04500.1	0.0851066	0.371132	0.229316	561	121.833	439.167	35.3333	35.6667	0.0804554	0.29275
PheARR4	LOC_Os12g04500.1	0.770919	2.07468	0.371584	498	109.083	388.917	187.333	76.6667	0.48168	0.702827
PheARR5	LOC_Os12g04500.1	0.33179	1.80019	0.184308	384	94.3333	289.667	77.6667	64.3333	0.268124	0.681979
PheARR6	LOC_Os12g04500.1	0.559763	2.05035	0.273008	504	118	386	152.25	82.75	0.39443	0.701271
PheARR7	LOC_Os12g04500.1	0.360738	2.63321	0.136995	384	93	291	83.3333	67.6667	0.286369	0.727599
PheARR9	LOC_Os12g04500.1	0.503479	2.2905	0.219812	282	70.6667	211.333	77.5	50.5	0.366719	0.714623
PheARR10	LOC_Os12g04500.1	0.894323	2.13058	0.419756	390	88.5	301.5	157.5	62.5	0.522388	0.706215
PheARR11	LOC_Os12g04500.1	0.622162	2.82171	0.220491	471	102.833	368.167	155.667	75.3333	0.422816	0.732577
PheARR19	LOC_Os12g04500.1	0.819654	2.35695	0.347761	552	117.75	434.25	216.5	84.5	0.498561	0.717622
PheARR20	LOC_Os12g04500.1	0.914282	2.58878	0.353171	321	72.75	248.25	131.167	52.8333	0.528365	0.726231
PheARR21	LOC_Os12g04500.1	0.861179	4.33288	0.198754	540	116.583	423.417	216.833	87.1667	0.512104	0.747677
PheARR22	LOC_Os12g04500.1	0.582718	1.39395	0.418035	423	99.25	323.75	131.167	62.8333	0.405148	0.633081
PheARR23	LOC_Os12g04500.1	0.273935	0.436864	0.627048	324	75.25	248.75	57.0833	24.9167	0.229481	0.331118
PheARR24	LOC_Os12g04500.1	0.0765712	0.321867	0.237897	597	129.917	467.083	34	34	0.0727921	0.261706
PheARR25	LOC_Os12g04500.1	0.0716161	0.302641	0.236637	597	128.5	468.5	32	32	0.0683031	0.249027
PheARR27	LOC_Os12g04500.1	0.428507	3.24664	0.131985	378	88.5	289.5	94.5	65.5	0.326425	0.740113
PheARR31	LOC_Os12g04500.1	0.321034	1.32411	0.242452	603	134.583	468.417	122.333	83.6667	0.261163	0.621672
PheARR33	LOC_Os12g04500.1	0.846618	1.85137	0.457294	360	85.5833	274.417	139.25	58.75	0.50744	0.686465
PheARR34	LOC_Os12g04500.1	0.8648	3.65868	0.236369	312	73	239	122.667	54.3333	0.51325	0.744292
PheARR35	LOC_Os12g04500.1	0.647428	3.07379	0.210628	261	61.9167	199.083	86.3333	45.6667	0.433654	0.73755
PheARR37	LOC_Os12g04500.1	0.729303	2.0299	0.359281	522	109.417	412.583	192.417	76.5833	0.46637	0.699924
PheARR38	LOC_Os12g04500.1	0.326017	1.60801	0.202746	600	134.167	465.833	123.167	88.8333	0.264401	0.662112
PheARR40	LOC_Os12g04500.1	0.834221	2.41197	0.345867	519	114.25	404.75	203.75	82.25	0.503397	0.719912
PheARR42	LOC_Os12g04500.1	0.69315	1.5647	0.442992	291	65.3333	225.667	102.083	42.9167	0.452363	0.656888
PheARR44	LOC_Os12g04500.1	0.321781	3.78654	0.08498	315	73.5833	241.417	63.1667	54.8333	0.26165	0.745187
PheARR45	LOC_Os12g04500.1	0.543606	2.06945	0.262681	507	120.167	386.833	149.583	84.4167	0.386687	0.702497
PheARR46	LOC_Os12g04500.1	0.36207	2.02838	0.178502	384	93.8333	290.167	83.3333	65.6667	0.287191	0.699822
PheARR47	LOC_Os12g04500.1	0.558274	2.40855	0.231788	381	88.9167	292.083	115	64	0.393723	0.719775
PheARR51	LOC_Os12g04500.1	0.760784	2.66425	0.285553	243	55.25	187.75	89.75	40.25	0.478029	0.728507
PheARR53	LOC_Os12g04500.1	0.873312	2.15394	0.405448	309	76.0833	232.917	120.167	53.8333	0.515921	0.707558
PheARR54	LOC_Os12g04500.1	0.685157	1.91636	0.35753	543	124.083	418.917	188.167	85.8333	0.449174	0.691739
PheARR55	LOC_Os12g04500.1	0.309424	1.57576	0.196365	381	92.4167	288.583	73.1667	60.8333	0.253537	0.658251
PheARR56	LOC_Os12g04500.1	0.412111	1.80894	0.227819	267	63.8333	203.167	64.4167	43.5833	0.317063	0.682768
PheARR57	LOC_Os12g04500.1	0.351634	1.07052	0.32847	387	94.5833	292.417	82.0833	53.9167	0.280707	0.570044
PheARR58	LOC_Os12g04500.1	0.672005	1.61891	0.415097	525	118.333	406.667	180.5	78.5	0.443852	0.66338
PheARR59	LOC_Os12g04500.1	0.318968	1.43283	0.222613	381	92.3333	288.667	75	59	0.259815	0.638989
PheARR60	LOC_Os12g04500.1	0.901201	2.0418	0.441375	312	70.1667	241.833	126.833	49.1667	0.524466	0.700713
PheARR61	LOC_Os12g04500.1	0.875349	2.31828	0.377585	390	88	302	156	63	0.516556	0.715909
