# Supplementary material for: Phytohormone Crosstalk of Cytokinin Biosynthesis and Signaling Family Genes in Moso Bamboo (Phyllostachys edulis)
Source: Int J Mol Sci. 2023 Jun 29;24(13):10863. doi: 10.3390/ijms241310863 (PMC10341911; doi:10.3390/ijms241310863)
Supplement: Supplementary file 1 [file ijms-24-10863-s001.zip › Table S5. Genetic information on the syntenic relationships of Moso bamboo and rice.xlsx]

## Sheet: Sheet1
gene family	Moso bamboo Chromosome	Moso bamboo gene name	Rice Chromosome	rice gene name
IPT	hic_scaffold_4	PH02Gene43214.t1	Os-3	Os-transcript:Os03t0810100-01
	hic_scaffold_4	PH02Gene43214.t1	Os-7	Os-transcript:Os07t0211700-00
	hic_scaffold_7	PH02Gene01437.t1	Os-1	Os-transcript:Os01t0688300-00
	hic_scaffold_7	PH02Gene01437.t1	Os-5	Os-transcript:Os05t0551700-01
	hic_scaffold_9	PH02Gene18429.t1	Os-1	Os-transcript:Os01t0688300-00
	hic_scaffold_9	PH02Gene18429.t1	Os-5	Os-transcript:Os05t0551700-01
	hic_scaffold_10	PH02Gene04562.t1	Os-3	Os-transcript:Os03t0810100-01
	hic_scaffold_10	PH02Gene04562.t1	Os-7	Os-transcript:Os07t0211700-00
	hic_scaffold_14	PH02Gene20020.t1	Os-1	Os-transcript:Os01t0688300-00
	hic_scaffold_14	PH02Gene06887.t1	Os-1	Os-transcript:Os01t0968700-01
	hic_scaffold_14	PH02Gene20020.t1	Os-5	Os-transcript:Os05t0551700-01
	hic_scaffold_15	PH02Gene29187.t1	Os-3	Os-transcript:Os03t0810100-01
	hic_scaffold_15	PH02Gene31018.t1	Os-3	Os-transcript:Os03t0356900-01
	hic_scaffold_15	PH02Gene29187.t1	Os-7	Os-transcript:Os07t0211700-00
	hic_scaffold_16	PH02Gene40520.t1	Os-1	Os-transcript:Os01t0688300-00
	hic_scaffold_16	PH02Gene20449.t6	Os-1	Os-transcript:Os01t0968700-01
	hic_scaffold_16	PH02Gene40520.t1	Os-5	Os-transcript:Os05t0551700-01
	hic_scaffold_21	PH02Gene31446.t1	Os-3	Os-transcript:Os03t0810100-01
	hic_scaffold_21	PH02Gene31446.t1	Os-7	Os-transcript:Os07t0211700-00
LOG	hic_scaffold_3	PH02Gene30515.t1	Os-10	Os-transcript:Os10t0479500-01
	hic_scaffold_3	PH02Gene30515.t1	Os-2	Os-transcript:Os02t0628000-00
	hic_scaffold_3	PH02Gene30515.t1	Os-4	Os-transcript:Os04t0518800-01
	hic_scaffold_3	PH02Gene35550.t1	Os-9	Os-transcript:Os09t0547500-01
	hic_scaffold_5	PH02Gene22403.t1	Os-10	Os-transcript:Os10t0479500-01
	hic_scaffold_5	PH02Gene22403.t1	Os-2	Os-transcript:Os02t0628000-00
	hic_scaffold_5	PH02Gene22403.t1	Os-4	Os-transcript:Os04t0518800-01
	hic_scaffold_7	PH02Gene12876.t3	Os-1	Os-transcript:Os01t0708500-01
	hic_scaffold_7	PH02Gene12876.t3	Os-5	Os-transcript:Os05t0541200-01
	hic_scaffold_9	PH02Gene45193.t2	Os-1	Os-transcript:Os01t0708500-01
	hic_scaffold_9	PH02Gene30203.t1	Os-1	Os-transcript:Os01t0588900-01
	hic_scaffold_9	PH02Gene45193.t2	Os-5	Os-transcript:Os05t0541200-01
	hic_scaffold_9	PH02Gene30203.t1	Os-5	Os-transcript:Os05t0591600-01
	hic_scaffold_13	PH02Gene40263.t1	Os-1	Os-transcript:Os01t0588900-01
	hic_scaffold_13	PH02Gene20702.t1	Os-10	Os-transcript:Os10t0479500-01
	hic_scaffold_13	PH02Gene20702.t1	Os-2	Os-transcript:Os02t0628000-00
	hic_scaffold_13	PH02Gene20702.t1	Os-3	Os-transcript:Os03t0109300-01
	hic_scaffold_13	PH02Gene20702.t1	Os-4	Os-transcript:Os04t0518800-01
	hic_scaffold_13	PH02Gene40263.t1	Os-5	Os-transcript:Os05t0591600-01
	hic_scaffold_14	PH02Gene11990.t1	Os-1	Os-transcript:Os01t0588900-01
	hic_scaffold_14	PH02Gene16977.t5	Os-1	Os-transcript:Os01t0708500-01
	hic_scaffold_14	PH02Gene16977.t5	Os-5	Os-transcript:Os05t0541200-01
	hic_scaffold_14	PH02Gene11990.t1	Os-5	Os-transcript:Os05t0591600-01
	hic_scaffold_15	PH02Gene21305.t1	Os-3	Os-transcript:Os03t0857900-02
	hic_scaffold_15	PH02Gene22722.t1	Os-3	Os-transcript:Os03t0109300-01
	hic_scaffold_16	PH02Gene33389.t1	Os-1	Os-transcript:Os01t0588900-01
	hic_scaffold_16	PH02Gene33389.t1	Os-5	Os-transcript:Os05t0591600-01
	hic_scaffold_17	PH02Gene40448.t1	Os-10	Os-transcript:Os10t0479500-01
	hic_scaffold_17	PH02Gene40448.t1	Os-2	Os-transcript:Os02t0628000-00
	hic_scaffold_18	PH02Gene32416.t1	Os-9	Os-transcript:Os09t0547500-01
	hic_scaffold_21	PH02Gene00977.t1	Os-3	Os-transcript:Os03t0109300-01
	hic_scaffold_21	PH02Gene47251.t1	Os-3	Os-transcript:Os03t0857900-02
	hic_scaffold_24	PH02Gene08449.t1	Os-10	Os-transcript:Os10t0479500-01
	hic_scaffold_24	PH02Gene08449.t1	Os-2	Os-transcript:Os02t0628000-00
	hic_scaffold_24	PH02Gene08449.t1	Os-4	Os-transcript:Os04t0518800-01
HK	hic_scaffold_4	PH02Gene45424.t1	Os-7	Os-transcript:Os07t0642900-01
	hic_scaffold_6	PH02Gene38073.t1	Os-1	Os-transcript:Os01t0283100-01
	hic_scaffold_7	PH02Gene08025.t1	Os-1	Os-transcript:Os01t0742500-01
	hic_scaffold_7	PH02Gene08025.t1	Os-5	Os-transcript:Os05t0522500-01
	hic_scaffold_9	PH02Gene45438.t1	Os-1	Os-transcript:Os01t0190400-01
	hic_scaffold_9	PH02Gene45438.t1	Os-5	Os-transcript:Os05t0187100-02
	hic_scaffold_14	PH02Gene15132.t1	Os-1	Os-transcript:Os01t0742500-01
	hic_scaffold_14	PH02Gene29892.t1	Os-1	Os-transcript:Os01t0940100-01
	hic_scaffold_14	PH02Gene06290.t1	Os-1	Os-transcript:Os01t0190400-01
	hic_scaffold_14	PH02Gene29892.t1	Os-5	Os-transcript:Os05t0375100-00
	hic_scaffold_14	PH02Gene15132.t1	Os-5	Os-transcript:Os05t0522500-01
	hic_scaffold_14	PH02Gene06290.t1	Os-5	Os-transcript:Os05t0187100-02
	hic_scaffold_16	PH02Gene46133.t1	Os-1	Os-transcript:Os01t0742500-01
	hic_scaffold_16	PH02Gene41019.t1	Os-1	Os-transcript:Os01t0940100-01
	hic_scaffold_16	PH02Gene48829.t1	Os-1	Os-transcript:Os01t0190400-01
	hic_scaffold_16	PH02Gene16046.t1	Os-1	Os-transcript:Os01t0283100-01
	hic_scaffold_16	PH02Gene46133.t1	Os-5	Os-transcript:Os05t0522500-01
	hic_scaffold_16	PH02Gene48829.t1	Os-5	Os-transcript:Os05t0187100-02
	hic_scaffold_16	PH02Gene41019.t1	Os-5	Os-transcript:Os05t0375100-00
	hic_scaffold_17	PH02Gene31302.t1	Os-2	Os-transcript:Os02t0508000-01
	hic_scaffold_18	PH02Gene08187.t1	Os-1	Os-transcript:Os01t0190400-01
	hic_scaffold_18	PH02Gene08187.t1	Os-5	Os-transcript:Os05t0187100-02
	hic_scaffold_20	PH02Gene30951.t1	Os-2	Os-transcript:Os02t0508000-01
HP	hic_scaffold_3	PH02Gene33224.t1	Os-8	Os-transcript:Os08t0557700-01
	hic_scaffold_3	PH02Gene33224.t1	Os-9	Os-transcript:Os09t0567400-01
	hic_scaffold_7	PH02Gene08019.t1	Os-1	Os-transcript:Os01t0743800-00
	hic_scaffold_9	PH02Gene13780.t1	Os-1	Os-transcript:Os01t0743800-00
	hic_scaffold_9	PH02Gene45441.t1	Os-5	Os-transcript:Os05t0186100-01
	hic_scaffold_13	PH02Gene34486.t1	Os-8	Os-transcript:Os08t0557700-01
	hic_scaffold_13	PH02Gene23351.t1	Os-8	Os-transcript:Os08t0557700-01
	hic_scaffold_13	PH02Gene34486.t1	Os-9	Os-transcript:Os09t0567400-01
	hic_scaffold_13	PH02Gene23351.t1	Os-9	Os-transcript:Os09t0567400-01
	hic_scaffold_14	PH02Gene15129.t4	Os-1	Os-transcript:Os01t0743800-00
	hic_scaffold_16	PH02Gene42341.t1	Os-1	Os-transcript:Os01t0743800-00
	hic_scaffold_18	PH02Gene08183.t1	Os-5	Os-transcript:Os05t0186100-01
	hic_scaffold_22	PH02Gene44390.t1	Os-8	Os-transcript:Os08t0557700-01
	hic_scaffold_22	PH02Gene44390.t1	Os-9	Os-transcript:Os09t0567400-01
RR	hic_scaffold_2	PH02Gene32035.t1	Os-11	Os-transcript:Os11t0143300-02
	hic_scaffold_2	PH02Gene11458.t1	Os-11	Os-transcript:Os11t0157600-01
	hic_scaffold_2	PH02Gene32035.t1	Os-12	Os-transcript:Os12t0139400-01
	hic_scaffold_3	PH02Gene33753.t1	Os-2	Os-transcript:Os02t0557800-01
	hic_scaffold_3	PH02Gene18684.t1	Os-2	Os-transcript:Os02t0618200-01
	hic_scaffold_3	PH02Gene21608.t1	Os-2	Os-transcript:Os02t0631700-01
	hic_scaffold_3	PH02Gene21205.t1	Os-2	Os-transcript:Os02t0796500-03
	hic_scaffold_3	PH02Gene35280.t1	Os-2	Os-transcript:Os02t0830200-01
	hic_scaffold_3	PH02Gene21608.t1	Os-4	Os-transcript:Os04t0524300-01
	hic_scaffold_3	PH02Gene33753.t1	Os-4	Os-transcript:Os04t0442300-01
	hic_scaffold_3	PH02Gene21205.t1	Os-6	Os-transcript:Os06t0183100-01
	hic_scaffold_4	PH02Gene19728.t1	Os-7	Os-transcript:Os07t0449700-01
	hic_scaffold_6	PH02Gene13861.t1	Os-2	Os-transcript:Os02t0182100-01
	hic_scaffold_6	PH02Gene11687.t1	Os-2	Os-transcript:Os02t0796500-03
	hic_scaffold_6	PH02Gene11687.t1	Os-6	Os-transcript:Os06t0183100-01
	hic_scaffold_6	PH02Gene11688.t1	Os-6	Os-transcript:Os06t0183200-01
	hic_scaffold_6	PH02Gene13861.t1	Os-6	Os-transcript:Os06t0647200-02
	hic_scaffold_8	PH02Gene33414.t1	Os-2	Os-transcript:Os02t0182100-01
	hic_scaffold_8	PH02Gene18317.t1	Os-6	Os-transcript:Os06t0183200-01
	hic_scaffold_8	PH02Gene33414.t1	Os-6	Os-transcript:Os06t0647200-02
	hic_scaffold_10	PH02Gene48403.t1	Os-7	Os-transcript:Os07t0449700-01
	hic_scaffold_11	PH02Gene49695.t1	Os-11	Os-transcript:Os11t0143300-02
	hic_scaffold_11	PH02Gene49695.t1	Os-12	Os-transcript:Os12t0139400-01
	hic_scaffold_12	PH02Gene09855.t1	Os-11	Os-transcript:Os11t0143300-02
	hic_scaffold_13	PH02Gene22372.t2	Os-11	Os-transcript:Os11t0157600-01
	hic_scaffold_13	PH02Gene24406.t1	Os-8	Os-transcript:Os08t0358800-01
	hic_scaffold_14	PH02Gene13612.t1	Os-1	Os-transcript:Os01t0904700-01
	hic_scaffold_14	PH02Gene21053.t1	Os-1	Os-transcript:Os01t0952500-01
	hic_scaffold_15	PH02Gene14057.t1	Os-3	Os-transcript:Os03t0742300-01
	hic_scaffold_15	PH02Gene11768.t1	Os-3	Os-transcript:Os03t0224200-01
	hic_scaffold_16	PH02Gene09447.t1	Os-1	Os-transcript:Os01t0904700-01
	hic_scaffold_16	PH02Gene42667.t1	Os-1	Os-transcript:Os01t0952500-01
	hic_scaffold_17	PH02Gene04797.t1	Os-2	Os-transcript:Os02t0182100-01
	hic_scaffold_17	PH02Gene46298.t1	Os-2	Os-transcript:Os02t0557800-01
	hic_scaffold_17	PH02Gene24504.t1	Os-2	Os-transcript:Os02t0618200-01
	hic_scaffold_17	PH02Gene45228.t1	Os-2	Os-transcript:Os02t0631700-01
	hic_scaffold_17	PH02Gene18336.t1	Os-2	Os-transcript:Os02t0796500-03
	hic_scaffold_17	PH02Gene47955.t1	Os-2	Os-transcript:Os02t0830200-01
	hic_scaffold_17	PH02Gene45228.t1	Os-4	Os-transcript:Os04t0524300-01
	hic_scaffold_17	PH02Gene46298.t1	Os-4	Os-transcript:Os04t0442300-01
	hic_scaffold_17	PH02Gene18336.t1	Os-6	Os-transcript:Os06t0183100-01
	hic_scaffold_17	PH02Gene04797.t1	Os-6	Os-transcript:Os06t0647200-02
	hic_scaffold_18	PH02Gene05139.t1	Os-9	Os-transcript:Os09t0532400-02
	hic_scaffold_20	PH02Gene30734.t1	Os-2	Os-transcript:Os02t0182100-01
	hic_scaffold_20	PH02Gene30734.t1	Os-6	Os-transcript:Os06t0647200-02
	hic_scaffold_21	PH02Gene26606.t1	Os-3	Os-transcript:Os03t0224200-01
	hic_scaffold_21	PH02Gene38758.t1	Os-3	Os-transcript:Os03t0742300-01
	hic_scaffold_21	PH02Gene18607.t1	Os-3	Os-transcript:Os03t0284100-04
	hic_scaffold_21	PH02Gene18607.t1	Os-7	Os-transcript:Os07t0695100-01
	hic_scaffold_23	PH02Gene05183.t1	Os-2	Os-transcript:Os02t0557800-01
	hic_scaffold_23	PH02Gene23108.t1	Os-2	Os-transcript:Os02t0631700-01
	hic_scaffold_23	PH02Gene05183.t1	Os-4	Os-transcript:Os04t0442300-01
	hic_scaffold_23	PH02Gene23108.t1	Os-4	Os-transcript:Os04t0524300-01
	hic_scaffold_23	PH02Gene45313.t1	Os-4	Os-transcript:Os04t0673300-01
	hic_scaffold_24	PH02Gene22615.t1	Os-2	Os-transcript:Os02t0631700-01
	hic_scaffold_24	PH02Gene00342.t1	Os-2	Os-transcript:Os02t0631700-01
	hic_scaffold_24	PH02Gene14808.t1	Os-2	Os-transcript:Os02t0557800-01
	hic_scaffold_24	PH02Gene22615.t1	Os-4	Os-transcript:Os04t0524300-01
	hic_scaffold_24	PH02Gene00342.t1	Os-4	Os-transcript:Os04t0673300-01
	hic_scaffold_24	PH02Gene38329.t1	Os-4	Os-transcript:Os04t0212450-00
	hic_scaffold_24	PH02Gene14808.t1	Os-4	Os-transcript:Os04t0442300-01
