# Supplementary material for: Phytohormone Crosstalk of Cytokinin Biosynthesis and Signaling Family Genes in Moso Bamboo (Phyllostachys edulis)
Source: Int J Mol Sci. 2023 Jun 29;24(13):10863. doi: 10.3390/ijms241310863 (PMC10341911; doi:10.3390/ijms241310863)
Supplement: Supplementary file 1 [file ijms-24-10863-s001.zip › Table S6. Expression of the CK pathway genes in Moso bamboo.xlsx]

## Sheet: different treatments
	mock1	GA	mock2	NAA	CK1	IAA	TIBA	CK2	GA	PP333
PheIPT7	2.82667	2.35333	2.64	2.38	4.90227	2.63408	3.4183	3.71785	3.48586	4.44184
PheIPT14	1.34333	1.58333	1.28667	1.43	0.897159	0.177935	1.08681	0.65758	0.970928	0.701787
PheLOG3	0.853333	1.86	4.98	3.03333	0	0	0.371226	0.168797	0	0.148576
PheLOG4	8.65333	11.06	7.23667	7.56333	6.82914	8.32798	1.99748	3.57602	7.21502	6.13825
PheLOG5	15.0467	18.1367	11.4167	65.1833	2.26225	2.65896	1.0795	6.5296	5.17072	1.88596
PheLOG6	5.48	2.83667	1.5	2.15	3.1594	3.71652	2.14525	1.8056	2.07214	1.29633
PheLOG8	15.75	15.8533	5.31667	9.37	9.94073	14.3313	27.2239	7.39886	11.0028	4.36072
PheLOG9	4.22667	3.73333	0.763333	0.93	1.1163	0.339605	5.01037	8.75693	25.5323	10.1707
PheLOG11	0.956667	1.13667	0.816667	1.07667	4.21157	5.23279	7.17883	5.34971	7.00694	4.58108
PheLOG12	5.83	6.70667	1.75667	4.36	0	0	0	0	0	0
PheLOG13	0.85	1.73333	2.51333	1.70333	0.215506	0	2.53602	2.78316	6.52676	1.55227
PheLOG14	4.48	4.63	3.96333	3.46	0	0	0	0.504734	0.18778	0
PheLOG15	0.163333	0.186667	0.113333	0.223333	0	0	0	0.854964	0.37556	0
PheLOG16	0.366667	0.69	1.03667	0.673333	2.09819	1.35459	0.547379	0	0.184596	0.368808
PheLOG17	23.0467	29.6033	26.5567	20.8667	2.12243	1.02121	1.27457	1.08587	1.77655	1.25559
PheLOG18	0.203333	0.09	0	0	0	0	0	0	0	0
PheLOG19	8.06333	6.74667	2.47	2.49333	1.75191	1.83195	4.15647	4.77189	2.11372	2.99765
PheHK1	1.21	1.52667	1.60333	1.46	11.4953	9.20903	4.67913	4.84829	4.98492	6.43516
PheHK2	7.17	10.3833	11.55	10.19	13.0457	20.3218	55.5951	32.261	24.7502	20.2545
PheHK6	14.3467	12.7033	12.0267	10.5433	5.27278	5.38824	12.8333	11.0706	6.69225	7.20896
PheHK7	29.8833	34.63	40.8967	39.3733	179.757	177.239	178.642	155.688	116.332	168.648
PheHK8	0.783333	0.73	1.55	1.09333	4.55599	3.58356	3.59963	7.74643	9.35219	6.99352
PheHK9	12.51	15.7067	15.1533	14.6967	2.69148	1.99123	2.87092	3.50621	1.14916	1.29621
PheHK10	13.6033	28.7833	24.62	14.7533	2.67694	2.04624	5.94879	7.67434	3.58195	5.54466
PheHK11	15.0633	20.5667	27.4833	28.8967	25.2299	19.3928	13.5871	23.331	12.0879	20.2953
PheHK12	0.91	2.22667	2.65333	3.36	2.00619	0.847099	0.715589	0.351888	0.560156	0.922138
PheHK13	10.8	10.4933	16	15.5367	25.1284	25.1643	100.761	63.8198	66.8208	38.3771
PheHK14	2.69	3.3	4.6	3.74	29.2531	22.0365	31.2638	25.2938	21.2951	20.2288
PheHK16	10.44	13.7533	8.41333	8.4	2.80408	2.57383	12.0902	8.9576	3.79857	4.32418
PheHK17	27.4233	28.7933	37.6033	40.4367	90.3086	99.3072	95.4935	87.7001	75.6598	89.374
PheHK18	11.53	22.1533	13.67	26.7033	17.2246	9.40801	29.7126	59.5694	36.5262	16.252
PheHK19	2.44333	3.46333	3.81	3.65333	2.26225	2.74794	3.7831	1.89468	1.74134	2.58775
PheHP2	0.386667	0.976667	1.25	0.893333	0.171322	0.355869	0.355965	0.321643	0.407588	0.333098
PheHP3	1.59667	1.99333	2.2	2.02	13.9809	13.0432	8.29188	9.05334	8.53802	9.83768
PheHP4	1.72667	2.43667	3.58	3.09667	5.74071	7.38186	4.87483	8.07736	8.62137	9.57624
PheHP5	18.0467	17.8067	24.6733	19.4033	52.8813	55.0174	70.0883	49.0036	62.5922	53.1642
PheHP6	7.74333	8.34	13	8.21	3.48388	1.53875	2.71003	1.45371	1.7861	2.62848
PheHP7	13.0033	18.4833	16.79	15.1833	20.7448	23.4528	23.9628	17.648	26.4925	21.2227
PheHP8	18.3433	20.9267	14.2733	16.9267	99.4962	146.349	203.307	148.313	168.998	137.862
PheHP10	12.5033	16.3433	15.65	12.8433	14.5888	19.9243	18.9989	9.9275	7.80402	12.277
PheRR1	3.07333	8.17667	8.86	10.4867	29.1703	28.1776	151.237	95.5448	112.764	126.717
PheRR2	26.7633	30.1733	50.5333	58.9533	21.2447	26.7704	22.0038	26.1098	28.5527	32.7916
PheRR3	7.87	9.67	9.80667	9.58	1.99892	3.42715	6.10147	6.49939	10.3082	12.3483
PheRR4	3.38667	5.75667	4.03	2.89	8.86498	9.35587	5.76077	3.36268	2.48928	3.88408
PheRR5	1.58333	2.59333	3.40333	3.52	1.1054	0.662945	0.736651	0.152846	0	0.517383
PheRR6	7.66	14.9467	21.0067	11.54	12.3471	13.0585	6.48582	3.18456	4.21253	5.32395
PheRR7	12.69	16.0867	19.32	16.29	12.6401	12.9342	15.8566	10.1645	8.88276	11.0514
PheRR8	2.26	2.57333	1.62667	1.05	2.93663	2.89334	1.26877	1.60656	2.51175	1.99847
PheRR10	5.54667	8.35	7.18333	7.38	11.5104	6.5338	9.71548	14.3651	17.7922	18.8559
PheRR11	1.20667	1.89	2.32667	1.8	1.51646	1.72673	0.727191	0.49044	0.967744	0.8506
PheRR12	0.413333	0.473333	0.0966667	0.0533333	0	0.345824	0.355965	1.80726	11.5505	1.43952
PheRR14	11.0267	13.62	4.22333	2.50667	31.5911	38.1654	17.5628	6.9706	4.48564	8.31634
PheRR18	0.103333	0.1	0.04	0.05	6.48286	8.23039	2.34247	4.54758	2.55333	5.62099
PheRR19	2.24333	2.07333	2.35333	2.21667	4.53176	4.7229	1.79294	2.0382	1.7125	1.55227
PheRR20	14.5633	15.6233	24.36	19.1767	22.3592	17.2988	25.3119	40.482	64.8467	44.3259
PheRR21	6.29	7.99333	8.19333	7.84	14.3073	17.1347	19.1933	36.7119	54.0862	41.4457
PheRR22	0.653333	1.97333	2	9.21333	37.8312	35.4634	26.1807	42.7533	65.6719	35.2752
PheRR23	37.76	54.8767	86.3733	94.91	24.5616	31.7521	33.1883	107.226	54.2898	44.0527
PheRR24	2.28	2.45333	1.26667	1.10667	2.21079	2.70536	1.06638	0.964929	2.33671	3.1406
PheRR26	8.11333	8.24	14.7633	13.19	9.88564	7.3216	9.52799	10.999	17.9555	14.2431
PheRR31	4.52333	4.94	5.21667	4.81	0	0.177935	0	0	0.407588	0
PheRR32	0.32	0.343333	0.67	0.556667	5.78126	7.42587	5.61755	2.9058	1.14916	4.25767
PheRR33	4.64667	7.02667	7.90333	7.95	8.75601	9.1325	10.6389	9.25732	12.0943	7.88066
PheRR34	2.80333	4.89667	5.75	6.38	2.9221	1.68033	1.78563	4.59978	1.15234	6.35801
PheRR36	5.79	7.27	6.96333	6.96	9.51941	6.26404	5.75863	7.11081	5.82894	8.13672
PheRR37	7.32667	17.38	19.4533	11.9033	10.8767	11.3854	5.39106	1.69729	1.73497	2.32631
PheRR38	0.616667	0.626667	1.23	0.586667	0.171322	0	0.547379	0	0	0.517383
PheRR40	4.69333	11.7633	19.9633	10.0133	32.145	26.6647	8.95285	3.53645	3.56801	9.84726
PheRR41	0.276667	3.22	9.85333	10.42	0	0	0	0	0	0
PheRR48	6.32	10.9467	14.2733	12.97	6.15839	8.91678	5.93264	5.02041	1.36578	5.57989
PheRR49	20.0933	21.6567	15.03	10.4833	1.49586	1.67411	3.80051	1.98703	6.04875	4.28404
PheRR53	3.93333	7.03667	6.78333	4.02333	26.747	30.8983	61.0283	35.6695	38.9754	47.9808
PheRR55	8.40667	21.41	26.5367	15.0733	15.1281	17.1649	6.15823	4.13026	2.29194	3.4743
PheRR56	1.11667	2.31	1.99667	1.42333	0	0	0.903344	0.168797	0	0
PheRR57	0.216667	0.566667	0.0466667	0.0466667	1.27672	1.62292	2.5354	0.963271	1.77337	1.84978
PheRR60	3.10333	4.19	4.81	3.92	0.602333	0.837054	0.541578	0.824719	1.81176	0.886429
PheRR61	4.06	8.99333	12.5933	6.68333	1.45167	0.98246	0.717731	0	0.589	0.148576

## Sheet: different developmental stages
	WBS	50	100	300	600	900	1200	CK
PheIPT7	3.42	2.73	3.31	3.73	3.32	2.26	2.52	2.13
PheIPT8	0	0.12	0.08	0	0	0.36	0.07	0.27
PheIPT10	0	0	0.03	0	0.08	0.31	0	0.18
PheIPT14	1.62	1.88	2.2	1.54	1.27	1.47	1.32	0.58
PheLOG2	24.39	1.59	1.46	0.41	8.33	0.03	0.06	0.01
PheLOG3	0	0	0.06	0.35	0.2	0.18	0.03	27.27
PheLOG4	0.69	4.92	3.31	3.71	5.23	6.36	2.34	5.16
PheLOG5	9.71	3.36	2.78	27.48	2.24	10.89	5.89	4.13
PheLOG6	5.18	3.09	5.69	6.47	9.48	6.19	3.76	1.89
PheLOG8	3.52	4.12	5.53	2.55	9.46	10.54	3.84	12.39
PheLOG9	0.61	0.48	0.56	18.24	3.82	20.28	9.64	1.61
PheLOG11	1.7	4.72	5.93	0.3	4.1	3.29	1.67	0.34
PheLOG13	0	0.09	0	0.12	0.28	1.79	0.7	72.86
PheLOG14	0	0.05	0	0.05	0	0.65	0.15	1.95
PheLOG16	1.25	3.92	5.37	0.72	2.85	0	0.32	0
PheLOG17	1.05	2.64	2.78	3.89	4.78	1.2	0.49	2.08
PheLOG19	0.45	1.63	1.86	1.97	2.77	1.82	1.08	0.35
PheHK1	11.09	6.22	5.68	3.8	6.15	1.95	3.3	1.95
PheHK2	17.39	13.6	13.65	15.2	10.06	21.68	22.69	15.32
PheHK6	5.89	15.35	14.69	12.11	13.27	20.43	21.6	6.07
PheHK7	36.75	79.72	77.99	67.37	58.78	55.21	69.61	21.73
PheHK8	1.78	0.78	0.77	1.96	2.03	2.01	2.1	2.75
PheHK9	22.11	27.81	30.5	18.93	22.54	23.95	24.44	22.1
PheHK10	11.29	14.12	15.51	14.26	24.11	25.28	20.73	32.4
PheHK11	8.13	30.2	29.85	24.64	18.22	25.4	28.1	8.03
PheHK12	1.7	0.61	0.6	2.48	1.74	1.11	2.27	2.87
PheHK13	10.57	18.29	16.42	15.67	13.56	17.58	18.37	10.59
PheHK14	6.21	8.09	5.91	5.78	9.64	4.56	4.54	1.83
PheHK16	7.8	24.38	20.76	30.74	41.21	23.45	37.03	53.91
PheHK17	28.2	59.33	53.52	56.74	57.03	49.66	52.8	23.46
PheHK18	1.02	4.1	5.65	36.44	4.01	75.67	40.92	37.75
PheHK19	9	8.12	10.44	5.93	6.19	8.42	10.49	10.1
PheHP1	0	0.16	0	0.53	0.27	1.19	0.61	2.67
PheHP2	5.44	1.78	2.27	1.59	4.11	0.5	0.7	0.46
PheHP3	7.54	2.77	2.21	2.77	3.21	1.81	2.68	1.83
PheHP4	11.13	5.21	4.76	5.52	8.5	3.68	4.94	16.19
PheHP5	22.51	18.07	15.46	22.38	31.09	16.13	17.06	17.18
PheHP6	5.36	1.47	1.12	1.86	2.22	1.2	1.8	3.74
PheHP7	11.94	18.38	16.3	22.47	17.45	21.62	16.57	19.48
PheHP8	49.35	37.47	46.62	51.66	48.13	37.25	34.99	26.38
PheHP10	2.82	12.79	12.63	6.91	7.42	8.95	9.75	17.81
PheRR1	1.38	31.24	9.39	22.94	64.35	11.52	26.29	83.12
PheRR2	22.07	12.79	11.87	24.75	34.76	23.56	23.05	34.44
PheRR3	9.66	2.43	1.79	3.56	5.61	9.48	10.24	68.31
PheRR4	5.95	29.82	30.99	7.93	10.48	5.53	5.04	25.18
PheRR5	3.78	1.09	1.4	1.09	1.91	1.67	1.05	2.4
PheRR6	2.66	10.84	10.12	3.62	6.23	5.06	3.44	48.09
PheRR7	13.05	8.2	8.67	9.59	8.57	8.5	10.86	11.11
PheRR8	0.75	1.67	2.38	1.18	1.67	1.24	1.36	0.97
PheRR10	7.27	9.23	8.83	15.69	10.19	17.03	17.3	40.17
PheRR11	2.44	1.15	1.58	0.89	1.35	0.84	0.8	2.46
PheRR12	3.22	0.12	0.12	45.12	1.17	1.31	3.36	0.02
PheRR14	25.65	43.11	47.75	14.29	24.26	6.22	5.93	5.08
PheRR18	4.31	1.52	1.34	1.77	1.48	0.11	0.36	0
PheRR19	3.3	3.95	3.58	1.59	3.83	1.42	1.56	1.25
PheRR20	26.82	8.52	6.03	34.07	16.4	38.4	28.26	49.89
PheRR21	13.08	6.77	5.41	7.26	6.31	19.23	21.01	80.96
PheRR22	124.17	21.82	15.26	93.16	19.31	22.4	27.02	41.34
PheRR23	17.71	50.25	32.28	257.66	73.81	108.87	89.12	29.29
PheRR24	6.78	7.73	9.44	4.65	9.01	3.36	3.59	3.98
PheRR26	30.37	4.26	4.34	12.19	10.75	16.67	14.84	32.3
PheRR31	6.17	2.99	3.61	4	4.06	3.72	4.65	6.09
PheRR32	5.96	3.01	2.08	1.26	4.34	0.92	1.14	0.2
PheRR33	6.74	7.33	8.72	15.92	10.54	14.14	9.64	17.78
PheRR34	3.4	2.03	1.72	4.09	2.7	2.04	2.17	1.92
PheRR36	8.02	6.32	4.73	2.84	9.05	1.95	1.81	6.06
PheRR37	2.54	6.32	10.58	1.44	3.01	2.89	2.31	133.15
PheRR38	11.64	0.43	0.85	5.71	0.97	0.29	0.71	0.93
PheRR40	24.41	31.18	29.96	5.85	25.33	2.98	7.18	30.43
PheRR48	16.08	23.47	23.98	12.36	23.38	13.52	17.88	17.6
PheRR49	9.18	9.55	8.2	4.79	8.56	10.52	10.86	2.39
PheRR53	3.78	14.77	8	5.95	20.94	7.74	9.36	149.22
PheRR55	1.7	19.7	23.03	5.93	8.83	6.51	8.76	56.35
PheRR57	2.07	1.17	1.09	1.43	1.11	1.59	1.21	17.09
PheRR60	13.89	5.07	2.6	4.98	13.09	6.54	6.71	13.1
PheRR61	0.69	3.11	3.49	1.77	1.3	1.34	0.7	69.58

## Sheet: different organizations
	L	Fb	Br	Gl	Pa	Pi	St	Ye	Lb	Rt	Nst
PheIPT7	3.22	3.24	2.48	1.54	1.5	2.93	3.65	5.99	4.72	4.96667	3.24333
PheIPT14	1.52	1.75	1.34	0.98	0.72	1.01	2.27	1.91	1.11667	1.2	0.993333
PheLOG2	0	1	0	0.78	0.84	1.04	1.14	0.81	1.84667	8.58667	19.71
PheLOG3	0	1.64	2.93	0.64	6.84	5.09	1.24	0.67	0.07	0.01	0.383333
PheLOG4	18.17	8.74	0.54	9.07	7.92	14.02	11.77	17.06	2.60333	5.98	6.60333
PheLOG5	8.48	10.42	6.45	16.1	50.15	26.34	16.06	19.56	2.48333	7.77333	9.51333
PheLOG6	5.73	3.8	0.37	6.19	20.06	15.74	3.16	14.33	19.2333	57.3667	10.57
PheLOG8	4.84	5.72	0.73	3.99	48.3	53.8	11.42	5.76	4.26333	5.00333	4.93
PheLOG9	1.36	0.13	0.81	1.61	68.59	14.61	12.23	0.4	0.283333	3.23667	1.72667
PheLOG11	0.25	0.18	0.41	0.05	0.16	0.92	0.46	0.14	0.586667	1.63667	3.48
PheLOG12	2.5	6.55	2.23	3.78	2.71	5.38	1.05	6.35	5.76	0.47	0.0833333
PheLOG13	0.63	0.27	7.86	0.21	2.23	2.18	0.97	0.26	0.0266667	0.0666667	0.0133333
PheLOG14	0.24	6.38	2.37	9.57	17.51	25.09	3.38	17.05	0.0366667	0.506667	0
PheLOG16	0	0.22	0.12	0.18	0	0.13	2.16	0.17	1.21	1.49	8.17667
PheLOG17	10.97	3.32	0.31	2.46	8.79	11.54	14.12	3.43	9.42333	14.6533	16.58
PheLOG19	7.14	0.91	0.42	1.13	4.11	4.49	0.34	1.27	7.83333	19.8767	5.79333
PheHK1	1.36	5.23	2.12	4.22	2.06	5.19	1.67	6.71	10.9667	6.12667	9.28
PheHK2	16.87	11.18	31.84	8.84	17.65	14.11	12.61	16.91	15.36	16.93	15.4267
PheHK6	14.75	19.99	8.7	15.13	10.36	19.95	14.43	23.9	13.7933	17.4967	12.59
PheHK7	17.26	59.07	62.59	49.06	26.13	39.51	50.18	83.99	31.9333	28.3833	24.0133
PheHK8	0.34	2.68	3.03	1.35	1.25	1.69	1.86	2.22	1.10667	1.47	1.70333
PheHK9	19.76	10.07	39.36	7.37	15.07	17.62	17.35	14.08	17.5133	19.6	15.53
PheHK10	9.19	18.78	14.2	10.91	17.43	24.48	33.25	14.94	7.46333	9.38667	13.8833
PheHK11	6.15	23.92	30.04	18.5	8.18	15.41	18.45	32.5	4.43	6.92333	5.29333
PheHK12	0.65	0.48	0.13	0.26	0.58	0.64	0.4	0.42	6.88	2.74333	2.3
PheHK13	5.21	17.35	16.32	12.6	10.21	14.69	16.2	21.19	8.02667	7.6	7.25667
PheHK14	1.73	8.74	13.38	5.41	2.12	3.96	5.35	11.52	4.08667	4.82667	5.25667
PheHK16	15.94	14.98	7.97	13.17	39.89	30.76	44.87	15.43	9.16	8.48667	14.4333
PheHK17	17.32	55.45	75	44.54	22.57	34.9	47.07	76.9	58.9433	55.7033	57.0667
PheHK18	2.59	1.26	6.49	4.55	16.6	8.65	7.7	4.47	2.64	5.17	4.40333
PheHK19	1.99	1.4	3.14	1.56	1.22	2.52	1.64	1.53	4.38333	4.63667	4.55333
PheHP1	1.03	0.07	0.4	0.2	0.22	0	0.44	0.28	5.92667	1.73667	0.683333
PheHP2	0.09	1.72	1.36	0.32	0.17	0.46	0.21	1.23	3.38	1.78	1.69333
PheHP3	1.5	4.03	3.56	3.51	1.4	2.59	4.2	7.37	7.66333	9.20333	8.1
PheHP4	6.69	12.28	17.38	7.64	7.89	9.24	4.87	16.89	9.10667	11.4833	7.34
PheHP5	15.36	36.89	19.4	31.99	22.8	31.95	21.44	53.83	36.7267	31.9333	27.17
PheHP6	4.31	6.25	1.3	4.17	4.56	4.17	6.8	7.05	5.12333	7.39333	4.50667
PheHP7	15.38	22.32	25.96	16.65	21.45	26.49	21.33	27.22	5.03667	6.41	4.83667
PheHP8	11.65	40.73	14.2	43.21	27.52	39.93	37.46	51.73	17.1667	27.6767	15.38
PheHP10	13.66	25.69	10.91	21.29	12.58	16.93	18.66	34.04	6.46	3.77	2.7
PheRR1	16.59	0.82	21.22	0.75	10.56	7.75	10.72	1.37	6.00333	8.84	3.25
PheRR2	9.48	18.42	12.11	11.93	37.49	21.03	23.95	10.49	87.6533	80.5467	23.8033
PheRR3	214.88	7.14	2.91	5.28	37.35	24.51	14.8	8.02	49.08	68.0167	40.52
PheRR4	17.87	2.18	0.4	0.48	2.89	4.36	11.68	1.52	6.62667	4.78	15.43
PheRR5	2.16	0.49	3.42	0.57	1.44	3.05	1.49	1.02	5.06333	3.87667	2.23333
PheRR6	8.69	1.08	6.67	0.6	12.45	16.5	2.02	0.54	8.67	10.2533	10.75
PheRR7	41.85	16.96	11.42	13.07	16.5	16.76	14.18	24.57	57.5	60.48	22.93
PheRR8	1.84	5.43	1	4.58	0.73	1.5	12.89	8.4	3.00667	3.21667	5.60333
PheRR10	9.6	4.5	2.36	4.68	15.12	10.89	9.89	8.5	12.12	15.14	10.8333
PheRR11	3.24	3.29	15.63	0.36	2.43	3.2	1.92	0.75	5.90333	2.69667	2
PheRR12	0.17	3.78	0.15	4.38	0.49	0.66	2.16	7.08	3.76333	1.73667	5.09333
PheRR14	21	3.4	0.7	2.54	5.57	8.22	20.17	4.61	19.7433	17.94	22.2333
PheRR18	0.29	0.16	0.27	0.16	0.09	0.07	0.36	0.09	0.29	0.81	2.54
PheRR19	1.41	5.58	1.99	3.04	2.3	2.67	7.04	5.18	12.47	7.74667	9.30333
PheRR20	48.33	28.03	6.15	20.52	26.44	44.65	26.03	25.06	37.8533	44.77	43.9967
PheRR21	37.91	11.99	7.02	8.65	33.53	26.17	17.37	13.38	15.1867	15.26	14.9933
PheRR22	0.04	1.22	8.28	3.21	2.4	4.07	16.42	2.26	2.76333	4.53	8.88333
PheRR23	100.52	14.24	15.13	30.82	24.45	38.63	35.66	39.11	26.0967	31.5267	40.5567
PheRR24	5.69	6.73	0.73	6.36	3.79	3.85	18.88	11.75	15.25	10.6	7.85
PheRR26	28.82	13.56	5.14	8.8	19.88	18.53	14.08	17.52	24.0633	33.0067	14.13
PheRR31	8.16	4.31	2.12	0.85	5.44	6.36	5.74	5.18	5.74333	4.32	4.49
PheRR32	0.06	2.33	1.5	1.39	0.2	0.91	1.93	2.79	0.826667	1.20333	1.40333
PheRR33	11.2	6.98	4.38	5.38	13.69	12.93	11.57	10.26	9.61	11.4933	5.65333
PheRR34	2.27	2.74	2.72	2.68	3.77	2.72	1.51	2.94	1.35	1.94	0.636667
PheRR36	13.03	4.45	9.09	3.91	7.75	6.51	5.54	5.89	9.04333	9.71333	9.96
PheRR37	48.38	0.41	4.1	0.1	14.08	17.11	3.68	0.39	5.83333	5.68333	5.91
PheRR38	0.93	0.86	0.14	1.94	0.73	0.78	0.14	3.04	10.8867	2.17333	4.27
PheRR40	18.34	31.8	2.34	19.61	9.98	10.56	9.87	20.18	8.81	9.15667	12.68
PheRR48	23	0.72	1.95	1.92	4.71	5.65	5.97	5.73	15.5	19.3367	27.42
PheRR49	264.64	8.13	3.3	5.14	33.93	27.42	19.24	10.11	54.7833	84.9733	39.8533
PheRR53	18.11	2.62	55.45	3.3	40.39	28.17	16.88	3.41	4.93333	3.54667	6.33333
PheRR55	6.4	1.3	2.01	1.24	17.56	26.53	18.46	2.14	4.79333	5.51	2.53333
PheRR60	3.95	7.99	3.52	4.67	4.81	8.13	6.11	11.74	5.67333	8.01667	4.14667
PheRR61	22.08	0.22	9.44	0.29	12.88	13.28	1.33	0.15	5.01333	4.48	6.64667
