# Supplementary material for: Phytohormone Crosstalk of Cytokinin Biosynthesis and Signaling Family Genes in Moso Bamboo (Phyllostachys edulis)
Source: Int J Mol Sci. 2023 Jun 29;24(13):10863. doi: 10.3390/ijms241310863 (PMC10341911; doi:10.3390/ijms241310863)
Supplement: Supplementary file 1 [file ijms-24-10863-s001.zip › Table S7. Co-expressed gene information of phytohormone-related genes in Moso bamboo.xlsx]

## Sheet: Co-expressed
#Node1	Node2	weight
PheAHP2	PheAHP3	0.390319
PheAHP2	PheAHP6	0.158812
PheAHP2	PheLOG2	0.428551
PheAHP2	PheARR5	0.221433
PheAHP2	PheARR18	0.403707
PheAHP2	PheARR32	0.410597
PheAHP2	PheARR38	0.28717
PheAHP2	PheAHK1	0.442728
PheAHP2	PheAFB7	0.450368
PheAHP2	PheAFB10	0.441859
PheAHP2	PheAFB11	0.387058
PheAHP2	PheAFB14	0.364341
PheAHP2	PheARF3	0.409418
PheAHP2	PheARF5	0.364235
PheAHP2	PheARF14	0.340674
PheAHP2	PheARF19	0.144458
PheAHP2	PheARF22	0.319793
PheAHP2	PheARF28	0.344491
PheAHP2	PheARF30	0.349341
PheAHP2	PheARF35	0.251109
PheAHP2	PheARF37	0.424771
PheAHP2	PheARF38	0.27818
PheAHP2	PheARF41	0.437364
PheAHP2	PheARF45	0.328861
PheAHP2	PheARF50	0.405182
PheAHP2	PheIAA10	0.403875
PheAHP2	PheIAA31	0.391273
PheAHP2	PheIAA43	0.326181
PheAHP2	PheIAA45	0.466237
PheAHP2	PheIAA55	0.325113
PheAHP2	PheKAO1	0.319441
PheAHP2	PheKO1	0.254369
PheAHP2	PheLAX1	0.470959
PheAHP2	PheLAX3	0.384121
PheAHP2	PheLAX5	0.424931
PheAHP2	PhePIN9	0.231584
PheAHP2	PhePIN14	0.360941
PheAHP2	PhePP2C12	0.308285
PheAHP2	PhePP2C27	0.329947
PheAHP2	PhePP2C60	0.397858
PheAHP2	PhePP2C77	0.304483
PheAHP2	PhePP2C78	0.403966
PheAHP2	PhePP2C81	0.262162
PheAHP2	PhePP2C93	0.403067
PheAHP2	PhePP2C103	0.332694
PheAHP2	PhePP2C132	0.289143
PheAHP2	PhePP2C143	0.224367
PheAHP2	PhePP2C156	0.305982
PheAHP2	PheZEP4	0.45285
PheAHP2	PheSnRK2-15	0.192299
PheAHP2	PheSnRK3-4	0.372604
PheAHP2	PheSnRK3-26	0.389759
PheAHP2	PheSnRK3-32	0.329938
PheAHP3	PheAHP6	0.33062
PheAHP3	PheLOG2	0.563348
PheAHP3	PheARR5	0.410779
PheAHP3	PheARR18	0.470756
PheAHP3	PheARR32	0.360003
PheAHP3	PheARR38	0.536956
PheAHP3	PheAHK1	0.423062
PheAHP3	PheAFB7	0.465204
PheAHP3	PheAFB10	0.560627
PheAHP3	PheAFB11	0.360767
PheAHP3	PheAFB14	0.570301
PheAHP3	PheARF3	0.393202
PheAHP3	PheARF5	0.532262
PheAHP3	PheARF14	0.233514
PheAHP3	PheARF19	0.315605
PheAHP3	PheARF22	0.533833
PheAHP3	PheARF28	0.226185
PheAHP3	PheARF30	0.488624
PheAHP3	PheARF35	0.354004
PheAHP3	PheARF37	0.381198
PheAHP3	PheARF38	0.271423
PheAHP3	PheARF41	0.415235
PheAHP3	PheARF45	0.567798
PheAHP3	PheARF50	0.453382
PheAHP3	PheIAA10	0.517029
PheAHP3	PheIAA31	0.545698
PheAHP3	PheIAA43	0.439932
PheAHP3	PheIAA45	0.604406
PheAHP3	PheIAA55	0.437405
PheAHP3	PheKAO1	0.484144
PheAHP3	PheKO1	0.355825
PheAHP3	PheLAX1	0.554069
PheAHP3	PheLAX3	0.431654
PheAHP3	PheLAX5	0.528703
PheAHP3	PhePIN9	0.171388
PheAHP3	PhePIN14	0.573515
PheAHP3	PhePP2C12	0.502957
PheAHP3	PhePP2C27	0.262945
PheAHP3	PhePP2C60	0.546499
PheAHP3	PhePP2C77	0.582167
PheAHP3	PhePP2C78	0.299952
PheAHP3	PhePP2C81	0.516938
PheAHP3	PhePP2C93	0.309194
PheAHP3	PhePP2C103	0.262928
PheAHP3	PhePP2C132	0.544265
PheAHP3	PhePP2C143	0.499746
PheAHP3	PhePP2C156	0.561563
PheAHP3	PheZEP4	0.459172
PheAHP3	PheSnRK2-15	0.216653
PheAHP3	PheSnRK3-4	0.37638
PheAHP3	PheSnRK3-26	0.472634
PheAHP3	PheSnRK3-32	0.567418
PheAHP6	PheLOG2	0.357907
PheAHP6	PheARR5	0.339811
PheAHP6	PheARR18	0.212601
PheAHP6	PheARR32	0.128781
PheAHP6	PheARR38	0.235434
PheAHP6	PheAHK1	0.167237
PheAHP6	PheAFB7	0.192771
PheAHP6	PheAFB10	0.277908
PheAHP6	PheAFB11	0.118929
PheAHP6	PheAFB14	0.324785
PheAHP6	PheARF3	0.161013
PheAHP6	PheARF5	0.391471
PheAHP6	PheARF19	0.333636
PheAHP6	PheARF22	0.413928
PheAHP6	PheARF30	0.345924
PheAHP6	PheARF37	0.103376
PheAHP6	PheARF41	0.156903
PheAHP6	PheARF45	0.352119
PheAHP6	PheARF50	0.245436
PheAHP6	PheIAA10	0.330106
PheAHP6	PheIAA31	0.346461
PheAHP6	PheIAA43	0.125222
PheAHP6	PheIAA45	0.348708
PheAHP6	PheIAA55	0.123668
PheAHP6	PheKAO1	0.325074
PheAHP6	PheLAX1	0.287799
PheAHP6	PheLAX3	0.180312
PheAHP6	PheLAX5	0.266828
PheAHP6	PhePIN14	0.372154
PheAHP6	PhePP2C12	0.276789
PheAHP6	PhePP2C60	0.374472
PheAHP6	PhePP2C77	0.327743
PheAHP6	PhePP2C81	0.16532
PheAHP6	PhePP2C132	0.34982
PheAHP6	PhePP2C143	0.303392
PheAHP6	PhePP2C156	0.231061
PheAHP6	PheZEP4	0.186437
PheAHP6	PheSnRK2-15	0.104924
PheAHP6	PheSnRK3-26	0.210048
PheAHP6	PheSnRK3-32	0.349659
PheLOG2	PheARR5	0.457814
PheLOG2	PheARR18	0.452803
PheLOG2	PheARR32	0.397282
PheLOG2	PheARR38	0.499458
PheLOG2	PheAHK1	0.429753
PheLOG2	PheAFB7	0.468478
PheLOG2	PheAFB10	0.547364
PheLOG2	PheAFB11	0.362276
PheLOG2	PheAFB14	0.564151
PheLOG2	PheARF3	0.409744
PheLOG2	PheARF5	0.567925
PheLOG2	PheARF14	0.251059
PheLOG2	PheARF19	0.349314
PheLOG2	PheARF22	0.552469
PheLOG2	PheARF28	0.244306
PheLOG2	PheARF30	0.524044
PheLOG2	PheARF35	0.317027
PheLOG2	PheARF37	0.425322
PheLOG2	PheARF38	0.289506
PheLOG2	PheARF41	0.464544
PheLOG2	PheARF45	0.586275
PheLOG2	PheARF50	0.465418
PheLOG2	PheIAA10	0.559882
PheLOG2	PheIAA31	0.545728
PheLOG2	PheIAA43	0.422624
PheLOG2	PheIAA45	0.603645
PheLOG2	PheIAA55	0.41998
PheLOG2	PheKAO1	0.528616
PheLOG2	PheKO1	0.318113
PheLOG2	PheLAX1	0.558768
PheLOG2	PheLAX3	0.415227
PheLOG2	PheLAX5	0.520618
PheLOG2	PhePIN9	0.166089
PheLOG2	PhePIN14	0.580608
PheLOG2	PhePP2C12	0.504051
PheLOG2	PhePP2C27	0.303435
PheLOG2	PhePP2C60	0.570346
PheLOG2	PhePP2C77	0.568773
PheLOG2	PhePP2C78	0.385508
PheLOG2	PhePP2C81	0.461365
PheLOG2	PhePP2C93	0.380901
PheLOG2	PhePP2C103	0.278083
PheLOG2	PhePP2C132	0.561937
PheLOG2	PhePP2C143	0.516583
PheLOG2	PhePP2C156	0.545331
PheLOG2	PheZEP4	0.457992
PheLOG2	PheSnRK2-15	0.246154
PheLOG2	PheSnRK3-4	0.413419
PheLOG2	PheSnRK3-26	0.47268
PheLOG2	PheSnRK3-32	0.556475
PheARR5	PheARR18	0.269546
PheARR5	PheARR32	0.186728
PheARR5	PheARR38	0.258069
PheARR5	PheAHK1	0.232605
PheARR5	PheAFB7	0.268796
PheARR5	PheAFB10	0.361983
PheARR5	PheAFB11	0.170888
PheARR5	PheAFB14	0.404708
PheARR5	PheARF3	0.214113
PheARR5	PheARF5	0.486183
PheARR5	PheARF14	0.10757
PheARR5	PheARF19	0.363658
PheARR5	PheARF22	0.483765
PheARR5	PheARF30	0.414565
PheARR5	PheARF37	0.149898
PheARR5	PheARF38	0.1076
PheARR5	PheARF41	0.221082
PheARR5	PheARF45	0.440235
PheARR5	PheARF50	0.325101
PheARR5	PheIAA10	0.421009
PheARR5	PheIAA31	0.429496
PheARR5	PheIAA43	0.152602
PheARR5	PheIAA45	0.4481
PheARR5	PheIAA55	0.150658
PheARR5	PheKAO1	0.377099
PheARR5	PheLAX1	0.38242
PheARR5	PheLAX3	0.235742
PheARR5	PheLAX5	0.351513
PheARR5	PhePIN14	0.464685
PheARR5	PhePP2C12	0.304414
PheARR5	PhePP2C60	0.475489
PheARR5	PhePP2C77	0.389621
PheARR5	PhePP2C78	0.142006
PheARR5	PhePP2C81	0.184641
PheARR5	PhePP2C93	0.108122
PheARR5	PhePP2C132	0.418473
PheARR5	PhePP2C143	0.370972
PheARR5	PhePP2C156	0.279366
PheARR5	PheZEP4	0.249621
PheARR5	PheSnRK2-15	0.141411
PheARR5	PheSnRK3-4	0.120002
PheARR5	PheSnRK3-26	0.265499
PheARR5	PheSnRK3-32	0.411193
PheARR18	PheARR32	0.375305
PheARR18	PheARR38	0.439742
PheARR18	PheAHK1	0.429077
PheARR18	PheAFB7	0.453342
PheARR18	PheAFB10	0.488223
PheARR18	PheAFB11	0.364764
PheARR18	PheAFB14	0.474162
PheARR18	PheARF3	0.418744
PheARR18	PheARF5	0.430295
PheARR18	PheARF14	0.27783
PheARR18	PheARF19	0.192266
PheARR18	PheARF22	0.417018
PheARR18	PheARF28	0.272763
PheARR18	PheARF30	0.409712
PheARR18	PheARF35	0.318713
PheARR18	PheARF37	0.362876
PheARR18	PheARF38	0.297602
PheARR18	PheARF41	0.393463
PheARR18	PheARF45	0.423541
PheARR18	PheARF50	0.430928
PheARR18	PheIAA10	0.432462
PheARR18	PheIAA31	0.471042
PheARR18	PheIAA43	0.378575
PheARR18	PheIAA45	0.497035
PheARR18	PheIAA55	0.377011
PheARR18	PheKAO1	0.37392
PheARR18	PheKO1	0.333173
PheARR18	PheLAX1	0.489973
PheARR18	PheLAX3	0.431781
PheARR18	PheLAX5	0.470562
PheARR18	PhePIN9	0.244555
PheARR18	PhePIN14	0.46545
PheARR18	PhePP2C12	0.406753
PheARR18	PhePP2C27	0.273914
PheARR18	PhePP2C60	0.456358
PheARR18	PhePP2C77	0.441148
PheARR18	PhePP2C78	0.25575
PheARR18	PhePP2C81	0.415957
PheARR18	PhePP2C93	0.280048
PheARR18	PhePP2C103	0.31344
PheARR18	PhePP2C132	0.376618
PheARR18	PhePP2C143	0.318941
PheARR18	PhePP2C156	0.407011
PheARR18	PheZEP4	0.441543
PheARR18	PheSnRK2-15	0.210603
PheARR18	PheSnRK3-4	0.325629
PheARR18	PheSnRK3-26	0.448585
PheARR18	PheSnRK3-32	0.450613
PheARR32	PheARR38	0.248149
PheARR32	PheAHK1	0.434474
PheARR32	PheAFB7	0.441276
PheARR32	PheAFB10	0.417406
PheARR32	PheAFB11	0.390849
PheARR32	PheAFB14	0.335354
PheARR32	PheARF3	0.381885
PheARR32	PheARF5	0.329237
PheARR32	PheARF14	0.34737
PheARR32	PheARF19	0.119105
PheARR32	PheARF22	0.279864
PheARR32	PheARF28	0.354039
PheARR32	PheARF30	0.309844
PheARR32	PheARF35	0.215827
PheARR32	PheARF37	0.426824
PheARR32	PheARF38	0.296104
PheARR32	PheARF41	0.430882
PheARR32	PheARF45	0.300569
PheARR32	PheARF50	0.382984
PheARR32	PheIAA10	0.372081
PheARR32	PheIAA31	0.355664
PheARR32	PheIAA43	0.3056
PheARR32	PheIAA45	0.432857
PheARR32	PheIAA55	0.304577
PheARR32	PheKAO1	0.273823
PheARR32	PheKO1	0.214615
PheARR32	PheLAX1	0.446936
PheARR32	PheLAX3	0.36512
PheARR32	PheLAX5	0.40303
PheARR32	PhePIN9	0.246294
PheARR32	PhePIN14	0.33027
PheARR32	PhePP2C12	0.26287
PheARR32	PhePP2C27	0.361581
PheARR32	PhePP2C60	0.363929
PheARR32	PhePP2C77	0.270801
PheARR32	PhePP2C78	0.40553
PheARR32	PhePP2C81	0.229654
PheARR32	PhePP2C93	0.435613
PheARR32	PhePP2C103	0.312004
PheARR32	PhePP2C132	0.258928
PheARR32	PhePP2C143	0.196607
PheARR32	PhePP2C156	0.280367
PheARR32	PheZEP4	0.428388
PheARR32	PheSnRK2-15	0.182822
PheARR32	PheSnRK3-4	0.387754
PheARR32	PheSnRK3-26	0.358313
PheARR32	PheSnRK3-32	0.29235
PheARR38	PheAHK1	0.331326
PheARR38	PheAFB7	0.372457
PheARR38	PheAFB10	0.502407
PheARR38	PheAFB11	0.277264
PheARR38	PheAFB14	0.539583
PheARR38	PheARF3	0.336636
PheARR38	PheARF5	0.450486
PheARR38	PheARF14	0.154437
PheARR38	PheARF19	0.208635
PheARR38	PheARF22	0.472113
PheARR38	PheARF28	0.147462
PheARR38	PheARF30	0.387545
PheARR38	PheARF35	0.281922
PheARR38	PheARF37	0.189844
PheARR38	PheARF38	0.132813
PheARR38	PheARF41	0.24832
PheARR38	PheARF45	0.417508
PheARR38	PheARF50	0.379025
PheARR38	PheIAA10	0.416191
PheARR38	PheIAA31	0.520685
PheARR38	PheIAA43	0.284184
PheARR38	PheIAA45	0.542554
PheARR38	PheIAA55	0.282113
PheARR38	PheKAO1	0.308249
PheARR38	PheKO1	0.298384
PheARR38	PheLAX1	0.469217
PheARR38	PheLAX3	0.386348
PheARR38	PheLAX5	0.463743
PheARR38	PhePIN9	0.124979
PheARR38	PhePIN14	0.531072
PheARR38	PhePP2C12	0.376494
PheARR38	PhePP2C27	0.104003
PheARR38	PhePP2C60	0.494759
PheARR38	PhePP2C77	0.469491
PheARR38	PhePP2C78	0.12117
PheARR38	PhePP2C81	0.417618
PheARR38	PhePP2C93	0.117306
PheARR38	PhePP2C103	0.164419
PheARR38	PhePP2C132	0.365226
PheARR38	PhePP2C143	0.326751
PheARR38	PhePP2C156	0.365981
PheARR38	PheZEP4	0.393184
PheARR38	PheSnRK2-15	0.110073
PheARR38	PheSnRK3-4	0.169698
PheARR38	PheSnRK3-26	0.434416
PheARR38	PheSnRK3-32	0.541148
PheAHK1	PheAFB7	0.450532
PheAHK1	PheAFB10	0.456229
PheAHK1	PheAFB11	0.370819
PheAHK1	PheAFB14	0.41845
PheAHK1	PheARF3	0.421252
PheAHK1	PheARF5	0.403067
PheAHK1	PheARF14	0.355541
PheAHK1	PheARF19	0.159561
PheAHK1	PheARF22	0.359352
PheAHK1	PheARF28	0.330105
PheAHK1	PheARF30	0.382144
PheAHK1	PheARF35	0.228779
PheAHK1	PheARF37	0.42033
PheAHK1	PheARF38	0.379535
PheAHK1	PheARF41	0.447663
PheAHK1	PheARF45	0.378599
PheAHK1	PheARF50	0.450031
PheAHK1	PheIAA10	0.42101
PheAHK1	PheIAA31	0.432507
PheAHK1	PheIAA43	0.331653
PheAHK1	PheIAA45	0.447462
PheAHK1	PheIAA55	0.330175
PheAHK1	PheKAO1	0.329382
PheAHK1	PheKO1	0.237614
PheAHK1	PheLAX1	0.465893
PheAHK1	PheLAX3	0.420494
PheAHK1	PheLAX5	0.460919
PheAHK1	PhePIN9	0.279218
PheAHK1	PhePIN14	0.417023
PheAHK1	PhePP2C12	0.324718
PheAHK1	PhePP2C27	0.37216
PheAHK1	PhePP2C60	0.429484
PheAHK1	PhePP2C77	0.357482
PheAHK1	PhePP2C78	0.322181
PheAHK1	PhePP2C81	0.302603
PheAHK1	PhePP2C93	0.374638
PheAHK1	PhePP2C103	0.323585
PheAHK1	PhePP2C132	0.320651
PheAHK1	PhePP2C143	0.258565
PheAHK1	PhePP2C156	0.334175
PheAHK1	PheZEP4	0.426362
PheAHK1	PheSnRK2-15	0.257514
PheAHK1	PheSnRK3-4	0.376025
PheAHK1	PheSnRK3-26	0.410553
PheAHK1	PheSnRK3-32	0.369061
PheLOG9	PheAHK18	0.203818
PheLOG9	PheACS1	0.126124
PheLOG9	PheACS5	0.115137
PheLOG9	PheACS9	0.151725
PheLOG9	PheARF26	0.16
PheLOG9	PheGA2OX20	0.137394
PheLOG9	PheGID1-7	0.243422
PheLOG9	PheGID1-8	0.178364
PheLOG9	PheGID1-17	0.163732
PheLOG9	PheGID1-23	0.226019
PheLOG9	PheIAA7	0.155877
PheLOG9	PheIAA23	0.133263
PheLOG9	PheIAA41	0.15299
PheLOG9	PheLAX8	0.109154
PheLOG9	PheNCED24	0.113517
PheLOG9	PhePIN1	0.229635
PheLOG9	PhePP2C34	0.103951
PheLOG9	PhePP2C47	0.147896
PheLOG9	PhePP2C109	0.161368
PheLOG9	PhePP2C115	0.293459
PheLOG9	PhePP2C158	0.173193
PheLOG9	PheSnRK3-38	0.159949
PheLOG9	PheSnRK3-41	0.238839
PheAHK18	PheACS1	0.256754
PheAHK18	PheACS5	0.266529
PheAHK18	PheACS9	0.29871
PheAHK18	PheARF12	0.262432
PheAHK18	PheARF26	0.276162
PheAHK18	PheARF32	0.149687
PheAHK18	PheGA2OX20	0.287799
PheAHK18	PheGID1-7	0.276563
PheAHK18	PheGID1-8	0.245218
PheAHK18	PheGID1-17	0.270421
PheAHK18	PheGID1-23	0.267553
PheAHK18	PheIAA5	0.157343
PheAHK18	PheIAA7	0.21687
PheAHK18	PheIAA8	0.151359
PheAHK18	PheIAA23	0.225612
PheAHK18	PheIAA41	0.272886
PheAHK18	PheLAX8	0.178508
PheAHK18	PheNCED24	0.27459
PheAHK18	PhePIN1	0.227855
PheAHK18	PhePP2C34	0.248322
PheAHK18	PhePP2C47	0.250442
PheAHK18	PhePP2C109	0.286889
PheAHK18	PhePP2C115	0.159772
PheAHK18	PhePP2C158	0.247233
PheAHK18	PheSnRK3-16	0.133499
PheAHK18	PheSnRK3-38	0.28421
PheAHK18	PheSnRK3-41	0.253225
PheACS1	PheACS5	0.252818
PheACS1	PheACS9	0.250545
PheACS1	PheARF12	0.188001
PheACS1	PheARF26	0.288574
PheACS1	PheARF32	0.338145
PheACS1	PheGA2OX20	0.311636
PheACS1	PheGID1-7	0.230844
PheACS1	PheGID1-8	0.33029
PheACS1	PheGID1-17	0.193049
PheACS1	PheGID1-23	0.315203
PheACS1	PheIAA5	0.392137
PheACS1	PheIAA7	0.236297
PheACS1	PheIAA8	0.195357
PheACS1	PheIAA23	0.246885
PheACS1	PheIAA41	0.333241
PheACS1	PheLAX8	0.172412
PheACS1	PheNCED24	0.35046
PheACS1	PhePIN1	0.230119
PheACS1	PhePP2C34	0.396005
PheACS1	PhePP2C47	0.410338
PheACS1	PhePP2C109	0.392259
PheACS1	PhePP2C115	0.128281
PheACS1	PhePP2C158	0.294367
PheACS1	PheSnRK3-16	0.386441
PheACS1	PheSnRK3-38	0.419496
PheACS1	PheSnRK3-41	0.230003
PheACS5	PheACS9	0.367761
PheACS5	PheARF12	0.371556
PheACS5	PheARF26	0.348349
PheACS5	PheARF32	0.214055
PheACS5	PheGA2OX20	0.373496
PheACS5	PheGID1-7	0.288409
PheACS5	PheGID1-8	0.152374
PheACS5	PheGID1-17	0.253181
PheACS5	PheGID1-23	0.240507
PheACS5	PheIAA5	0.188559
PheACS5	PheIAA7	0.251093
PheACS5	PheIAA8	0.202697
PheACS5	PheIAA23	0.284671
PheACS5	PheIAA41	0.310206
PheACS5	PheLAX8	0.26705
PheACS5	PheNCED24	0.267132
PheACS5	PhePIN1	0.163044
PheACS5	PhePP2C34	0.28363
PheACS5	PhePP2C47	0.228894
PheACS5	PhePP2C109	0.273178
PheACS5	PhePP2C158	0.252198
PheACS5	PheSnRK3-16	0.145593
PheACS5	PheSnRK3-38	0.285671
PheACS5	PheSnRK3-41	0.243784
PheACS9	PheARF12	0.361988
PheACS9	PheARF26	0.410759
PheACS9	PheARF32	0.16574
PheACS9	PheGA2OX20	0.392122
PheACS9	PheGID1-7	0.36154
PheACS9	PheGID1-8	0.164779
PheACS9	PheGID1-17	0.268284
PheACS9	PheGID1-23	0.274571
PheACS9	PheIAA5	0.170216
PheACS9	PheIAA7	0.32535
PheACS9	PheIAA8	0.266028
PheACS9	PheIAA23	0.361645
PheACS9	PheIAA41	0.342859
PheACS9	PheLAX8	0.356945
PheACS9	PheNCED24	0.263538
PheACS9	PhePIN1	0.215689
PheACS9	PhePP2C34	0.279301
PheACS9	PhePP2C47	0.236212
PheACS9	PhePP2C109	0.301653
PheACS9	PhePP2C115	0.101219
PheACS9	PhePP2C158	0.317068
PheACS9	PheSnRK3-16	0.115019
PheACS9	PheSnRK3-38	0.323938
PheACS9	PheSnRK3-41	0.315496
PheARF12	PheARF26	0.281209
PheARF12	PheGA2OX20	0.349618
PheARF12	PheGID1-7	0.208725
PheARF12	PheGID1-17	0.164898
PheARF12	PheGID1-23	0.196684
PheARF12	PheIAA7	0.179465
PheARF12	PheIAA8	0.142617
PheARF12	PheIAA23	0.221146
PheARF12	PheIAA41	0.27033
PheARF12	PheLAX8	0.23439
PheARF12	PheNCED24	0.226926
PheARF12	PhePIN1	0.110408
PheARF12	PhePP2C34	0.237347
PheARF12	PhePP2C47	0.152935
PheARF12	PhePP2C109	0.232436
PheARF12	PhePP2C158	0.196608
PheARF12	PheSnRK3-38	0.257359
PheARF12	PheSnRK3-41	0.189056
PheARF26	PheARF32	0.149984
PheARF26	PheGA2OX20	0.451898
PheARF26	PheGID1-7	0.400479
PheARF26	PheGID1-8	0.169138
PheARF26	PheGID1-17	0.237548
PheARF26	PheGID1-23	0.360224
PheARF26	PheIAA5	0.18446
PheARF26	PheIAA7	0.415895
PheARF26	PheIAA8	0.371667
PheARF26	PheIAA23	0.44622
PheARF26	PheIAA41	0.442561
PheARF26	PheLAX8	0.470465
PheARF26	PheNCED24	0.269409
PheARF26	PhePIN1	0.253998
PheARF26	PhePP2C34	0.270182
PheARF26	PhePP2C47	0.289592
PheARF26	PhePP2C109	0.357055
PheARF26	PhePP2C115	0.117545
PheARF26	PhePP2C158	0.379847
PheARF26	PheSnRK3-16	0.124355
PheARF26	PheSnRK3-38	0.359532
PheARF26	PheSnRK3-41	0.365153
PheARF32	PheGA2OX20	0.218531
PheARF32	PheGID1-8	0.119441
PheARF32	PheGID1-23	0.184272
PheARF32	PheIAA5	0.253699
PheARF32	PheIAA41	0.204668
PheARF32	PheNCED24	0.253161
PheARF32	PhePP2C34	0.354263
PheARF32	PhePP2C47	0.269382
PheARF32	PhePP2C109	0.258709
PheARF32	PhePP2C158	0.119942
PheARF32	PheSnRK3-16	0.253561
PheARF32	PheSnRK3-38	0.296149
PheGA2OX20	PheGID1-7	0.372234
PheGA2OX20	PheGID1-8	0.199346
PheGA2OX20	PheGID1-17	0.254108
PheGA2OX20	PheGID1-23	0.31134
PheGA2OX20	PheIAA5	0.232623
PheGA2OX20	PheIAA7	0.379769
PheGA2OX20	PheIAA8	0.332259
PheGA2OX20	PheIAA23	0.423227
PheGA2OX20	PheIAA41	0.395418
PheGA2OX20	PheLAX8	0.420612
PheGA2OX20	PheNCED24	0.305774
PheGA2OX20	PhePIN1	0.241347
PheGA2OX20	PhePP2C34	0.325195
PheGA2OX20	PhePP2C47	0.294909
PheGA2OX20	PhePP2C109	0.361051
PheGA2OX20	PhePP2C158	0.370469
PheGA2OX20	PheSnRK3-16	0.1765
PheGA2OX20	PheSnRK3-38	0.379842
PheGA2OX20	PheSnRK3-41	0.336772
PheGID1-7	PheGID1-8	0.154666
PheGID1-7	PheGID1-17	0.237633
PheGID1-7	PheGID1-23	0.358372
PheGID1-7	PheIAA5	0.121217
PheGID1-7	PheIAA7	0.319713
PheGID1-7	PheIAA8	0.243475
PheGID1-7	PheIAA23	0.314338
PheGID1-7	PheIAA41	0.365395
PheGID1-7	PheLAX8	0.317088
PheGID1-7	PheNCED24	0.210917
PheGID1-7	PhePIN1	0.238244
PheGID1-7	PhePP2C34	0.203196
PheGID1-7	PhePP2C47	0.247121
PheGID1-7	PhePP2C109	0.295434
PheGID1-7	PhePP2C115	0.191566
PheGID1-7	PhePP2C158	0.34153
PheGID1-7	PheSnRK3-38	0.294191
PheGID1-7	PheSnRK3-41	0.363792
PheGID1-8	PheGID1-17	0.109785
PheGID1-8	PheGID1-23	0.296902
PheGID1-8	PheIAA5	0.172255
PheGID1-8	PheIAA7	0.149627
PheGID1-8	PheIAA8	0.104739
PheGID1-8	PheIAA23	0.152163
PheGID1-8	PheIAA41	0.258079
PheGID1-8	PheNCED24	0.291647
PheGID1-8	PhePIN1	0.239099
PheGID1-8	PhePP2C34	0.287895
PheGID1-8	PhePP2C47	0.336948
PheGID1-8	PhePP2C109	0.358103
PheGID1-8	PhePP2C115	0.214438
PheGID1-8	PhePP2C158	0.237532
PheGID1-8	PheSnRK3-16	0.182107
PheGID1-8	PheSnRK3-38	0.360661
PheGID1-8	PheSnRK3-41	0.194873
PheGID1-17	PheGID1-23	0.242351
PheGID1-17	PheIAA5	0.110349
PheGID1-17	PheIAA7	0.172617
PheGID1-17	PheIAA8	0.123198
PheGID1-17	PheIAA23	0.156652
PheGID1-17	PheIAA41	0.229616
PheGID1-17	PheLAX8	0.142833
PheGID1-17	PheNCED24	0.176724
PheGID1-17	PhePIN1	0.124926
PheGID1-17	PhePP2C34	0.205065
PheGID1-17	PhePP2C47	0.175982
PheGID1-17	PhePP2C109	0.212572
PheGID1-17	PhePP2C115	0.106933
PheGID1-17	PhePP2C158	0.169256
PheGID1-17	PheSnRK3-38	0.235399
PheGID1-17	PheSnRK3-41	0.196616
PheGID1-23	PheIAA5	0.249274
PheGID1-23	PheIAA7	0.336283
PheGID1-23	PheIAA8	0.269997
PheGID1-23	PheIAA23	0.323971
PheGID1-23	PheIAA41	0.339461
PheGID1-23	PheLAX8	0.270533
PheGID1-23	PheNCED24	0.273459
PheGID1-23	PhePIN1	0.300953
PheGID1-23	PhePP2C34	0.282682
PheGID1-23	PhePP2C47	0.334076
PheGID1-23	PhePP2C109	0.350983
PheGID1-23	PhePP2C115	0.206916
PheGID1-23	PhePP2C158	0.351354
PheGID1-23	PheSnRK3-16	0.215431
PheGID1-23	PheSnRK3-38	0.357844
PheGID1-23	PheSnRK3-41	0.340563
PheIAA5	PheIAA7	0.127145
PheIAA5	PheIAA23	0.103274
PheIAA5	PheIAA41	0.241556
PheIAA5	PheNCED24	0.263864
PheIAA5	PhePP2C34	0.346334
PheIAA5	PhePP2C47	0.348398
PheIAA5	PhePP2C109	0.301816
PheIAA5	PhePP2C158	0.161695
PheIAA5	PheSnRK3-16	0.31354
PheIAA5	PheSnRK3-38	0.328941
PheIAA5	PheSnRK3-41	0.120074
PheIAA7	PheIAA8	0.374566
PheIAA7	PheIAA23	0.393045
PheIAA7	PheIAA41	0.413743
PheIAA7	PheLAX8	0.419312
PheIAA7	PheNCED24	0.21516
PheIAA7	PhePIN1	0.237079
PheIAA7	PhePP2C34	0.20032
PheIAA7	PhePP2C47	0.261778
PheIAA7	PhePP2C109	0.314455
PheIAA7	PhePP2C115	0.132948
PheIAA7	PhePP2C158	0.379223
PheIAA7	PheSnRK3-38	0.301121
PheIAA7	PheSnRK3-41	0.33105
PheIAA8	PheIAA23	0.318435
PheIAA8	PheIAA41	0.379562
PheIAA8	PheLAX8	0.291596
PheIAA8	PheNCED24	0.169677
PheIAA8	PhePIN1	0.168365
PheIAA8	PhePP2C34	0.164357
PheIAA8	PhePP2C47	0.217263
PheIAA8	PhePP2C109	0.256921
PheIAA8	PhePP2C158	0.325284
PheIAA8	PheSnRK3-38	0.243918
PheIAA8	PheSnRK3-41	0.25384
PheIAA23	PheIAA41	0.440098
PheIAA23	PheLAX8	0.468018
PheIAA23	PheNCED24	0.251019
PheIAA23	PhePIN1	0.254773
PheIAA23	PhePP2C34	0.220977
PheIAA23	PhePP2C47	0.265594
PheIAA23	PhePP2C109	0.344433
PheIAA23	PhePP2C115	0.121155
PheIAA23	PhePP2C158	0.433772
PheIAA23	PheSnRK3-38	0.327314
PheIAA23	PheSnRK3-41	0.359146
PheIAA41	PheLAX8	0.412998
PheIAA41	PheNCED24	0.312945
PheIAA41	PhePIN1	0.292779
PheIAA41	PhePP2C34	0.318874
PheIAA41	PhePP2C47	0.33764
PheIAA41	PhePP2C109	0.391331
PheIAA41	PhePP2C115	0.133833
PheIAA41	PhePP2C158	0.410703
PheIAA41	PheSnRK3-16	0.190598
PheIAA41	PheSnRK3-38	0.398558
PheIAA41	PheSnRK3-41	0.352336
PheLAX8	PheNCED24	0.184038
PheLAX8	PhePIN1	0.221583
PheLAX8	PhePP2C34	0.151767
PheLAX8	PhePP2C47	0.193606
PheLAX8	PhePP2C109	0.266294
PheLAX8	PhePP2C158	0.435164
PheLAX8	PheSnRK3-38	0.245479
PheLAX8	PheSnRK3-41	0.359668
PheNCED24	PhePIN1	0.229121
PheNCED24	PhePP2C34	0.369872
PheNCED24	PhePP2C47	0.34429
PheNCED24	PhePP2C109	0.362737
PheNCED24	PhePP2C115	0.115224
PheNCED24	PhePP2C158	0.284678
PheNCED24	PheSnRK3-16	0.254928
PheNCED24	PheSnRK3-38	0.390685
PheNCED24	PheSnRK3-41	0.222511
PhePIN1	PhePP2C34	0.191438
PhePIN1	PhePP2C47	0.263208
PhePIN1	PhePP2C109	0.311876
PhePIN1	PhePP2C115	0.265892
PhePIN1	PhePP2C158	0.331888
PhePIN1	PheSnRK3-38	0.292927
PhePIN1	PheSnRK3-41	0.3063
PhePP2C34	PhePP2C47	0.370052
PhePP2C34	PhePP2C109	0.37417
PhePP2C34	PhePP2C158	0.257135
PhePP2C34	PheSnRK3-16	0.338881
PhePP2C34	PheSnRK3-38	0.370883
PhePP2C34	PheSnRK3-41	0.197051
PhePP2C47	PhePP2C109	0.413961
PhePP2C47	PhePP2C115	0.159524
PhePP2C47	PhePP2C158	0.313723
PhePP2C47	PheSnRK3-16	0.343036
PhePP2C47	PheSnRK3-38	0.427981
PhePP2C47	PheSnRK3-41	0.254497
PhePP2C109	PhePP2C115	0.166226
PhePP2C109	PhePP2C158	0.381252
PhePP2C109	PheSnRK3-16	0.281497
PhePP2C109	PheSnRK3-38	0.434019
PhePP2C109	PheSnRK3-41	0.308582
PhePP2C115	PhePP2C158	0.177086
PhePP2C115	PheSnRK3-38	0.15559
PhePP2C115	PheSnRK3-41	0.22194
PhePP2C158	PheSnRK3-16	0.123109
PhePP2C158	PheSnRK3-38	0.366569
PhePP2C158	PheSnRK3-41	0.365343
PheSnRK3-16	PheSnRK3-38	0.309443
PheSnRK3-38	PheSnRK3-41	0.296685
PheAHP4	PheLOG3	0.584795
PheAHP4	PheLOG8	0.114407
PheAHP4	PheLOG13	0.587588
PheAHP4	PheARR6	0.482738
PheAHP4	PheARR10	0.400655
PheAHP4	PheARR21	0.536363
PheAHP4	PheARR26	0.198711
PheAHP4	PheARR37	0.56493
PheAHP4	PheARR53	0.563898
PheAHP4	PheARR55	0.289923
PheAHP4	PheARR57	0.59487
PheAHP4	PheARR61	0.56995
PheAHP4	PheAO1	0.586607
PheAHP4	PheARF8	0.470904
PheAHP4	PheARF20	0.247661
PheAHP4	PheARF23	0.22929
PheAHP4	PheARF42	0.528036
PheAHP4	PheARF48	0.588867
PheAHP4	PheGA2OX4	0.157658
PheAHP4	PheGID1-4	0.47535
PheAHP4	PheGID1-10	0.322213
PheAHP4	PheGID1-16	0.48884
PheAHP4	PheGID1-20	0.587859
PheAHP4	PheGID1-21	0.37679
PheAHP4	PheIAA18	0.115746
PheAHP4	PheIAA28	0.577913
PheAHP4	PheLAX7	0.444933
PheAHP4	PheNCED2	0.586254
PheAHP4	PheNCED11	0.601858
PheAHP4	PhePIN12	0.542494
PheAHP4	PhePIN20	0.253955
PheAHP4	PhePP2C1	0.305646
PheAHP4	PhePP2C4	0.464947
PheAHP4	PhePP2C8	0.207912
PheAHP4	PhePP2C10	0.391745
PheAHP4	PhePP2C14	0.500173
PheAHP4	PhePP2C16	0.529358
PheAHP4	PhePP2C20	0.56155
PheAHP4	PhePP2C22	0.569401
PheAHP4	PhePP2C26	0.549912
PheAHP4	PhePP2C31	0.29162
PheAHP4	PhePP2C32	0.380726
PheAHP4	PhePP2C38	0.277113
PheAHP4	PhePP2C48	0.293022
PheAHP4	PhePP2C58	0.573398
PheAHP4	PhePP2C61	0.468347
PheAHP4	PhePP2C62	0.323679
PheAHP4	PhePP2C76	0.473829
PheAHP4	PhePP2C80	0.425994
PheAHP4	PhePP2C87	0.382006
PheAHP4	PhePP2C88	0.366682
PheAHP4	PhePP2C94	0.304862
PheAHP4	PhePP2C95	0.56691
PheAHP4	PhePP2C101	0.262571
PheAHP4	PhePP2C102	0.326828
PheAHP4	PhePP2C104	0.559904
PheAHP4	PhePP2C113	0.487376
PheAHP4	PhePP2C117	0.322761
PheAHP4	PhePP2C119	0.561194
PheAHP4	PhePP2C125	0.465003
PheAHP4	PhePP2C139	0.398657
PheAHP4	PhePP2C142	0.200736
PheAHP4	PhePP2C149	0.568481
PheAHP4	PhePP2C151	0.194911
PheAHP4	PhePP2C153	0.583623
PheAHP4	PhePP2C159	0.365754
PheAHP4	PhePP2C170	0.47791
PheAHP4	PhePYL4	0.512818
PheAHP4	PhePYL10	0.595643
PheAHP4	PhePYL13	0.352938
PheAHP4	PheYUC5	0.536242
PheAHP4	PheSnRK2-1	0.540477
PheAHP4	PheSnRK2-4	0.276955
PheAHP4	PheSnRK2-11	0.573304
PheAHP4	PheSnRK2-16	0.444585
PheAHP4	PheSnRK2-17	0.115004
PheAHP4	PheSnRK2-19	0.326671
PheAHP4	PheSnRK3-2	0.421008
PheAHP4	PheSnRK3-10	0.188868
PheAHP4	PheSnRK3-18	0.543452
PheAHP4	PheSnRK3-21	0.597813
PheAHP4	PheSnRK3-22	0.468816
PheAHP4	PheSnRK3-25	0.587235
PheAHP4	PheSnRK3-36	0.12443
PheAHP4	PheSnRK3-37	0.57411
PheAHP4	PheSnRK3-39	0.368508
PheAHP4	PheSnRK3-44	0.511119
PheAHP4	PheSnRK3-50	0.581302
PheLOG3	PheLOG8	0.413882
PheLOG3	PheLOG13	0.743422
PheLOG3	PheARR6	0.747691
PheLOG3	PheARR10	0.601985
PheLOG3	PheARR20	0.267068
PheLOG3	PheARR21	0.713778
PheLOG3	PheARR26	0.300656
PheLOG3	PheARR37	0.743356
PheLOG3	PheARR53	0.733883
PheLOG3	PheARR55	0.719524
PheLOG3	PheARR57	0.733649
PheLOG3	PheARR61	0.741499
PheLOG3	PheAO1	0.747541
PheLOG3	PheARF8	0.694233
PheLOG3	PheARF20	0.477393
PheLOG3	PheARF23	0.439894
PheLOG3	PheARF42	0.695775
PheLOG3	PheARF48	0.712697
PheLOG3	PheCTR3	0.193596
PheLOG3	PheEIN3-7	0.244507
PheLOG3	PheGA2OX4	0.467877
PheLOG3	PheGID1-4	0.678398
PheLOG3	PheGID1-10	0.53684
PheLOG3	PheGID1-16	0.694202
PheLOG3	PheGID1-20	0.743244
PheLOG3	PheGID1-21	0.57443
PheLOG3	PheIAA18	0.316763
PheLOG3	PheIAA28	0.762273
PheLOG3	PheLAX7	0.661145
PheLOG3	PheNCED2	0.75365
PheLOG3	PheNCED11	0.734685
PheLOG3	PhePIN12	0.721505
PheLOG3	PhePIN20	0.480664
PheLOG3	PhePP2C1	0.551098
PheLOG3	PhePP2C4	0.66028
PheLOG3	PhePP2C8	0.438135
PheLOG3	PhePP2C10	0.632432
PheLOG3	PhePP2C14	0.707742
PheLOG3	PhePP2C16	0.729796
PheLOG3	PhePP2C20	0.74543
PheLOG3	PhePP2C22	0.759875
PheLOG3	PhePP2C26	0.721252
PheLOG3	PhePP2C31	0.623401
PheLOG3	PhePP2C32	0.619786
PheLOG3	PhePP2C38	0.668662
PheLOG3	PhePP2C48	0.538391
PheLOG3	PhePP2C58	0.757349
PheLOG3	PhePP2C61	0.657035
PheLOG3	PhePP2C62	0.522137
PheLOG3	PhePP2C76	0.623799
PheLOG3	PhePP2C79	0.221106
PheLOG3	PhePP2C80	0.585929
PheLOG3	PhePP2C87	0.582693
PheLOG3	PhePP2C88	0.617689
PheLOG3	PhePP2C94	0.562761
PheLOG3	PhePP2C95	0.758503
PheLOG3	PhePP2C101	0.663011
PheLOG3	PhePP2C102	0.549183
PheLOG3	PhePP2C104	0.750349
PheLOG3	PhePP2C113	0.686449
PheLOG3	PhePP2C117	0.537537
PheLOG3	PhePP2C119	0.742139
PheLOG3	PhePP2C123	0.160469
PheLOG3	PhePP2C125	0.712929
PheLOG3	PhePP2C139	0.722483
PheLOG3	PhePP2C142	0.4295
PheLOG3	PhePP2C149	0.722867
PheLOG3	PhePP2C151	0.447887
PheLOG3	PhePP2C153	0.735234
PheLOG3	PhePP2C159	0.562895
PheLOG3	PhePP2C167	0.243039
PheLOG3	PhePP2C170	0.684115
PheLOG3	PhePYL4	0.712457
PheLOG3	PhePYL10	0.754174
PheLOG3	PhePYL13	0.543169
PheLOG3	PheYUC5	0.749415
PheLOG3	PheSnRK2-1	0.714442
PheLOG3	PheSnRK2-4	0.641485
PheLOG3	PheSnRK2-11	0.756278
PheLOG3	PheSnRK2-16	0.652499
PheLOG3	PheSnRK2-17	0.440214
PheLOG3	PheSnRK2-18	0.299189
PheLOG3	PheSnRK2-19	0.589857
PheLOG3	PheSnRK3-2	0.610035
PheLOG3	PheSnRK3-6	0.219313
PheLOG3	PheSnRK3-10	0.496576
PheLOG3	PheSnRK3-18	0.720992
PheLOG3	PheSnRK3-21	0.737264
PheLOG3	PheSnRK3-22	0.693496
PheLOG3	PheSnRK3-25	0.739342
PheLOG3	PheSnRK3-36	0.320915
PheLOG3	PheSnRK3-37	0.739863
PheLOG3	PheSnRK3-39	0.56408
PheLOG3	PheSnRK3-44	0.705674
PheLOG3	PheSnRK3-50	0.743011
PheLOG8	PheLOG13	0.425396
PheLOG8	PheARR6	0.333235
PheLOG8	PheARR10	0.42489
PheLOG8	PheARR20	0.127852
PheLOG8	PheARR21	0.458735
PheLOG8	PheARR37	0.389847
PheLOG8	PheARR53	0.411412
PheLOG8	PheARR55	0.1952
PheLOG8	PheARR57	0.409797
PheLOG8	PheARR61	0.396655
PheLOG8	PheAO1	0.440801
PheLOG8	PheARF8	0.381974
PheLOG8	PheARF20	0.361987
PheLOG8	PheARF42	0.353647
PheLOG8	PheARF48	0.383569
PheLOG8	PheEIN3-7	0.240034
PheLOG8	PheGA2OX4	0.21636
PheLOG8	PheGID1-4	0.515382
PheLOG8	PheGID1-10	0.434059
PheLOG8	PheGID1-16	0.503193
PheLOG8	PheGID1-20	0.424855
PheLOG8	PheGID1-21	0.477955
PheLOG8	PheIAA18	0.330638
PheLOG8	PheIAA28	0.476697
PheLOG8	PheLAX7	0.464197
PheLOG8	PheNCED2	0.446733
PheLOG8	PheNCED11	0.415392
PheLOG8	PhePIN12	0.398067
PheLOG8	PhePIN20	0.431393
PheLOG8	PhePP2C1	0.45365
PheLOG8	PhePP2C4	0.401339
PheLOG8	PhePP2C8	0.258175
PheLOG8	PhePP2C10	0.3842
PheLOG8	PhePP2C14	0.390039
PheLOG8	PhePP2C16	0.463855
PheLOG8	PhePP2C20	0.346461
PheLOG8	PhePP2C22	0.483367
PheLOG8	PhePP2C26	0.440012
PheLOG8	PhePP2C31	0.3254
PheLOG8	PhePP2C32	0.190259
PheLOG8	PhePP2C38	0.253156
PheLOG8	PhePP2C48	0.455974
PheLOG8	PhePP2C58	0.497203
PheLOG8	PhePP2C61	0.452366
PheLOG8	PhePP2C62	0.396588
PheLOG8	PhePP2C76	0.410939
PheLOG8	PhePP2C80	0.400143
PheLOG8	PhePP2C87	0.441878
PheLOG8	PhePP2C88	0.313315
PheLOG8	PhePP2C94	0.413308
PheLOG8	PhePP2C95	0.500382
PheLOG8	PhePP2C101	0.1643
PheLOG8	PhePP2C102	0.470262
PheLOG8	PhePP2C104	0.466413
PheLOG8	PhePP2C113	0.511361
PheLOG8	PhePP2C117	0.496523
PheLOG8	PhePP2C119	0.438191
PheLOG8	PhePP2C125	0.22079
PheLOG8	PhePP2C139	0.268868
PheLOG8	PhePP2C142	0.40751
PheLOG8	PhePP2C149	0.452041
PheLOG8	PhePP2C151	0.359605
PheLOG8	PhePP2C153	0.411453
PheLOG8	PhePP2C159	0.452208
PheLOG8	PhePP2C167	0.269615
PheLOG8	PhePP2C170	0.519213
PheLOG8	PhePYL4	0.507898
PheLOG8	PhePYL10	0.444043
PheLOG8	PhePYL13	0.435567
PheLOG8	PheYUC5	0.301115
PheLOG8	PheSnRK2-1	0.474568
PheLOG8	PheSnRK2-4	0.176552
PheLOG8	PheSnRK2-11	0.469776
PheLOG8	PheSnRK2-16	0.302361
PheLOG8	PheSnRK2-17	0.183044
PheLOG8	PheSnRK2-18	0.292391
PheLOG8	PheSnRK3-2	0.398408
PheLOG8	PheSnRK3-6	0.227635
PheLOG8	PheSnRK3-10	0.203924
PheLOG8	PheSnRK3-18	0.371648
PheLOG8	PheSnRK3-21	0.419377
PheLOG8	PheSnRK3-22	0.266395
PheLOG8	PheSnRK3-25	0.419463
PheLOG8	PheSnRK3-36	0.338751
PheLOG8	PheSnRK3-37	0.426542
PheLOG8	PheSnRK3-39	0.503712
PheLOG8	PheSnRK3-44	0.524833
PheLOG8	PheSnRK3-50	0.376697
PheLOG13	PheARR6	0.755383
PheLOG13	PheARR10	0.611282
PheLOG13	PheARR20	0.274532
PheLOG13	PheARR21	0.712973
PheLOG13	PheARR26	0.305849
PheLOG13	PheARR37	0.751667
PheLOG13	PheARR53	0.742187
PheLOG13	PheARR55	0.726017
PheLOG13	PheARR57	0.74055
PheLOG13	PheARR61	0.749863
PheLOG13	PheAO1	0.744424
PheLOG13	PheARF8	0.702268
PheLOG13	PheARF20	0.488752
PheLOG13	PheARF23	0.447825
PheLOG13	PheARF42	0.704838
PheLOG13	PheARF48	0.720931
PheLOG13	PheCTR3	0.198989
PheLOG13	PheEIN3-7	0.254413
PheLOG13	PheGA2OX4	0.47532
PheLOG13	PheGID1-4	0.679232
PheLOG13	PheGID1-10	0.548415
PheLOG13	PheGID1-16	0.69477
PheLOG13	PheGID1-20	0.739725
PheLOG13	PheGID1-21	0.584558
PheLOG13	PheIAA18	0.327903
PheLOG13	PheIAA28	0.76012
PheLOG13	PheLAX7	0.672065
PheLOG13	PheNCED2	0.750538
PheLOG13	PheNCED11	0.738991
PheLOG13	PhePIN12	0.730215
PheLOG13	PhePIN20	0.492701
PheLOG13	PhePP2C1	0.563162
PheLOG13	PhePP2C4	0.669913
PheLOG13	PhePP2C8	0.448759
PheLOG13	PhePP2C10	0.643947
PheLOG13	PhePP2C14	0.715896
PheLOG13	PhePP2C16	0.728388
PheLOG13	PhePP2C20	0.752872
PheLOG13	PhePP2C22	0.758088
PheLOG13	PhePP2C26	0.719243
PheLOG13	PhePP2C31	0.632748
PheLOG13	PhePP2C32	0.625544
PheLOG13	PhePP2C38	0.677309
PheLOG13	PhePP2C48	0.551349
PheLOG13	PhePP2C58	0.755509
PheLOG13	PhePP2C61	0.668511
PheLOG13	PhePP2C62	0.533164
PheLOG13	PhePP2C76	0.634118
PheLOG13	PhePP2C79	0.22685
PheLOG13	PhePP2C80	0.596687
PheLOG13	PhePP2C87	0.593436
PheLOG13	PhePP2C88	0.626745
PheLOG13	PhePP2C94	0.574049
PheLOG13	PhePP2C95	0.756988
PheLOG13	PhePP2C101	0.666749
PheLOG13	PhePP2C102	0.562137
PheLOG13	PhePP2C104	0.748274
PheLOG13	PhePP2C113	0.687351
PheLOG13	PhePP2C117	0.550103
PheLOG13	PhePP2C119	0.739207
PheLOG13	PhePP2C123	0.16806
PheLOG13	PhePP2C125	0.718286
PheLOG13	PhePP2C139	0.728381
PheLOG13	PhePP2C142	0.442382
PheLOG13	PhePP2C149	0.721282
PheLOG13	PhePP2C151	0.459019
PheLOG13	PhePP2C153	0.743797
PheLOG13	PhePP2C159	0.570873
PheLOG13	PhePP2C167	0.253608
PheLOG13	PhePP2C170	0.684884
PheLOG13	PhePYL4	0.712063
PheLOG13	PhePYL10	0.750997
PheLOG13	PhePYL13	0.555536
PheLOG13	PheYUC5	0.755871
PheLOG13	PheSnRK2-1	0.713047
PheLOG13	PheSnRK2-4	0.645893
PheLOG13	PheSnRK2-11	0.754243
PheLOG13	PheSnRK2-16	0.662262
PheLOG13	PheSnRK2-17	0.450206
PheLOG13	PheSnRK2-18	0.310609
PheLOG13	PheSnRK2-19	0.592941
PheLOG13	PheSnRK3-2	0.619972
PheLOG13	PheSnRK3-6	0.228298
PheLOG13	PheSnRK3-10	0.504813
PheLOG13	PheSnRK3-18	0.729743
PheLOG13	PheSnRK3-21	0.738111
PheLOG13	PheSnRK3-22	0.701362
PheLOG13	PheSnRK3-25	0.741808
PheLOG13	PheSnRK3-36	0.33216
PheLOG13	PheSnRK3-37	0.737049
PheLOG13	PheSnRK3-39	0.576643
PheLOG13	PheSnRK3-44	0.7059
PheLOG13	PheSnRK3-50	0.751006
PheARR6	PheARR10	0.586167
PheARR6	PheARR20	0.184562
PheARR6	PheARR21	0.708011
PheARR6	PheARR26	0.218948
PheARR6	PheARR37	0.724325
PheARR6	PheARR53	0.72421
PheARR6	PheARR55	0.630422
PheARR6	PheARR57	0.743899
PheARR6	PheARR61	0.732516
PheARR6	PheAO1	0.757426
PheARR6	PheARF8	0.578632
PheARR6	PheARF20	0.387783
PheARR6	PheARF23	0.338096
PheARR6	PheARF42	0.59798
PheARR6	PheARF48	0.67901
PheARR6	PheCTR3	0.128203
PheARR6	PheEIN3-7	0.172762
PheARR6	PheGA2OX4	0.381786
PheARR6	PheGID1-4	0.672932
PheARR6	PheGID1-10	0.424676
PheARR6	PheGID1-16	0.688438
PheARR6	PheGID1-20	0.75519
PheARR6	PheGID1-21	0.557909
PheARR6	PheIAA18	0.236196
PheARR6	PheIAA28	0.765505
PheARR6	PheLAX7	0.638258
PheARR6	PheNCED2	0.762664
PheARR6	PheNCED11	0.745374
PheARR6	PhePIN12	0.711893
PheARR6	PhePIN20	0.405546
PheARR6	PhePP2C1	0.465669
PheARR6	PhePP2C4	0.637605
PheARR6	PhePP2C8	0.328665
PheARR6	PhePP2C10	0.50864
PheARR6	PhePP2C14	0.640707
PheARR6	PhePP2C16	0.724168
PheARR6	PhePP2C20	0.671153
PheARR6	PhePP2C22	0.76201
PheARR6	PhePP2C26	0.71346
PheARR6	PhePP2C31	0.515195
PheARR6	PhePP2C32	0.504405
PheARR6	PhePP2C38	0.574458
PheARR6	PhePP2C48	0.435882
PheARR6	PhePP2C58	0.759941
PheARR6	PhePP2C61	0.648021
PheARR6	PhePP2C62	0.475631
PheARR6	PhePP2C76	0.571943
PheARR6	PhePP2C79	0.155981
PheARR6	PhePP2C80	0.538387
PheARR6	PhePP2C87	0.553082
PheARR6	PhePP2C88	0.490803
PheARR6	PhePP2C94	0.448884
PheARR6	PhePP2C95	0.758217
PheARR6	PhePP2C101	0.581913
PheARR6	PhePP2C102	0.467636
PheARR6	PhePP2C104	0.751241
PheARR6	PhePP2C113	0.669548
PheARR6	PhePP2C117	0.474314
PheARR6	PhePP2C119	0.750705
PheARR6	PhePP2C123	0.106888
PheARR6	PhePP2C125	0.598481
PheARR6	PhePP2C139	0.622026
PheARR6	PhePP2C142	0.32983
PheARR6	PhePP2C149	0.714599
PheARR6	PhePP2C151	0.34565
PheARR6	PhePP2C153	0.746283
PheARR6	PhePP2C159	0.542392
PheARR6	PhePP2C167	0.181874
PheARR6	PhePP2C170	0.670853
PheARR6	PhePYL4	0.707948
PheARR6	PhePYL10	0.762637
PheARR6	PhePYL13	0.489976
PheARR6	PheYUC5	0.630929
PheARR6	PheSnRK2-1	0.715561
PheARR6	PheSnRK2-4	0.530089
PheARR6	PheSnRK2-11	0.760096
PheARR6	PheSnRK2-16	0.524433
PheARR6	PheSnRK2-17	0.377539
PheARR6	PheSnRK2-18	0.219247
PheARR6	PheSnRK2-19	0.486701
PheARR6	PheSnRK3-2	0.569914
PheARR6	PheSnRK3-6	0.168516
PheARR6	PheSnRK3-10	0.387512
PheARR6	PheSnRK3-18	0.678337
PheARR6	PheSnRK3-21	0.748126
PheARR6	PheSnRK3-22	0.571078
PheARR6	PheSnRK3-25	0.751937
PheARR6	PheSnRK3-36	0.238148
PheARR6	PheSnRK3-37	0.750675
PheARR6	PheSnRK3-39	0.514864
PheARR6	PheSnRK3-44	0.701202
PheARR6	PheSnRK3-50	0.715099
PheARR10	PheARR20	0.370812
PheARR10	PheARR21	0.632764
PheARR10	PheARR26	0.263604
PheARR10	PheARR37	0.598049
PheARR10	PheARR53	0.595146
PheARR10	PheARR55	0.54418
PheARR10	PheARR57	0.598549
PheARR10	PheARR61	0.600625
PheARR10	PheAO1	0.62055
PheARR10	PheARF8	0.577737
PheARR10	PheARF20	0.533479
PheARR10	PheARF23	0.36067
PheARR10	PheARF42	0.560035
PheARR10	PheARF48	0.578732
PheARR10	PheCTR3	0.315002
PheARR10	PheEIN3-7	0.363807
PheARR10	PheGA2OX4	0.423828
PheARR10	PheGID1-4	0.627223
PheARR10	PheGID1-10	0.544857
PheARR10	PheGID1-16	0.63869
PheARR10	PheGID1-20	0.610986
PheARR10	PheGID1-21	0.575868
PheARR10	PheIAA18	0.424871
PheARR10	PheIAA28	0.655117
PheARR10	PheLAX7	0.59875
PheARR10	PheNCED2	0.629488
PheARR10	PheNCED11	0.59702
PheARR10	PhePIN12	0.611145
PheARR10	PhePIN20	0.532467
PheARR10	PhePP2C1	0.55412
PheARR10	PhePP2C4	0.607227
PheARR10	PhePP2C8	0.502634
PheARR10	PhePP2C10	0.570324
PheARR10	PhePP2C14	0.595718
PheARR10	PhePP2C16	0.655303
PheARR10	PhePP2C20	0.575814
PheARR10	PhePP2C22	0.65898
PheARR10	PhePP2C26	0.636692
PheARR10	PhePP2C31	0.525798
PheARR10	PhePP2C32	0.461204
PheARR10	PhePP2C38	0.540256
PheARR10	PhePP2C48	0.553562
PheARR10	PhePP2C58	0.654711
PheARR10	PhePP2C61	0.596846
PheARR10	PhePP2C62	0.557756
PheARR10	PhePP2C76	0.5711
PheARR10	PhePP2C79	0.348979
PheARR10	PhePP2C80	0.565678
PheARR10	PhePP2C87	0.583181
PheARR10	PhePP2C88	0.589354
PheARR10	PhePP2C94	0.547613
PheARR10	PhePP2C95	0.664573
PheARR10	PhePP2C101	0.466665
PheARR10	PhePP2C102	0.557357
PheARR10	PhePP2C104	0.653513
PheARR10	PhePP2C113	0.65119
PheARR10	PhePP2C117	0.556752
PheARR10	PhePP2C119	0.62775
PheARR10	PhePP2C123	0.286255
PheARR10	PhePP2C125	0.516903
PheARR10	PhePP2C139	0.5402
PheARR10	PhePP2C142	0.498897
PheARR10	PhePP2C149	0.631556
PheARR10	PhePP2C151	0.497377
PheARR10	PhePP2C153	0.602322
PheARR10	PhePP2C159	0.575571
PheARR10	PhePP2C167	0.353395
PheARR10	PhePP2C170	0.648389
PheARR10	PhePYL4	0.646774
PheARR10	PhePYL10	0.627193
PheARR10	PhePYL13	0.556624
PheARR10	PheYUC5	0.565221
PheARR10	PheSnRK2-1	0.619659
PheARR10	PheSnRK2-4	0.484024
PheARR10	PheSnRK2-11	0.648839
PheARR10	PheSnRK2-16	0.547308
PheARR10	PheSnRK2-17	0.426952
PheARR10	PheSnRK2-18	0.40488
PheARR10	PheSnRK2-19	0.398475
PheARR10	PheSnRK3-2	0.588536
PheARR10	PheSnRK3-6	0.324742
PheARR10	PheSnRK3-10	0.533564
PheARR10	PheSnRK3-18	0.600929
PheARR10	PheSnRK3-21	0.601825
PheARR10	PheSnRK3-22	0.534397
PheARR10	PheSnRK3-25	0.605365
PheARR10	PheSnRK3-36	0.430001
PheARR10	PheSnRK3-37	0.614744
PheARR10	PheSnRK3-39	0.562658
PheARR10	PheSnRK3-44	0.639653
PheARR10	PheSnRK3-50	0.590395
PheARR20	PheARR21	0.337523
PheARR20	PheARR26	0.19984
PheARR20	PheARR37	0.239801
PheARR20	PheARR53	0.243268
PheARR20	PheARR57	0.271919
PheARR20	PheARR61	0.248933
PheARR20	PheAO1	0.284564
PheARR20	PheARF8	0.220479
PheARR20	PheARF20	0.366268
PheARR20	PheARF23	0.160196
PheARR20	PheARF42	0.224206
PheARR20	PheARF48	0.26224
PheARR20	PheCTR3	0.389418
PheARR20	PheEIN3-7	0.253951
PheARR20	PheGA2OX4	0.11189
PheARR20	PheGID1-4	0.335028
PheARR20	PheGID1-10	0.320336
PheARR20	PheGID1-16	0.342829
PheARR20	PheGID1-20	0.274383
PheARR20	PheGID1-21	0.362719
PheARR20	PheIAA18	0.271005
PheARR20	PheIAA28	0.319339
PheARR20	PheLAX7	0.286995
PheARR20	PheNCED2	0.290969
PheARR20	PheNCED11	0.269406
PheARR20	PhePIN12	0.286603
PheARR20	PhePIN20	0.333847
PheARR20	PhePP2C1	0.269227
PheARR20	PhePP2C4	0.341622
PheARR20	PhePP2C8	0.37681
PheARR20	PhePP2C10	0.246838
PheARR20	PhePP2C14	0.250164
PheARR20	PhePP2C16	0.350804
PheARR20	PhePP2C20	0.203246
PheARR20	PhePP2C22	0.324628
PheARR20	PhePP2C26	0.348468
PheARR20	PhePP2C31	0.135091
PheARR20	PhePP2C32	0.121507
PheARR20	PhePP2C38	0.111793
PheARR20	PhePP2C48	0.295485
PheARR20	PhePP2C58	0.319438
PheARR20	PhePP2C61	0.310228
PheARR20	PhePP2C62	0.419913
PheARR20	PhePP2C76	0.348392
PheARR20	PhePP2C79	0.28785
PheARR20	PhePP2C80	0.393158
PheARR20	PhePP2C87	0.368889
PheARR20	PhePP2C88	0.330104
PheARR20	PhePP2C94	0.240548
PheARR20	PhePP2C95	0.333218
PheARR20	PhePP2C102	0.320375
PheARR20	PhePP2C104	0.325435
PheARR20	PhePP2C113	0.392061
PheARR20	PhePP2C117	0.332877
PheARR20	PhePP2C119	0.292422
PheARR20	PhePP2C123	0.292158
PheARR20	PhePP2C125	0.132091
PheARR20	PhePP2C139	0.123359
PheARR20	PhePP2C142	0.307216
PheARR20	PhePP2C149	0.344644
PheARR20	PhePP2C151	0.24372
PheARR20	PhePP2C153	0.266983
PheARR20	PhePP2C159	0.387949
PheARR20	PhePP2C167	0.171365
PheARR20	PhePP2C170	0.374065
PheARR20	PhePYL4	0.338674
PheARR20	PhePYL10	0.290359
PheARR20	PhePYL13	0.385963
PheARR20	PheYUC5	0.177663
PheARR20	PheSnRK2-1	0.30825
PheARR20	PheSnRK2-4	0.110556
PheARR20	PheSnRK2-11	0.31493
PheARR20	PheSnRK2-16	0.235613
PheARR20	PheSnRK2-17	0.102076
PheARR20	PheSnRK2-18	0.225655
PheARR20	PheSnRK3-2	0.378412
PheARR20	PheSnRK3-6	0.145916
PheARR20	PheSnRK3-10	0.245474
PheARR20	PheSnRK3-18	0.276225
PheARR20	PheSnRK3-21	0.271391
PheARR20	PheSnRK3-22	0.171984
PheARR20	PheSnRK3-25	0.270116
PheARR20	PheSnRK3-36	0.309821
PheARR20	PheSnRK3-37	0.279846
PheARR20	PheSnRK3-39	0.333659
PheARR20	PheSnRK3-44	0.335015
PheARR20	PheSnRK3-50	0.23612
PheARR21	PheARR26	0.335741
PheARR21	PheARR37	0.715949
PheARR21	PheARR53	0.707728
PheARR21	PheARR55	0.664738
PheARR21	PheARR57	0.712843
PheARR21	PheARR61	0.715742
PheARR21	PheAO1	0.71104
PheARR21	PheARF8	0.674528
PheARR21	PheARF20	0.537345
PheARR21	PheARF23	0.471966
PheARR21	PheARF42	0.687398
PheARR21	PheARF48	0.695957
PheARR21	PheCTR3	0.253916
PheARR21	PheEIN3-7	0.331426
PheARR21	PheGA2OX4	0.472676
PheARR21	PheGID1-4	0.668276
PheARR21	PheGID1-10	0.586945
PheARR21	PheGID1-16	0.682089
PheARR21	PheGID1-20	0.713053
PheARR21	PheGID1-21	0.622063
PheARR21	PheIAA18	0.398473
PheARR21	PheIAA28	0.720405
PheARR21	PheLAX7	0.673288
PheARR21	PheNCED2	0.71019
PheARR21	PheNCED11	0.711008
PheARR21	PhePIN12	0.707479
PheARR21	PhePIN20	0.541141
PheARR21	PhePP2C1	0.594775
PheARR21	PhePP2C4	0.670992
PheARR21	PhePP2C8	0.508011
PheARR21	PhePP2C10	0.661972
PheARR21	PhePP2C14	0.688659
PheARR21	PhePP2C16	0.700357
PheARR21	PhePP2C20	0.708155
PheARR21	PhePP2C22	0.721798
PheARR21	PhePP2C26	0.688608
PheARR21	PhePP2C31	0.619272
PheARR21	PhePP2C32	0.594251
PheARR21	PhePP2C38	0.646027
PheARR21	PhePP2C48	0.595073
PheARR21	PhePP2C58	0.71803
PheARR21	PhePP2C61	0.680912
PheARR21	PhePP2C62	0.574934
PheARR21	PhePP2C76	0.649168
PheARR21	PhePP2C79	0.273079
PheARR21	PhePP2C80	0.625712
PheARR21	PhePP2C87	0.61715
PheARR21	PhePP2C88	0.634806
PheARR21	PhePP2C94	0.599781
PheARR21	PhePP2C95	0.723791
PheARR21	PhePP2C101	0.59376
PheARR21	PhePP2C102	0.606489
PheARR21	PhePP2C104	0.71144
PheARR21	PhePP2C113	0.683619
PheARR21	PhePP2C117	0.592832
PheARR21	PhePP2C119	0.70923
PheARR21	PhePP2C123	0.245287
PheARR21	PhePP2C125	0.663425
PheARR21	PhePP2C139	0.666643
PheARR21	PhePP2C142	0.50858
PheARR21	PhePP2C149	0.693341
PheARR21	PhePP2C151	0.506468
PheARR21	PhePP2C153	0.71413
PheARR21	PhePP2C159	0.610236
PheARR21	PhePP2C167	0.324497
PheARR21	PhePP2C170	0.677981
PheARR21	PhePYL4	0.691011
PheARR21	PhePYL10	0.709534
PheARR21	PhePYL13	0.602985
PheARR21	PheYUC5	0.702287
PheARR21	PheSnRK2-1	0.696422
PheARR21	PheSnRK2-4	0.595084
PheARR21	PheSnRK2-11	0.715542
PheARR21	PheSnRK2-16	0.663597
PheARR21	PheSnRK2-17	0.464765
PheARR21	PheSnRK2-18	0.388032
PheARR21	PheSnRK2-19	0.541779
PheARR21	PheSnRK3-2	0.635899
PheARR21	PheSnRK3-6	0.284071
PheARR21	PheSnRK3-10	0.524385
PheARR21	PheSnRK3-18	0.708144
PheARR21	PheSnRK3-21	0.710961
PheARR21	PheSnRK3-22	0.673174
PheARR21	PheSnRK3-25	0.713706
PheARR21	PheSnRK3-36	0.404034
PheARR21	PheSnRK3-37	0.711697
PheARR21	PheSnRK3-39	0.615848
PheARR21	PheSnRK3-44	0.688666
PheARR21	PheSnRK3-50	0.713939
PheARR26	PheARR37	0.279781
PheARR26	PheARR53	0.274402
PheARR26	PheARR55	0.116992
PheARR26	PheARR57	0.317141
PheARR26	PheARR61	0.28482
PheARR26	PheAO1	0.315775
PheARR26	PheARF8	0.236513
PheARR26	PheARF20	0.210268
PheARR26	PheARF23	0.213529
PheARR26	PheARF42	0.318397
PheARR26	PheARF48	0.336168
PheARR26	PheCTR3	0.11467
PheARR26	PheEIN3-7	0.117005
PheARR26	PheGID1-4	0.293991
PheARR26	PheGID1-10	0.255182
PheARR26	PheGID1-16	0.304298
PheARR26	PheGID1-20	0.306255
PheARR26	PheGID1-21	0.272878
PheARR26	PheIAA18	0.122193
PheARR26	PheIAA28	0.325258
PheARR26	PheLAX7	0.250012
PheARR26	PheNCED2	0.314422
PheARR26	PheNCED11	0.320034
PheARR26	PhePIN12	0.288538
PheARR26	PhePIN20	0.196774
PheARR26	PhePP2C1	0.191704
PheARR26	PhePP2C4	0.280625
PheARR26	PhePP2C8	0.232536
PheARR26	PhePP2C10	0.257616
PheARR26	PhePP2C14	0.252014
PheARR26	PhePP2C16	0.313801
PheARR26	PhePP2C20	0.276418
PheARR26	PhePP2C22	0.323739
PheARR26	PhePP2C26	0.335885
PheARR26	PhePP2C31	0.150662
PheARR26	PhePP2C32	0.256258
PheARR26	PhePP2C38	0.121008
PheARR26	PhePP2C48	0.221348
PheARR26	PhePP2C58	0.321363
PheARR26	PhePP2C61	0.289577
PheARR26	PhePP2C62	0.264418
PheARR26	PhePP2C76	0.357243
PheARR26	PhePP2C80	0.353304
PheARR26	PhePP2C87	0.253732
PheARR26	PhePP2C88	0.250862
PheARR26	PhePP2C94	0.190589
PheARR26	PhePP2C95	0.324398
PheARR26	PhePP2C102	0.256323
PheARR26	PhePP2C104	0.31448
PheARR26	PhePP2C113	0.330812
PheARR26	PhePP2C117	0.238682
PheARR26	PhePP2C119	0.297986
PheARR26	PhePP2C125	0.24136
PheARR26	PhePP2C139	0.16319
PheARR26	PhePP2C142	0.186863
PheARR26	PhePP2C149	0.362929
PheARR26	PhePP2C151	0.147615
PheARR26	PhePP2C153	0.300528
PheARR26	PhePP2C159	0.273822
PheARR26	PhePP2C170	0.305406
PheARR26	PhePYL4	0.30034
PheARR26	PhePYL10	0.321712
PheARR26	PhePYL13	0.307879
PheARR26	PheYUC5	0.257741
PheARR26	PheSnRK2-1	0.314987
PheARR26	PheSnRK2-4	0.135701
PheARR26	PheSnRK2-11	0.32446
PheARR26	PheSnRK2-16	0.333107
PheARR26	PheSnRK2-18	0.114687
PheARR26	PheSnRK2-19	0.180512
PheARR26	PheSnRK3-2	0.290148
PheARR26	PheSnRK3-10	0.129012
PheARR26	PheSnRK3-18	0.312173
PheARR26	PheSnRK3-21	0.315128
PheARR26	PheSnRK3-22	0.290315
PheARR26	PheSnRK3-25	0.304491
PheARR26	PheSnRK3-36	0.143233
PheARR26	PheSnRK3-37	0.298564
PheARR26	PheSnRK3-39	0.270919
PheARR26	PheSnRK3-44	0.31022
PheARR26	PheSnRK3-50	0.29444
PheARR37	PheARR53	0.716012
PheARR37	PheARR55	0.703849
PheARR37	PheARR57	0.741744
PheARR37	PheARR61	0.725614
PheARR37	PheAO1	0.755246
PheARR37	PheARF8	0.663831
PheARR37	PheARF20	0.445729
PheARR37	PheARF23	0.416872
PheARR37	PheARF42	0.66838
PheARR37	PheARF48	0.682955
PheARR37	PheCTR3	0.17056
PheARR37	PheEIN3-7	0.220455
PheARR37	PheGA2OX4	0.442291
PheARR37	PheGID1-4	0.679136
PheARR37	PheGID1-10	0.502563
PheARR37	PheGID1-16	0.695218
PheARR37	PheGID1-20	0.75151
PheARR37	PheGID1-21	0.570668
PheARR37	PheIAA18	0.290997
PheARR37	PheIAA28	0.767317
PheARR37	PheLAX7	0.638755
PheARR37	PheNCED2	0.760859
PheARR37	PheNCED11	0.742957
PheARR37	PhePIN12	0.711935
PheARR37	PhePIN20	0.449882
PheARR37	PhePP2C1	0.521214
PheARR37	PhePP2C4	0.646411
PheARR37	PhePP2C8	0.406047
PheARR37	PhePP2C10	0.601655
PheARR37	PhePP2C14	0.676813
PheARR37	PhePP2C16	0.731019
PheARR37	PhePP2C20	0.720636
PheARR37	PhePP2C22	0.764438
PheARR37	PhePP2C26	0.722254
PheARR37	PhePP2C31	0.596287
PheARR37	PhePP2C32	0.594968
PheARR37	PhePP2C38	0.648355
PheARR37	PhePP2C48	0.507096
PheARR37	PhePP2C58	0.761779
PheARR37	PhePP2C61	0.653786
PheARR37	PhePP2C62	0.493824
PheARR37	PhePP2C76	0.58962
PheARR37	PhePP2C79	0.198398
PheARR37	PhePP2C80	0.557367
PheARR37	PhePP2C87	0.565931
PheARR37	PhePP2C88	0.582042
PheARR37	PhePP2C94	0.531205
PheARR37	PhePP2C95	0.761874
PheARR37	PhePP2C101	0.647881
PheARR37	PhePP2C102	0.517113
PheARR37	PhePP2C104	0.754176
PheARR37	PhePP2C113	0.683311
PheARR37	PhePP2C117	0.504957
PheARR37	PhePP2C119	0.748759
PheARR37	PhePP2C123	0.142438
PheARR37	PhePP2C125	0.691001
PheARR37	PhePP2C139	0.70226
PheARR37	PhePP2C142	0.400382
PheARR37	PhePP2C149	0.724467
PheARR37	PhePP2C151	0.416723
PheARR37	PhePP2C153	0.742057
PheARR37	PhePP2C159	0.557529
PheARR37	PhePP2C167	0.223074
PheARR37	PhePP2C170	0.681669
PheARR37	PhePYL4	0.713412
PheARR37	PhePYL10	0.761411
PheARR37	PhePYL13	0.510029
PheARR37	PheYUC5	0.72559
PheARR37	PheSnRK2-1	0.718499
PheARR37	PheSnRK2-4	0.614967
PheARR37	PheSnRK2-11	0.761701
PheARR37	PheSnRK2-16	0.62319
PheARR37	PheSnRK2-17	0.425325
PheARR37	PheSnRK2-18	0.273477
PheARR37	PheSnRK2-19	0.570852
PheARR37	PheSnRK3-2	0.584506
PheARR37	PheSnRK3-6	0.202483
PheARR37	PheSnRK3-10	0.464252
PheARR37	PheSnRK3-18	0.690432
PheARR37	PheSnRK3-21	0.745405
PheARR37	PheSnRK3-22	0.668242
PheARR37	PheSnRK3-25	0.747859
PheARR37	PheSnRK3-36	0.294693
PheARR37	PheSnRK3-37	0.747383
PheARR37	PheSnRK3-39	0.5314
PheARR37	PheSnRK3-44	0.707033
PheARR37	PheSnRK3-50	0.716058
PheARR53	PheARR55	0.70207
PheARR53	PheARR57	0.731198
PheARR53	PheARR61	0.715783
PheARR53	PheAO1	0.745219
PheARR53	PheARF8	0.673994
PheARR53	PheARF20	0.45034
PheARR53	PheARF23	0.40752
PheARR53	PheARF42	0.666855
PheARR53	PheARF48	0.683401
PheARR53	PheCTR3	0.172427
PheARR53	PheEIN3-7	0.232026
PheARR53	PheGA2OX4	0.474646
PheARR53	PheGID1-4	0.675026
PheARR53	PheGID1-10	0.514622
PheARR53	PheGID1-16	0.689565
PheARR53	PheGID1-20	0.741993
PheARR53	PheGID1-21	0.567728
PheARR53	PheIAA18	0.302751
PheARR53	PheIAA28	0.75893
PheARR53	PheLAX7	0.635413
PheARR53	PheNCED2	0.751465
PheARR53	PheNCED11	0.732986
PheARR53	PhePIN12	0.70364
PheARR53	PhePIN20	0.457888
PheARR53	PhePP2C1	0.532866
PheARR53	PhePP2C4	0.641647
PheARR53	PhePP2C8	0.409465
PheARR53	PhePP2C10	0.608107
PheARR53	PhePP2C14	0.684049
PheARR53	PhePP2C16	0.724085
PheARR53	PhePP2C20	0.719068
PheARR53	PhePP2C22	0.756393
PheARR53	PhePP2C26	0.715024
PheARR53	PhePP2C31	0.613012
PheARR53	PhePP2C32	0.595444
PheARR53	PhePP2C38	0.659654
PheARR53	PhePP2C48	0.514331
PheARR53	PhePP2C58	0.755686
PheARR53	PhePP2C61	0.647843
PheARR53	PhePP2C62	0.493763
PheARR53	PhePP2C76	0.592927
PheARR53	PhePP2C79	0.202839
PheARR53	PhePP2C80	0.554528
PheARR53	PhePP2C87	0.566798
PheARR53	PhePP2C88	0.585837
PheARR53	PhePP2C94	0.547586
PheARR53	PhePP2C95	0.756073
PheARR53	PhePP2C101	0.662735
PheARR53	PhePP2C102	0.52362
PheARR53	PhePP2C104	0.747204
PheARR53	PhePP2C113	0.68017
PheARR53	PhePP2C117	0.51489
PheARR53	PhePP2C119	0.739771
PheARR53	PhePP2C123	0.145727
PheARR53	PhePP2C125	0.687639
PheARR53	PhePP2C139	0.710707
PheARR53	PhePP2C142	0.408322
PheARR53	PhePP2C149	0.715931
PheARR53	PhePP2C151	0.435022
PheARR53	PhePP2C153	0.732407
PheARR53	PhePP2C159	0.554936
PheARR53	PhePP2C167	0.233557
PheARR53	PhePP2C170	0.680339
PheARR53	PhePYL4	0.711158
PheARR53	PhePYL10	0.752252
PheARR53	PhePYL13	0.513634
PheARR53	PheYUC5	0.723457
PheARR53	PheSnRK2-1	0.710755
PheARR53	PheSnRK2-4	0.629857
PheARR53	PheSnRK2-11	0.752568
PheARR53	PheSnRK2-16	0.618162
PheARR53	PheSnRK2-17	0.427265
PheARR53	PheSnRK2-18	0.28675
PheARR53	PheSnRK2-19	0.564829
PheARR53	PheSnRK3-2	0.582536
PheARR53	PheSnRK3-6	0.210897
PheARR53	PheSnRK3-10	0.471906
PheARR53	PheSnRK3-18	0.688017
PheARR53	PheSnRK3-21	0.736134
PheARR53	PheSnRK3-22	0.662188
PheARR53	PheSnRK3-25	0.738138
PheARR53	PheSnRK3-36	0.303755
PheARR53	PheSnRK3-37	0.738381
PheARR53	PheSnRK3-39	0.540761
PheARR53	PheSnRK3-44	0.703436
PheARR53	PheSnRK3-50	0.71509
PheARR55	PheARR57	0.712369
PheARR55	PheARR61	0.709684
PheARR55	PheAO1	0.725724
PheARR55	PheARF8	0.549059
PheARR55	PheARF20	0.351234
PheARR55	PheARF23	0.188763
PheARR55	PheARF42	0.56605
PheARR55	PheARF48	0.641071
PheARR55	PheGA2OX4	0.227456
PheARR55	PheGID1-4	0.632932
PheARR55	PheGID1-10	0.379261
PheARR55	PheGID1-16	0.647855
PheARR55	PheGID1-20	0.725829
PheARR55	PheGID1-21	0.515627
PheARR55	PheIAA18	0.174524
PheARR55	PheIAA28	0.727269
PheARR55	PheLAX7	0.608453
PheARR55	PheNCED2	0.730012
PheARR55	PheNCED11	0.713601
PheARR55	PhePIN12	0.67922
PheARR55	PhePIN20	0.369934
PheARR55	PhePP2C1	0.436606
PheARR55	PhePP2C4	0.596066
PheARR55	PhePP2C8	0.26097
PheARR55	PhePP2C10	0.46596
PheARR55	PhePP2C14	0.610422
PheARR55	PhePP2C16	0.681371
PheARR55	PhePP2C20	0.653728
PheARR55	PhePP2C22	0.723386
PheARR55	PhePP2C26	0.667343
PheARR55	PhePP2C31	0.335946
PheARR55	PhePP2C32	0.299461
PheARR55	PhePP2C38	0.382557
PheARR55	PhePP2C48	0.398985
PheARR55	PhePP2C58	0.720614
PheARR55	PhePP2C61	0.611823
PheARR55	PhePP2C62	0.429811
PheARR55	PhePP2C76	0.520561
PheARR55	PhePP2C80	0.486323
PheARR55	PhePP2C87	0.50837
PheARR55	PhePP2C88	0.450983
PheARR55	PhePP2C94	0.388444
PheARR55	PhePP2C95	0.716827
PheARR55	PhePP2C101	0.377283
PheARR55	PhePP2C102	0.425446
PheARR55	PhePP2C104	0.712558
PheARR55	PhePP2C113	0.617874
PheARR55	PhePP2C117	0.431195
PheARR55	PhePP2C119	0.720012
PheARR55	PhePP2C125	0.452081
PheARR55	PhePP2C139	0.486822
PheARR55	PhePP2C142	0.288317
PheARR55	PhePP2C149	0.666288
PheARR55	PhePP2C151	0.254728
PheARR55	PhePP2C153	0.718133
PheARR55	PhePP2C159	0.498051
PheARR55	PhePP2C167	0.105454
PheARR55	PhePP2C170	0.623087
PheARR55	PhePYL4	0.666286
PheARR55	PhePYL10	0.728876
PheARR55	PhePYL13	0.441877
PheARR55	PheYUC5	0.602923
PheARR55	PheSnRK2-1	0.676935
PheARR55	PheSnRK2-4	0.319523
PheARR55	PheSnRK2-11	0.72315
PheARR55	PheSnRK2-16	0.456272
PheARR55	PheSnRK2-17	0.255769
PheARR55	PheSnRK2-18	0.127627
PheARR55	PheSnRK2-19	0.291757
PheARR55	PheSnRK3-2	0.522427
PheARR55	PheSnRK3-6	0.105339
PheARR55	PheSnRK3-10	0.263499
PheARR55	PheSnRK3-18	0.64338
PheARR55	PheSnRK3-21	0.716866
PheARR55	PheSnRK3-22	0.465556
PheARR55	PheSnRK3-25	0.723339
PheARR55	PheSnRK3-36	0.185373
PheARR55	PheSnRK3-37	0.721051
PheARR55	PheSnRK3-39	0.469204
PheARR55	PheSnRK3-44	0.658875
PheARR55	PheSnRK3-50	0.691553
PheARR57	PheARR61	0.739879
PheARR57	PheAO1	0.745228
PheARR57	PheARF8	0.691357
PheARR57	PheARF20	0.476684
PheARR57	PheARF23	0.457863
PheARR57	PheARF42	0.699965
PheARR57	PheARF48	0.715049
PheARR57	PheCTR3	0.197293
PheARR57	PheEIN3-7	0.244877
PheARR57	PheGA2OX4	0.460253
PheARR57	PheGID1-4	0.675373
PheARR57	PheGID1-10	0.537105
PheARR57	PheGID1-16	0.691521
PheARR57	PheGID1-20	0.740411
PheARR57	PheGID1-21	0.572525
PheARR57	PheIAA18	0.31486
PheARR57	PheIAA28	0.759607
PheARR57	PheLAX7	0.65811
PheARR57	PheNCED2	0.750917
PheARR57	PheNCED11	0.7331
PheARR57	PhePIN12	0.71985
PheARR57	PhePIN20	0.478499
PheARR57	PhePP2C1	0.546953
PheARR57	PhePP2C4	0.658572
PheARR57	PhePP2C8	0.440591
PheARR57	PhePP2C10	0.633407
PheARR57	PhePP2C14	0.704513
PheARR57	PhePP2C16	0.726778
PheARR57	PhePP2C20	0.745544
PheARR57	PhePP2C22	0.757086
PheARR57	PhePP2C26	0.719741
PheARR57	PhePP2C31	0.6202
PheARR57	PhePP2C32	0.629175
PheARR57	PhePP2C38	0.661049
PheARR57	PhePP2C48	0.537816
PheARR57	PhePP2C58	0.754228
PheARR57	PhePP2C61	0.656446
PheARR57	PhePP2C62	0.521741
PheARR57	PhePP2C76	0.627271
PheARR57	PhePP2C79	0.220191
PheARR57	PhePP2C80	0.58913
PheARR57	PhePP2C87	0.580226
PheARR57	PhePP2C88	0.617323
PheARR57	PhePP2C94	0.559187
PheARR57	PhePP2C95	0.755354
PheARR57	PhePP2C101	0.656393
PheARR57	PhePP2C102	0.549839
PheARR57	PhePP2C104	0.747007
PheARR57	PhePP2C113	0.684671
PheARR57	PhePP2C117	0.536249
PheARR57	PhePP2C119	0.738555
PheARR57	PhePP2C123	0.163232
PheARR57	PhePP2C125	0.717516
PheARR57	PhePP2C139	0.716824
PheARR57	PhePP2C142	0.429125
PheARR57	PhePP2C149	0.723122
PheARR57	PhePP2C151	0.444338
PheARR57	PhePP2C153	0.734085
PheARR57	PhePP2C159	0.561023
PheARR57	PhePP2C167	0.241065
PheARR57	PhePP2C170	0.68078
PheARR57	PhePYL4	0.708424
PheARR57	PhePYL10	0.751846
PheARR57	PhePYL13	0.545547
PheARR57	PheYUC5	0.749946
PheARR57	PheSnRK2-1	0.712522
PheARR57	PheSnRK2-4	0.641448
PheARR57	PheSnRK2-11	0.753894
PheARR57	PheSnRK2-16	0.660096
PheARR57	PheSnRK2-17	0.434345
PheARR57	PheSnRK2-18	0.298694
PheARR57	PheSnRK2-19	0.602488
PheARR57	PheSnRK3-2	0.609389
PheARR57	PheSnRK3-6	0.215935
PheARR57	PheSnRK3-10	0.492513
PheARR57	PheSnRK3-18	0.722339
PheARR57	PheSnRK3-21	0.735159
PheARR57	PheSnRK3-22	0.700551
PheARR57	PheSnRK3-25	0.736577
PheARR57	PheSnRK3-36	0.320173
PheARR57	PheSnRK3-37	0.736472
PheARR57	PheSnRK3-39	0.563823
PheARR57	PheSnRK3-44	0.702801
PheARR57	PheSnRK3-50	0.742767
PheARR61	PheAO1	0.753506
PheARR61	PheARF8	0.674184
PheARR61	PheARF20	0.456613
PheARR61	PheARF23	0.422042
PheARR61	PheARF42	0.676571
PheARR61	PheARF48	0.692615
PheARR61	PheCTR3	0.178817
PheARR61	PheEIN3-7	0.227655
PheARR61	PheGA2OX4	0.450086
PheARR61	PheGID1-4	0.679437
PheARR61	PheGID1-10	0.51344
PheARR61	PheGID1-16	0.695484
PheARR61	PheGID1-20	0.749685
PheARR61	PheGID1-21	0.572344
PheARR61	PheIAA18	0.299084
PheARR61	PheIAA28	0.766534
PheARR61	PheLAX7	0.641208
PheARR61	PheNCED2	0.759389
PheARR61	PheNCED11	0.740926
PheARR61	PhePIN12	0.711531
PheARR61	PhePIN20	0.46021
PheARR61	PhePP2C1	0.530906
PheARR61	PhePP2C4	0.648265
PheARR61	PhePP2C8	0.416628
PheARR61	PhePP2C10	0.610858
PheARR61	PhePP2C14	0.687693
PheARR61	PhePP2C16	0.731841
PheARR61	PhePP2C20	0.728791
PheARR61	PhePP2C22	0.763786
PheARR61	PhePP2C26	0.722968
PheARR61	PhePP2C31	0.604532
PheARR61	PhePP2C32	0.601593
PheARR61	PhePP2C38	0.654779
PheARR61	PhePP2C48	0.517041
PheARR61	PhePP2C58	0.761107
PheARR61	PhePP2C61	0.653469
PheARR61	PhePP2C62	0.499776
PheARR61	PhePP2C76	0.600636
PheARR61	PhePP2C79	0.207081
PheARR61	PhePP2C80	0.562512
PheARR61	PhePP2C87	0.569006
PheARR61	PhePP2C88	0.594873
PheARR61	PhePP2C94	0.541149
PheARR61	PhePP2C95	0.761584
PheARR61	PhePP2C101	0.652548
PheARR61	PhePP2C102	0.527145
PheARR61	PhePP2C104	0.753939
PheARR61	PhePP2C113	0.685017
PheARR61	PhePP2C117	0.515437
PheARR61	PhePP2C119	0.747687
PheARR61	PhePP2C123	0.147809
PheARR61	PhePP2C125	0.697521
PheARR61	PhePP2C139	0.709055
PheARR61	PhePP2C142	0.409413
PheARR61	PhePP2C149	0.724516
PheARR61	PhePP2C151	0.42667
PheARR61	PhePP2C153	0.740214
PheARR61	PhePP2C159	0.559951
PheARR61	PhePP2C167	0.228986
PheARR61	PhePP2C170	0.683267
PheARR61	PhePYL4	0.713874
PheARR61	PhePYL10	0.759788
PheARR61	PhePYL13	0.520524
PheARR61	PheYUC5	0.733466
PheARR61	PheSnRK2-1	0.717858
[truncated: 18 more rows]
